# Supplementary material for: The crystal structures and Hirshfeld surface analysis of the 2-iodophenyl- and 4,5-difluoro-2-iodophenyl derivatives of benzenesulfonamide
Source: Acta Crystallogr E Crystallogr Commun. 2025 Aug 7;81(Pt 9):811–5. doi: 10.1107/S2056989025006656 (PMC12412697; doi:10.1107/S2056989025006656)
Supplement: Supplementary file 1 [file e-81-00811-sup1.cif]

##############################################################################
#                                                                            #
# This CIF contains the data in a paper accepted for publication in          #
# Acta Crystallographica Section E. It conforms to the requirements of       #
# Notes for Authors for Acta Crystallographica Section E, and has been       #
# peer reviewed under the auspices of the IUCr Commission on Journals.       #
#                                                                            #
# Full details of the Crystallographic Information File format               #
# are given in the paper "The Crystallographic Information File (CIF):       #
# a New Standard Archive File for Crystallography" by S. R. Hall, F. H.      #
# Allen and I. D. Brown [Acta Cryst. (1991), A47, 655-685].                  #
#                                                                            #
# The current version of the core CIF dictionary is obtainable from          #
# ftp://ftp.iucr.org/pub/cif_core.dic.                                       #
#                                                                            #
# Software is freely available for graphical display of the structure(s)     #
# in this CIF. For information consult the CIF software page                 #
# http://www.iucr.org/resources/cif/software.                                #
#                                                                            #
# This file may be used for bona fide research purposes within the           #
# scientific community so long as proper attribution is given to the journal # 
# article from which it was obtained.                                        #
#                                                                            #
##############################################################################
data_global
_audit_creation_method     SHELXL-2019/3
_journal_date_recd_electronic     2025-06-30
_journal_date_accepted     2025-07-24
_journal_name_full     'Acta Crystallographica, Section E'
_journal_year     2025
_journal_volume     81
_journal_issue      1
_journal_page_first     0
_journal_page_last     0
_journal_paper_category     GO
_journal_paper_doi     10.1107/S2056989025006656
_journal_coeditor_code     WM5762
loop_
    _publ_contact_author_name
    _publ_contact_author_address
    _publ_contact_author_email
    'Dr. M. NizamMohideen'
;
Department of Physics
The New College
Chennai 600 014
Tamil Nadu
India
;
 'mnizam.new@gmail.com'
_publ_contact_author_fax     ?
_publ_contact_author_phone     '91-9841459257'
_publ_section_title
;
The crystal structures and Hirshfeld surface analysis of 2-indophenyl- and
(4,5-difluoro)-substituted derivatives of 2-iodophenyl benzenesulfonamide
;
loop_
    _publ_author_name
    _publ_author_footnote
    _publ_author_address
    'Madhan, Sundarasamy' .
;
Department of Physics
The New College
Chennai 600 014
University of Madras
Tamil Nadu
India
;
    'NizamMohideen, MohamedHanifa' .
;
Department of Physics
The New College
Chennai 600 014
University of Madras
Tamil Nadu
India
;
    'Vinayagam Pavunkumar' .
;
Department of Organic Chemistry
University of Madras
Guindy Campus
Chennai-600 025
Tamilnadu
India
;
    'Arasambattu K. MohanaKrishnan' .
;
Department of Organic Chemistry
University of Madras
Guindy Campus
Chennai-600 025
Tamilnadu
India
;
_publ_section_synopsis
;
<i>N</i>-(2-iodophenyl)benzenesulfonamide, C~12~H~10~INO~2~, and
<i>N</i>-(4,5-difluoro-2-iodophenyl)benzenesulfonamide, C~12~H~8~F~2~INO~2~S
differ only in the replacement of two H atoms by F atoms, which changes the
symmetry from <i>P</i>2~1~/<i>c</i> to <i>P</i>\=1 and is accompanied by
different molecular conformations and packing features.
;
data_I
_audit_creation_method     'SHELXL-2019/3'
_chemical_name_systematic
;
<i>N</i>-(2-iodophenyl)benzenesulfonamide
;
_chemical_name_common     ?
_chemical_formula_moiety     'C12 H10 I N O2 S'
_chemical_formula_sum     'C12 H10 I N O2 S'
_chemical_formula_iupac     'C12 H10 I N O2 S'
_chemical_formula_weight     359.17
_chemical_melting_point     ?
_space_group_crystal_system     monoclinic
_space_group_name_H-M_alt     'P 21/c'
_space_group_name_Hall     '-P 2ybc'
loop_
    _space_group_symop_operation_xyz
    'x, y, z'
    '-x, y+1/2, -z+1/2'
    '-x, -y, -z'
    'x, -y-1/2, z-1/2'
_cell_length_a     8.3648(4)
_cell_length_b     9.8537(4)
_cell_length_c     15.3923(8)
_cell_angle_alpha     90
_cell_angle_beta     90.955(2)
_cell_angle_gamma     90
_cell_volume     1268.52(10)
_cell_formula_units_Z     4
_cell_measurement_reflns_used     29284
_cell_measurement_theta_min     1.403
_cell_measurement_theta_max     24.996
_cell_measurement_temperature     298(2)
_exptl_crystal_description     Prism
_exptl_crystal_colour     Colourless
_exptl_crystal_size_max     0.350
_exptl_crystal_size_mid     0.250
_exptl_crystal_size_min     0.080
_exptl_crystal_density_diffrn     1.881
_exptl_crystal_density_meas     ?
_exptl_crystal_density_method     ?
_exptl_crystal_F_000     696
_exptl_absorpt_coefficient_mu     2.677
_exptl_absorpt_correction_type     multi-scan
_exptl_absorpt_process_details
;
(<i>SADABS</i>; Krause <i>et al.</i>,  2015)
;
_exptl_absorpt_correction_T_min     0.6721
_exptl_absorpt_correction_T_max     0.9705
_diffrn_ambient_temperature     298(2)
_diffrn_source     'micro focus sealed tube'
_diffrn_radiation_type     MoK\a
_diffrn_radiation_wavelength     0.71073
_diffrn_measurement_device_type     'Bruker D8 Venture Diffractometer'
_diffrn_measurement_method     '\w and \f scans'
_diffrn_detector_area_resol_mean     ?
_diffrn_reflns_number     29284
_diffrn_reflns_av_R_equivalents     0.0490
_diffrn_reflns_av_unetI/netI     0.0248
_diffrn_reflns_theta_min     3.443
_diffrn_reflns_theta_max     26.381
_diffrn_reflns_theta_full     25.000
_diffrn_measured_fraction_theta_max     0.998
_diffrn_measured_fraction_theta_full     0.998
_diffrn_reflns_limit_h_min     -10
_diffrn_reflns_limit_h_max     10
_diffrn_reflns_limit_k_min     -12
_diffrn_reflns_limit_k_max     12
_diffrn_reflns_limit_l_min     -19
_diffrn_reflns_limit_l_max     19
_refine_special_details     ?
_reflns_number_total     2591
_reflns_number_gt     2386
_reflns_threshold_expression     'I > 2\s(I)'
_refine_ls_structure_factor_coef     Fsqd
_refine_ls_matrix_type     full
_refine_ls_R_factor_all     0.0297
_refine_ls_R_factor_gt     0.0265
_refine_ls_wR_factor_gt     0.0665
_refine_ls_wR_factor_ref     0.0685
_refine_ls_goodness_of_fit_ref     1.087
_refine_ls_restrained_S_all     1.087
_refine_ls_number_reflns     2591
_refine_ls_number_parameters     155
_refine_ls_number_restraints     0
_refine_ls_hydrogen_treatment     constr
_refine_ls_weighting_scheme     calc
_refine_ls_weighting_details
              'w=1/[\s^2^(Fo^2^)+(0.0319P)^2^+1.2298P] where P=(Fo^2^+2Fc^2^)/3'
_atom_sites_solution_hydrogens     geom
_atom_sites_solution_primary     ?
_atom_sites_solution_secondary     ?
_refine_ls_shift/su_max     0.002
_refine_ls_shift/su_mean     0.000
_refine_diff_density_max     0.544
_refine_diff_density_min     -0.555
_refine_ls_extinction_method
;
SHELXL-2019/2 (Sheldrick 2015b)
;
_refine_ls_extinction_coef     0.0085(7)
_refine_ls_extinction_expression
                                  'Fc^*^=kFc[1+0.001xFc^2^\l^3^/sin(2\q)]^-1/4^'
loop_
    _atom_type_symbol
    _atom_type_description
    _atom_type_scat_dispersion_real
    _atom_type_scat_dispersion_imag
    _atom_type_scat_source
    'C' 'C' 0.0033 0.0016
                         'International Tables Vol C Tables 4.2.6.8 and 6.1.1.4'
    'H' 'H' 0.0000 0.0000
                         'International Tables Vol C Tables 4.2.6.8 and 6.1.1.4'
    'N' 'N' 0.0061 0.0033
                         'International Tables Vol C Tables 4.2.6.8 and 6.1.1.4'
    'O' 'O' 0.0106 0.0060
                         'International Tables Vol C Tables 4.2.6.8 and 6.1.1.4'
    'S' 'S' 0.1246 0.1234
                         'International Tables Vol C Tables 4.2.6.8 and 6.1.1.4'
    'I' 'I' -0.4742 1.8119
                         'International Tables Vol C Tables 4.2.6.8 and 6.1.1.4'
_computing_data_collection
;
APEX2 (Bruker, 2016)
;
_computing_cell_refinement
;
SAINT (Bruker, 2016)
;
_computing_data_reduction
;
SAINT (Bruker, 2016)
;
_computing_structure_solution
;
<i>SHELXT</i> (Sheldrick, 2015a)
;
_computing_structure_refinement
;
SHELXL (Sheldrick, 2015b)
;
_computing_molecular_graphics
;
ORTEP-3 for Windows (Farrugia, 2012) and Mercury (Macrae <i>et al.</i>,
2020)
;
_computing_publication_material
;
WinGX (Farrugia, 2012), pubCIF (Westrip, 2010) and PLATON (Spek,
2009)
;
loop_
    _atom_site_type_symbol
    _atom_site_label
    _atom_site_fract_x
    _atom_site_fract_y
    _atom_site_fract_z
    _atom_site_U_iso_or_equiv
    _atom_site_adp_type
    _atom_site_calc_flag
    _atom_site_occupancy
    _atom_site_disorder_assembly
    _atom_site_disorder_group
    C C1 0.5786(3) 0.4285(3) 0.74857(19) 0.0393(6) Uani d 1 . .
    H H1 0.601455 0.365298 0.705621 0.047 Uiso calc 1 . .
    C C2 0.4228(4) 0.4717(4) 0.7611(2) 0.0488(8) Uani d 1 . .
    H H2 0.340905 0.439224 0.725207 0.059 Uiso calc 1 . .
    C C3 0.3886(4) 0.5624(4) 0.8263(3) 0.0539(9) Uani d 1 . .
    H H3 0.283767 0.590431 0.834558 0.065 Uiso calc 1 . .
    C C4 0.5092(4) 0.6113(4) 0.8791(3) 0.0576(9) Uani d 1 . .
    H H4 0.485310 0.671374 0.923622 0.069 Uiso calc 1 . .
    C C5 0.6662(4) 0.5720(3) 0.8666(2) 0.0451(7) Uani d 1 . .
    H H5 0.747984 0.606424 0.901827 0.054 Uiso calc 1 . .
    C C6 0.6996(3) 0.4810(3) 0.80115(17) 0.0310(5) Uani d 1 . .
    C C7 0.8849(3) 0.4506(3) 0.61007(17) 0.0311(5) Uani d 1 . .
    C C8 0.7791(3) 0.5277(3) 0.55998(18) 0.0342(6) Uani d 1 . .
    C C9 0.7163(4) 0.4759(4) 0.4824(2) 0.0481(8) Uani d 1 . .
    H H9 0.646575 0.528401 0.448826 0.058 Uiso calc 1 . .
    C C10 0.7567(4) 0.3479(4) 0.4552(2) 0.0547(9) Uani d 1 . .
    H H10 0.713859 0.313449 0.403539 0.066 Uiso calc 1 . .
    C C11 0.8612(5) 0.2705(4) 0.5049(2) 0.0537(9) Uani d 1 . .
    H H11 0.888068 0.183527 0.486772 0.064 Uiso calc 1 . .
    C C12 0.9263(4) 0.3215(3) 0.5814(2) 0.0420(7) Uani d 1 . .
    H H12 0.998086 0.269303 0.613894 0.050 Uiso calc 1 . .
    N N1 0.9533(3) 0.4996(2) 0.69018(14) 0.0316(5) Uani d 1 . .
    H H1A 1.022622 0.564040 0.689506 0.038 Uiso calc 1 . .
    O O1 0.9978(2) 0.4978(2) 0.84793(13) 0.0405(5) Uani d 1 . .
    O O2 0.9031(3) 0.28915(19) 0.77277(14) 0.0408(5) Uani d 1 . .
    S S1 0.90001(7) 0.43340(6) 0.78303(4) 0.02932(16) Uani d 1 . .
    I I1 0.71045(2) 0.72190(2) 0.59939(2) 0.04598(11) Uani d 1 . .
loop_
    _atom_site_aniso_label
    _atom_site_aniso_U_11
    _atom_site_aniso_U_22
    _atom_site_aniso_U_33
    _atom_site_aniso_U_12
    _atom_site_aniso_U_13
    _atom_site_aniso_U_23
    C1 0.0361(15) 0.0437(16) 0.0381(15) -0.0119(12) 0.0004(12) 0.0013(13)
    C2 0.0328(15) 0.059(2) 0.0542(19) -0.0143(14) -0.0079(13) 0.0148(16)
    C3 0.0307(15) 0.055(2) 0.076(2) 0.0046(14) 0.0086(15) 0.0110(18)
    C4 0.0435(18) 0.057(2) 0.072(2) 0.0047(16) 0.0105(17) -0.0175(19)
    C5 0.0360(15) 0.0491(18) 0.0500(17) -0.0010(13) 0.0013(13) -0.0111(15)
    C6 0.0283(12) 0.0328(13) 0.0320(13) -0.0013(10) 0.0003(10) 0.0059(11)
    C7 0.0291(12) 0.0344(14) 0.0300(13) -0.0044(10) 0.0080(10) -0.0005(11)
    C8 0.0319(13) 0.0387(15) 0.0320(13) -0.0018(11) 0.0063(11) 0.0002(11)
    C9 0.0418(16) 0.068(2) 0.0343(15) -0.0020(15) -0.0015(12) -0.0053(15)
    C10 0.053(2) 0.069(2) 0.0419(17) -0.0123(18) 0.0080(15) -0.0218(17)
    C11 0.060(2) 0.0462(19) 0.056(2) -0.0063(15) 0.0219(17) -0.0208(16)
    C12 0.0412(16) 0.0392(15) 0.0461(16) 0.0024(13) 0.0133(13) -0.0029(13)
    N1 0.0285(11) 0.0322(11) 0.0340(11) -0.0050(9) 0.0015(9) 0.0027(9)
    O1 0.0329(10) 0.0483(12) 0.0399(11) -0.0002(9) -0.0090(8) 0.0000(9)
    O2 0.0485(12) 0.0293(10) 0.0445(11) 0.0047(8) -0.0005(9) 0.0073(8)
    S1 0.0274(3) 0.0295(3) 0.0309(3) 0.0011(2) -0.0029(2) 0.0029(3)
    I1 0.04805(15) 0.03807(15) 0.05150(16) 0.00919(8) -0.00858(9) 0.00039(8)
_geom_special_details
;
 All esds (except the esd in the dihedral angle between two l.s. planes)
 are estimated using the full covariance matrix.  The cell esds are taken
 into account individually in the estimation of esds in distances, angles
 and torsion angles; correlations between esds in cell parameters are only
 used when they are defined by crystal symmetry.  An approximate (isotropic)
 treatment of cell esds is used for estimating esds involving l.s. planes.
;
loop_
    _geom_bond_atom_site_label_1
    _geom_bond_atom_site_label_2
    _geom_bond_site_symmetry_2
    _geom_bond_distance
    _geom_bond_publ_flag
    C1 C6 . 1.385(4) ?
    C1 C2 . 1.388(5) ?
    C1 H1 . 0.9300 ?
    C2 C3 . 1.377(5) ?
    C2 H2 . 0.9300 ?
    C3 C4 . 1.372(5) ?
    C3 H3 . 0.9300 ?
    C4 C5 . 1.386(5) ?
    C4 H4 . 0.9300 ?
    C5 C6 . 1.380(4) ?
    C5 H5 . 0.9300 ?
    C6 S1 . 1.768(3) ?
    C7 C8 . 1.390(4) ?
    C7 C12 . 1.392(4) ?
    C7 N1 . 1.434(3) ?
    C8 C9 . 1.393(4) ?
    C8 I1 . 2.091(3) ?
    C9 C10 . 1.373(5) ?
    C9 H9 . 0.9300 ?
    C10 C11 . 1.382(6) ?
    C10 H10 . 0.9300 ?
    C11 C12 . 1.384(5) ?
    C11 H11 . 0.9300 ?
    C12 H12 . 0.9300 ?
    N1 S1 . 1.640(2) ?
    N1 H1A . 0.8600 ?
    O1 S1 . 1.429(2) ?
    O2 S1 . 1.430(2) ?
loop_
    _geom_angle_atom_site_label_1
    _geom_angle_atom_site_label_2
    _geom_angle_atom_site_label_3
    _geom_angle_site_symmetry_1
    _geom_angle_site_symmetry_3
    _geom_angle
    _geom_angle_publ_flag
    C6 C1 C2 . . 118.8(3) ?
    C6 C1 H1 . . 120.6 ?
    C2 C1 H1 . . 120.6 ?
    C3 C2 C1 . . 120.5(3) ?
    C3 C2 H2 . . 119.7 ?
    C1 C2 H2 . . 119.7 ?
    C4 C3 C2 . . 120.0(3) ?
    C4 C3 H3 . . 120.0 ?
    C2 C3 H3 . . 120.0 ?
    C3 C4 C5 . . 120.6(3) ?
    C3 C4 H4 . . 119.7 ?
    C5 C4 H4 . . 119.7 ?
    C6 C5 C4 . . 119.1(3) ?
    C6 C5 H5 . . 120.5 ?
    C4 C5 H5 . . 120.5 ?
    C5 C6 C1 . . 121.0(3) ?
    C5 C6 S1 . . 119.4(2) ?
    C1 C6 S1 . . 119.6(2) ?
    C8 C7 C12 . . 118.9(3) ?
    C8 C7 N1 . . 122.3(2) ?
    C12 C7 N1 . . 118.8(3) ?
    C7 C8 C9 . . 120.2(3) ?
    C7 C8 I1 . . 121.0(2) ?
    C9 C8 I1 . . 118.9(2) ?
    C10 C9 C8 . . 120.5(3) ?
    C10 C9 H9 . . 119.8 ?
    C8 C9 H9 . . 119.8 ?
    C9 C10 C11 . . 119.6(3) ?
    C9 C10 H10 . . 120.2 ?
    C11 C10 H10 . . 120.2 ?
    C10 C11 C12 . . 120.5(3) ?
    C10 C11 H11 . . 119.8 ?
    C12 C11 H11 . . 119.8 ?
    C11 C12 C7 . . 120.3(3) ?
    C11 C12 H12 . . 119.8 ?
    C7 C12 H12 . . 119.8 ?
    C7 N1 S1 . . 120.34(18) ?
    C7 N1 H1A . . 119.8 ?
    S1 N1 H1A . . 119.8 ?
    O1 S1 O2 . . 120.50(13) ?
    O1 S1 N1 . . 105.77(12) ?
    O2 S1 N1 . . 107.07(13) ?
    O1 S1 C6 . . 107.76(13) ?
    O2 S1 C6 . . 107.45(13) ?
    N1 S1 C6 . . 107.72(12) ?
loop_
    _geom_torsion_atom_site_label_1
    _geom_torsion_atom_site_label_2
    _geom_torsion_atom_site_label_3
    _geom_torsion_atom_site_label_4
    _geom_torsion_site_symmetry_1
    _geom_torsion_site_symmetry_2
    _geom_torsion_site_symmetry_3
    _geom_torsion_site_symmetry_4
    _geom_torsion
    _geom_torsion_publ_flag
    C6 C1 C2 C3 . . . . -1.8(5) ?
    C1 C2 C3 C4 . . . . 0.4(5) ?
    C2 C3 C4 C5 . . . . 1.0(6) ?
    C3 C4 C5 C6 . . . . -1.1(6) ?
    C4 C5 C6 C1 . . . . -0.4(5) ?
    C4 C5 C6 S1 . . . . 178.5(3) ?
    C2 C1 C6 C5 . . . . 1.8(4) ?
    C2 C1 C6 S1 . . . . -177.1(2) ?
    C12 C7 C8 C9 . . . . -0.1(4) ?
    N1 C7 C8 C9 . . . . 179.7(3) ?
    C12 C7 C8 I1 . . . . 179.6(2) ?
    N1 C7 C8 I1 . . . . -0.6(3) ?
    C7 C8 C9 C10 . . . . 0.8(5) ?
    I1 C8 C9 C10 . . . . -178.9(3) ?
    C8 C9 C10 C11 . . . . -0.5(5) ?
    C9 C10 C11 C12 . . . . -0.5(5) ?
    C10 C11 C12 C7 . . . . 1.2(5) ?
    C8 C7 C12 C11 . . . . -0.8(4) ?
    N1 C7 C12 C11 . . . . 179.3(3) ?
    C8 C7 N1 S1 . . . . 110.1(3) ?
    C12 C7 N1 S1 . . . . -70.0(3) ?
    C7 N1 S1 O1 . . . . 176.0(2) ?
    C7 N1 S1 O2 . . . . 46.3(2) ?
    C7 N1 S1 C6 . . . . -69.0(2) ?
    C5 C6 S1 O1 . . . . 3.3(3) ?
    C1 C6 S1 O1 . . . . -177.9(2) ?
    C5 C6 S1 O2 . . . . 134.5(2) ?
    C1 C6 S1 O2 . . . . -46.6(3) ?
    C5 C6 S1 N1 . . . . -110.4(2) ?
    C1 C6 S1 N1 . . . . 68.4(2) ?
loop_
    _geom_hbond_atom_site_label_D
    _geom_hbond_atom_site_label_H
    _geom_hbond_atom_site_label_A
    _geom_hbond_site_symmetry_A
    _geom_hbond_distance_DH
    _geom_hbond_distance_HA
    _geom_hbond_distance_DA
    _geom_hbond_angle_DHA
    _geom_hbond_publ_flag
    N1 H1A O2 2_756 0.86 2.37 3.144(3) 149.4 yes
    C3 H3 O1 1_455 0.93 2.57 3.352(4) 141.8 yes
_shelx_space_group_comment
;
The symmetry employed for this shelxl refinement is uniquely defined
by the following loop, which should always be used as a source of
symmetry information in preference to the above space-group names.
They are only intended as comments.
;
_shelx_estimated_absorpt_T_min     0.454
_shelx_estimated_absorpt_T_max     0.814
_shelx_hkl_file
;
   2   0   0 2501.85  152.28
   2   0   0 2604.44  152.18
   2   0   0 2537.55  152.18
   2   0   0 2439.86  152.28
  -2   0   0 2810.72  152.28
  -2   0   0 2686.43  152.38
  -2   0   0 2359.66  152.28
  -2   0   0 2318.07  152.18
   3   0   0 3151.28  192.78
   3   0   0 3152.68  192.78
  -3   0   0 3511.85  192.98
  -3   0   0 3422.76  193.18
   3   0   0 3212.28  192.98
  -3   0   0 2951.20  192.88
   3   0   0 3181.08  192.88
  -3   0   0 3056.49  192.78
  -4   0   0  436.46   27.50
  -4   0   0  411.56   27.60
   4   0   0  451.45   27.60
   4   0   0  429.76   27.60
   4   0   0  429.66   27.30
   4   0   0  440.06   27.50
  -4   0   0  432.66   27.80
  -4   0   0  419.96   27.70
   5   0   0 3857.91  236.98
   5   0   0 3800.72  237.08
  -5   0   0 3824.52  237.38
  -5   0   0 4046.40  237.58
  -5   0   0 4138.49  237.28
   5   0   0 3989.60  236.98
  -5   0   0 3790.92  237.18
   5   0   0 3995.40  237.38
  -6   0   0  441.56   27.20
  -6   0   0  392.96   26.70
   6   0   0  384.16   26.20
   6   0   0  385.36   26.50
   6   0   0  391.96   25.90
  -6   0   0  378.46   26.40
  -7   0   0  867.41   53.99
   7   0   0  810.72   53.29
   7   0   0  817.02   53.39
   7   0   0  875.11   53.89
  -7   0   0  811.92   53.99
  -7   0   0  817.52   53.59
  -7   0   0  914.01   54.59
   8   0   0   17.10    5.30
  -8   0   0   26.00    7.60
   8   0   0   22.60    5.60
  -8   0   0   21.70    5.40
   8   0   0   15.90    4.80
  -8   0   0   24.20    5.60
  -8   0   0   27.50    7.00
   9   0   0   31.10    6.90
  -9   0   0   32.60    8.60
  -9   0   0   32.20    7.10
   9   0   0   38.00    7.00
  -9   0   0   27.10    7.30
  -9   0   0   34.10    7.10
 -10   0   0  435.06   30.10
  10   0   0  356.36   28.10
 -10   0   0  360.26   29.10
  10   0   0  393.86   29.10
 -10   0   0  454.75   31.00
 -10   0   0  395.36   28.90
  -1  -1   0 1174.68   68.09
  -1  -1   0 1088.19   68.09
  -2  -1   0 3715.93  223.08
   3  -1   0 5349.56  292.07
  -3  -1   0 4516.25  291.87
  -3  -1   0 4845.02  292.07
  -3  -1   0 4442.26  291.77
   3   1   0 4884.01  291.97
   3   1   0 4892.41  291.77
  -3   1   0 5346.27  292.17
   3   1   0 4583.44  291.77
  -3   1   0 4894.61  291.97
   4  -1   0 1431.86   86.99
  -4  -1   0 1262.57   86.99
   4  -1   0 1521.35   87.09
  -4  -1   0 1336.57   87.09
  -4  -1   0 1507.85   87.09
  -4  -1   0 1471.45   87.59
   4  -1   0 1554.64   87.39
   4  -1   0 1374.96   87.09
   4   1   0 1419.36   86.89
  -4   1   0 1416.06   87.09
   4   1   0 1451.15   86.79
   4   1   0 1384.16   87.09
  -4   1   0 1398.96   87.19
  -4   1   0 1403.86   87.29
   4   1   0 1507.65   87.09
  -4   1   0 1401.66   87.29
   5  -1   0  144.09   11.70
   5  -1   0  145.99   11.60
  -5  -1   0  152.48   11.80
  -5  -1   0  173.38   11.70
  -5  -1   0  140.49   11.50
   5  -1   0  151.88   11.40
  -5  -1   0  167.98   12.40
   5  -1   0  159.08   11.60
  -5   1   0  154.18   11.60
   5   1   0  156.68   11.40
   5   1   0  144.09   11.50
   5   1   0  149.88   11.00
   5   1   0  151.18   11.60
  -5   1   0  163.58   12.00
  -5   1   0  172.48   12.10
  -5   1   0  137.29   11.40
   6  -1   0  894.51   57.89
   6  -1   0  916.51   57.69
  -6  -1   0  885.81   57.99
  -6  -1   0  984.20   58.59
   6  -1   0  913.51   57.59
   6  -1   0  927.01   58.09
  -6  -1   0  862.61   57.99
  -6  -1   0  963.40   57.89
   6   1   0  941.01   57.69
  -6   1   0  922.31   57.99
  -6   1   0  914.51   58.29
  -6   1   0  978.50   58.09
   6   1   0  888.81   57.79
  -6   1   0 1012.60   58.59
   6   1   0  939.31   57.69
   6   1   0  844.72   57.19
  -7  -1   0  260.07   18.60
  -7  -1   0  248.98   19.00
  -7  -1   0  256.67   19.20
   7  -1   0  279.17   19.40
   7  -1   0  238.08   18.50
   7  -1   0  241.38   18.10
   7  -1   0  248.08   18.30
  -7  -1   0  258.87   19.00
  -7   1   0  249.78   18.30
   7   1   0  229.38   18.10
  -7   1   0  278.27   19.40
   7   1   0  256.87   18.40
  -7   1   0  252.27   18.70
  -7   1   0  214.18   18.50
  -8  -1   0  436.86   32.30
  -8  -1   0  409.06   33.60
  -8  -1   0  505.35   35.50
  -8  -1   0  431.16   31.90
   8  -1   0  483.95   32.30
   8  -1   0  453.05   31.90
   8  -1   0  501.35   32.70
  -8   1   0  482.85   32.40
   8   1   0  459.25   32.00
  -8   1   0  540.55   33.60
  -8   1   0  506.05   34.40
   8   1   0  507.45   32.10
   9  -1   0   50.49    8.20
   9  -1   0   52.09    8.80
  -9  -1   0   52.49    8.50
  -9  -1   0   59.39    8.30
  -9  -1   0   52.59    9.00
  -9  -1   0   45.50    9.00
   9   1   0   53.59    8.10
  -9   1   0   46.60    8.20
  -9   1   0   39.20    7.90
  -9   1   0   57.09    8.70
  -9   1   0   62.39   10.00
   9   1   0   50.09    7.60
 -10  -1   0   29.50    7.60
 -10  -1   0   36.50    8.70
 -10  -1   0   40.00    7.70
 -10  -1   0   43.40   10.30
  10  -1   0   40.50    8.10
 -10   1   0   28.20    8.00
 -10   1   0   50.99    9.80
  10   1   0   42.10    7.70
 -10   1   0   51.19    9.90
  10   1   0   46.30    7.70
   0  -2   0   79.79    5.90
   0  -2   0   88.49    6.00
   0  -2   0   94.69    6.00
   0  -2   0   92.19    6.00
   0   2   0  100.99    6.00
   0   2   0   96.39    5.90
   0   2   0   81.99    5.80
  -1  -2   0  233.38   15.20
  -1  -2   0  244.28   15.20
  -1  -2   0  241.78   15.40
   1  -2   0  234.98   15.60
  -1  -2   0  245.18   15.20
   1  -2   0  224.38   15.50
   1  -2   0  254.47   15.60
   1  -2   0  244.98   15.50
  -1   2   0  259.77   15.50
  -1   2   0  244.88   15.40
  -1   2   0  238.08   15.50
   1   2   0  250.77   15.20
   1   2   0  258.87   15.20
  -1   2   0  271.17   15.60
   1   2   0  252.87   15.20
  -2  -2   0 3501.45  207.08
  -2  -2   0 3115.59  207.08
   2   2   0 3545.55  206.98
   2   2   0 3632.84  207.18
   3  -2   0  315.97   20.30
  -3  -2   0  284.47   20.10
   3  -2   0  309.47   20.30
  -3  -2   0  328.37   20.40
   3  -2   0  306.17   20.30
   3  -2   0  305.07   20.40
  -3  -2   0  317.27   20.10
  -3   2   0  306.37   20.20
   3   2   0  317.97   20.00
   3   2   0  319.17   20.00
  -3   2   0  320.87   20.40
  -3   2   0  322.87   20.30
   3   2   0  326.17   19.90
  -3   2   0  321.67   20.50
   4  -2   0  551.84   34.30
  -4  -2   0  562.34   34.70
  -4  -2   0  542.55   35.30
   4  -2   0  515.55   34.50
   4  -2   0  518.25   34.40
   4  -2   0  531.05   35.00
  -4  -2   0  558.44   34.20
  -4   2   0  539.05   34.40
   4   2   0  533.65   34.00
   4   2   0  521.15   34.40
   4   2   0  559.34   34.10
  -4   2   0  560.74   34.70
  -4   2   0  568.24   34.70
  -5  -2   0 1752.42  106.89
   5  -2   0 1821.72  107.09
   5  -2   0 1753.22  107.29
   5  -2   0 1775.92  106.99
  -5  -2   0 1882.61  107.59
  -5  -2   0 1776.82  107.19
   5  -2   0 1628.14  107.09
   5   2   0 1741.73  106.89
  -5   2   0 1676.73  107.29
  -5   2   0 1784.02  107.39
  -5   2   0 1724.63  107.09
   5   2   0 1735.53  106.49
  -5   2   0 1823.52  107.19
   5   2   0 1684.23  106.69
   5   2   0 1732.63  106.69
   6  -2   0    0.90    3.50
  -6  -2   0    2.70    3.20
   6  -2   0   -3.80    2.80
  -6  -2   0   -3.20    3.30
  -6  -2   0    2.10    3.00
  -6  -2   0    0.20    3.70
   6  -2   0   -5.70    3.20
   6  -2   0   -4.90    3.00
  -6   2   0   -2.60    3.20
  -6   2   0    3.00    3.40
   6   2   0    1.10    2.50
  -6   2   0   -0.10    3.70
  -6   2   0   -4.80    3.00
   6   2   0    7.00    3.40
   6   2   0    3.70    3.40
   6   2   0    4.80    2.60
  -7  -2   0  481.95   31.60
   7  -2   0  444.76   30.30
  -7  -2   0  468.65   30.90
   7  -2   0  446.06   30.40
   7  -2   0  444.66   30.70
  -7  -2   0  436.26   30.70
  -7  -2   0  499.85   30.70
   7   2   0  478.05   30.30
   7   2   0  447.76   30.00
  -7   2   0  425.36   30.80
  -7   2   0  455.15   31.10
  -7   2   0  444.56   30.60
   7   2   0  442.96   30.60
  -7   2   0  443.96   30.70
   7   2   0  468.35   30.60
  -8  -2   0   56.19    8.30
  -8  -2   0   51.69    7.80
  -8  -2   0   64.19    9.40
   8  -2   0   63.19    8.70
   8  -2   0   71.39    8.80
   8  -2   0   70.49    9.40
  -8  -2   0   74.09    9.60
  -8   2   0   66.39    9.50
   8   2   0   72.19    8.70
  -8   2   0   74.19    9.80
   8   2   0   59.39    8.30
  -8   2   0   63.69    9.10
   9  -2   0  252.77   20.30
   9  -2   0  242.88   19.80
  -9  -2   0  277.57   20.10
  -9  -2   0  268.27   21.30
  -9  -2   0  241.18   20.50
  -9  -2   0  230.48   20.50
  -9   2   0  246.38   20.40
  -9   2   0  292.07   21.00
  -9   2   0  216.88   19.80
   9   2   0  275.17   19.80
   9   2   0  272.67   19.70
  -9   2   0  278.47   21.30
 -10  -2   0   -2.50    5.90
 -10  -2   0   -6.80    5.40
  10  -2   0    1.40    4.90
  10  -2   0   17.20    6.10
 -10  -2   0   -3.40    5.20
 -10  -2   0   -2.90    5.50
  10   2   0    2.90    4.90
 -10   2   0   -5.50    5.00
 -10   2   0    8.40    6.60
 -10   2   0   10.70    6.10
  10   2   0   11.90    5.70
   0  -3   0    0.90    1.30
   0  -3   0   -0.30    1.20
   0  -3   0    0.50    1.20
   0  -3   0    0.10    1.30
   0   3   0   -0.20    1.10
   0   3   0    1.40    1.20
   0   3   0    1.00    1.10
   1  -3   0 4199.38  249.58
  -1  -3   0 4110.79  249.18
  -2  -3   0  552.94   37.10
   2  -3   0  576.94   37.60
  -2  -3   0  557.54   37.30
   2  -3   0  625.74   37.80
   2  -3   0  633.54   37.70
   2  -3   0  588.34   37.80
  -2  -3   0  612.74   37.30
  -2  -3   0  598.04   37.30
  -2   3   0  620.24   37.70
   2   3   0  612.34   37.20
   2   3   0  624.94   37.10
  -2   3   0  593.74   37.50
   2   3   0  634.94   37.30
  -2   3   0  621.94   37.60
   2   3   0  625.74   37.10
  -2   3   0  658.53   37.80
   3  -3   0  642.24   42.30
  -3  -3   0  633.04   41.70
   3  -3   0  655.23   42.20
  -3  -3   0  667.83   42.00
  -3  -3   0  647.74   41.80
   3  -3   0  700.63   42.20
   3  -3   0  704.23   42.40
   3   3   0  683.93   41.70
  -3   3   0  666.43   42.30
   3   3   0  688.73   41.70
  -3   3   0  703.13   42.40
  -3   3   0  722.63   42.20
  -3   3   0  681.63   42.20
   3   3   0  682.03   41.80
   3   3   0  708.93   41.60
   4  -3   0 1709.33  100.79
   4  -3   0 1655.93   99.89
  -4  -3   0 1530.55   99.69
   4  -3   0 1493.95   99.89
  -4  -3   0 1597.84   99.89
  -4  -3   0 1686.53   99.59
   4  -3   0 1704.13  100.09
  -4   3   0 1586.24   99.99
  -4   3   0 1664.93   99.79
  -4   3   0 1768.62  100.19
   4   3   0 1666.93   99.39
   4   3   0 1604.64   99.39
  -4   3   0 1601.34   99.89
   4   3   0 1654.63   99.29
   4   3   0 1630.74   99.79
  -5  -3   0  283.57   18.20
   5  -3   0  248.48   17.80
  -5  -3   0  228.08   17.30
  -5  -3   0  255.77   17.20
   5  -3   0  234.88   17.40
  -5  -3   0  230.18   17.30
   5  -3   0  240.88   17.90
   5  -3   0  255.37   17.40
   5   3   0  263.87   17.00
  -5   3   0  249.68   19.10
   5   3   0  251.27   16.70
  -5   3   0  259.97   17.60
   5   3   0  244.18   16.90
  -5   3   0  259.37   17.60
   6  -3   0 1208.88   75.39
  -6  -3   0 1127.59   74.99
   6  -3   0 1216.08   74.99
  -6  -3   0 1206.78   74.79
   6  -3   0 1189.68   74.99
  -6  -3   0 1323.17   75.89
   6  -3   0 1141.19   75.19
   6   3   0 1164.38   74.39
  -6   3   0 1309.07   75.29
  -6   3   0 1232.48   75.29
   6   3   0 1164.98   74.09
  -6   3   0 1191.28   75.39
  -6   3   0 1253.47   75.69
   6   3   0 1192.38   74.49
   7  -3   0   91.69    9.10
  -7  -3   0   90.39    9.60
  -7  -3   0   72.59    8.20
  -7  -3   0   98.39   10.30
  -7  -3   0   76.49    9.00
   7  -3   0   90.29    8.90
   7  -3   0   75.29    8.80
   7  -3   0   73.69    9.50
  -7   3   0   83.09   10.00
  -7   3   0   82.59    9.10
  -7   3   0   76.19    8.50
  -7   3   0   85.69    9.40
   7   3   0   82.49    8.10
   7   3   0   87.59    7.90
   8  -3   0  195.98   16.70
  -8  -3   0  185.58   16.40
  -8  -3   0  206.98   17.00
  -8  -3   0  216.68   17.90
  -8  -3   0  215.08   17.60
   8  -3   0  202.28   17.00
   8  -3   0  210.78   16.70
  -8   3   0  207.18   16.90
   8   3   0  221.18   17.40
  -8   3   0  210.08   16.70
   8   3   0  217.98   16.40
  -8   3   0  233.38   17.60
  -9  -3   0  149.39   13.90
   9  -3   0  118.69   12.60
  -9  -3   0  129.49   12.70
  -9  -3   0   94.79   12.10
  -9  -3   0  125.99   13.60
   9  -3   0  129.39   13.20
  -9   3   0  131.29   13.10
   9   3   0  139.89   12.10
   9   3   0  142.29   12.40
  -9   3   0  126.69   13.80
  -9   3   0  135.29   13.20
 -10  -3   0   67.69    9.60
  10  -3   0   61.99    9.70
 -10  -3   0   73.59   10.30
  10  -3   0   45.10    8.70
 -10  -3   0   53.49   11.30
 -10  -3   0   72.59   10.00
  10   3   0   49.50    8.30
  10   3   0   36.20    7.50
 -10   3   0   41.20    8.70
 -10   3   0   51.79   10.20
   0  -4   0 5094.59  305.67
  -1  -4   0  137.09   10.30
  -1  -4   0  152.88   10.30
  -1  -4   0  138.29   10.20
   1  -4   0  153.28   10.70
   1  -4   0  167.48   10.70
   1  -4   0  169.58   10.90
   1  -4   0  141.89   10.70
  -1  -4   0  154.68   10.40
   1   4   0  169.08   10.30
  -1   4   0  168.38   10.60
   1   4   0  158.48   10.20
  -1   4   0  150.78   10.40
   1   4   0  159.78   10.10
  -1   4   0  167.68   10.70
   1   4   0  159.88   10.30
  -1   4   0  164.48   10.70
   2  -4   0 1445.76   84.89
  -2  -4   0 1428.16   84.29
   2  -4   0 1335.17   84.59
  -2  -4   0 1332.47   84.19
   2  -4   0 1343.77   84.79
  -2  -4   0 1243.88   83.99
   2  -4   0 1468.05   84.79
   2   4   0 1410.96   84.09
  -2   4   0 1399.46   84.49
  -2   4   0 1430.66   84.69
  -2   4   0 1529.05   84.89
  -2   4   0 1384.26   84.59
   2   4   0 1351.36   83.89
  -3  -4   0 1329.47   87.39
   3  -4   0 1417.26   88.29
   3  -4   0 1337.07   87.99
  -3  -4   0 1310.67   87.49
   3  -4   0 1533.55   88.19
  -3  -4   0 1480.95   87.89
   3  -4   0 1403.46   89.19
  -3  -4   0 1447.16   87.69
   3   4   0 1484.85   87.39
   3   4   0 1409.86   87.39
  -3   4   0 1481.05   88.99
  -3   4   0 1498.35   88.29
  -3   4   0 1479.75   87.99
   3   4   0 1459.95   87.59
   3   4   0 1474.55   87.29
  -3   4   0 1554.74   88.09
  -4  -4   0  512.55   32.10
   4  -4   0  506.15   32.60
  -4  -4   0  546.15   32.40
   4  -4   0  439.46   32.40
   4  -4   0  536.15   33.00
  -4  -4   0  558.54   32.30
  -4  -4   0  526.25   32.50
   4  -4   0  531.15   32.90
  -4   4   0  481.25   32.70
  -4   4   0  451.25   32.30
   4   4   0  529.35   32.00
   4   4   0  497.75   31.80
   4   4   0  525.75   31.70
  -4   4   0  485.85   32.60
  -4   4   0  505.35   32.50
   4   4   0  498.55   31.80
   5  -4   0  614.14   38.20
   5  -4   0  613.24   42.20
  -5  -4   0  586.84   37.60
   5  -4   0  596.64   37.80
   5  -4   0  590.34   37.80
  -5  -4   0  606.34   37.70
  -5  -4   0  576.04   37.20
  -5  -4   0  612.84   37.40
   5   4   0  579.34   37.00
  -5   4   0  574.54   41.50
  -5   4   0  579.34   37.60
   5   4   0  550.94   36.70
   5   4   0  576.84   36.80
   5   4   0  583.94   37.00
  -5   4   0  573.34   37.90
  -5   4   0  593.54   37.70
   6  -4   0    6.50    3.90
   6  -4   0    8.50    4.00
  -6  -4   0    7.70    3.50
   6  -4   0    7.00    4.60
  -6  -4   0    4.30    3.30
   6  -4   0    6.10    3.80
  -6   4   0   11.50    4.70
  -6   4   0    5.40    3.70
   6   4   0    2.90    3.10
  -6   4   0    3.00    4.00
  -6   4   0   16.60    4.70
   6   4   0    8.40    3.30
   6   4   0    2.00    3.30
   7  -4   0  655.43   41.00
   7  -4   0  578.04   41.10
  -7  -4   0  575.54   40.20
  -7  -4   0  665.13   41.10
   7  -4   0  661.13   41.10
   7   4   0  622.84   39.60
  -7   4   0  619.44   40.90
  -7   4   0  594.34   40.80
   7   4   0  609.74   39.80
  -7   4   0  651.13   41.50
   7   4   0  635.44   40.10
   8  -4   0   46.10    7.80
  -8  -4   0   34.20    6.20
  -8  -4   0   45.00    8.30
   8  -4   0   44.60    8.10
   8   4   0   30.90    5.90
  -8   4   0   26.60    7.50
  -8   4   0   25.20    6.80
   8   4   0   36.60    5.90
  -8   4   0   25.00    6.20
  -9  -4   0   61.89    8.50
   9  -4   0   67.39    9.50
   9  -4   0   79.29   10.70
  -9  -4   0   60.89    9.50
  -9   4   0   53.29    9.30
   9   4   0   62.39   10.90
  -9   4   0   59.29   10.00
  -9   4   0   54.19    9.20
   0  -5   0   -0.20    1.80
   0  -5   0   -0.20    2.20
   0  -5   0   -0.30    1.50
   0  -5   0   -2.10    1.50
   0   5   0    0.20    1.50
   0   5   0   -1.40    1.50
   0   5   0   -3.20    1.50
  -1  -5   0  564.34   37.40
   1  -5   0  548.15   38.10
  -1  -5   0  569.24   37.20
  -1  -5   0  614.54   37.30
   1  -5   0  624.04   38.00
   1  -5   0  566.24   37.50
   1  -5   0  634.64   37.90
  -1  -5   0  592.14   37.50
  -1   5   0  614.44   37.50
   1   5   0  613.84   37.10
   1   5   0  642.54   37.10
   1   5   0  622.84   37.20
  -1   5   0  658.63   37.70
  -2  -5   0  885.31   53.29
   2  -5   0  946.91   54.09
  -2  -5   0  784.72   52.99
  -2  -5   0  798.52   53.19
   2  -5   0  856.91   53.79
   2  -5   0  818.42   53.89
  -2  -5   0  908.71   53.19
   2  -5   0  866.91   53.69
  -2   5   0  839.62   53.49
   2   5   0  914.11   52.99
   2   5   0  910.01   53.09
   2   5   0  898.01   52.99
  -2   5   0  878.91   53.79
  -2   5   0  898.91   53.79
  -2   5   0  889.21   53.59
   2   5   0  832.72   52.79
   3  -5   0 1898.71  109.79
  -3  -5   0 1830.62  109.29
  -3  -5   0 1811.42  109.09
  -3  -5   0 1636.34  108.89
   3  -5   0 1929.11  109.99
   3  -5   0 1792.52  109.89
  -3  -5   0 1648.04  108.69
   3  -5   0 1741.03  109.59
   3   5   0 1816.22  108.69
  -3   5   0 1812.72  109.39
  -3   5   0 1793.22  109.69
   3   5   0 1791.72  108.89
  -3   5   0 1802.32  109.39
   3   5   0 1818.02  108.49
  -3   5   0 1876.21  109.69
  -4  -5   0  204.78   13.80
   4  -5   0  208.18   14.20
   4  -5   0  181.48   14.20
  -4  -5   0  178.08   13.20
   4  -5   0  189.38   14.00
  -4  -5   0  191.08   13.40
   4  -5   0  183.58   14.00
  -4  -5   0  178.08   13.00
  -4   5   0  178.08   14.00
   4   5   0  189.98   12.80
   4   5   0  182.08   12.60
   4   5   0  180.38   12.80
  -4   5   0  199.38   13.90
  -4   5   0  189.58   13.70
  -4   5   0  202.68   14.00
   4   5   0  195.88   13.10
   5  -5   0  194.28   15.10
   5  -5   0  226.68   15.80
   5  -5   0  167.08   18.70
  -5  -5   0  180.48   14.00
  -5  -5   0  193.58   14.60
  -5  -5   0  204.38   14.60
  -5  -5   0  179.48   14.00
   5  -5   0  204.38   15.10
   5   5   0  217.18   14.00
  -5   5   0  181.98   14.90
  -5   5   0  213.38   15.60
   5   5   0  217.48   13.80
   5   5   0  199.28   13.70
  -5   5   0  211.18   15.00
  -5   5   0  199.38   14.80
   5   5   0  192.28   13.70
   6  -5   0   56.89    8.00
  -6  -5   0   52.39    6.80
  -6  -5   0   49.80    6.90
  -6  -5   0   45.60    6.20
   6  -5   0   46.60    7.00
  -6  -5   0   47.70    6.40
   6  -5   0   49.90    7.10
   6  -5   0   52.79    7.20
  -6   5   0   46.00    6.60
  -6   5   0   60.99    7.40
   6   5   0   47.50    5.20
   6   5   0   45.50    5.40
   6   5   0   47.60    5.60
  -6   5   0   36.00    6.40
   6   5   0   43.80    5.50
  -6   5   0   40.50    7.10
  -7  -5   0   74.59    9.00
   7  -5   0   90.59   10.30
   7  -5   0   78.29   10.20
   7  -5   0   80.79    9.20
   7  -5   0   64.19    9.50
  -7  -5   0   80.29    9.00
  -7  -5   0   83.89    9.30
  -7  -5   0   90.49    8.60
   7   5   0   93.39    8.40
  -7   5   0  102.79   10.00
   7   5   0   91.29    7.90
  -7   5   0   94.39   10.40
   7   5   0   79.19    7.80
  -7   5   0   69.49    9.30
  -8  -5   0  183.98   15.10
  -8  -5   0  167.68   14.50
  -8  -5   0  175.88   14.60
  -8  -5   0  169.88   14.00
   8  -5   0  191.88   15.50
   8  -5   0  135.89   14.90
   8  -5   0  170.38   15.20
   8   5   0  171.98   13.40
  -8   5   0  161.48   15.40
  -8   5   0  175.68   15.40
   8   5   0  178.28   13.80
  -8   5   0  182.48   15.30
  -9  -5   0    1.70    5.20
  -9  -5   0    6.20    4.70
   9  -5   0    2.00    4.70
  -9  -5   0   -8.90    4.50
   9  -5   0    7.30    5.80
   9   5   0    2.90    4.00
  -9   5   0  -11.10    4.50
  -9   5   0   10.60    5.70
   9   5   0    7.20    4.20
   0  -6   0  631.34   40.50
   0  -6   0  656.83   40.80
   0  -6   0  629.64   40.70
   0  -6   0  697.23   40.70
   0   6   0  661.13   40.30
   0   6   0  642.64   40.40
   0   6   0  620.54   40.30
   0   6   0  689.63   40.50
  -1  -6   0  104.69    7.90
   1  -6   0  104.19    8.50
  -1  -6   0  109.29    8.20
  -1  -6   0  112.29    8.30
   1  -6   0  107.59    8.60
   1  -6   0   95.19    8.40
  -1  -6   0  116.29    8.10
   1   6   0  109.69    7.80
  -1   6   0  100.49    8.10
   1   6   0  111.89    7.70
   1   6   0  107.69    7.90
  -1   6   0  105.59    8.00
  -1   6   0  111.59    8.20
   1   6   0  117.39    7.90
   2  -6   0  344.07   23.90
  -2  -6   0  387.66   23.60
  -2  -6   0  373.56   23.30
   2  -6   0  387.16   24.40
  -2  -6   0  337.07   23.20
  -2  -6   0  332.57   23.30
   2  -6   0  367.26   24.00
   2  -6   0  358.96   24.20
  -2   6   0  358.36   23.60
   2   6   0  373.96   23.00
  -2   6   0  353.86   23.80
   2   6   0  379.16   23.10
   2   6   0  390.66   23.20
  -2   6   0  369.46   23.90
  -2   6   0  381.26   24.00
   2   6   0  372.06   23.10
  -3  -6   0    2.30    1.90
   3  -6   0   -1.20    2.80
  -3  -6   0   -0.70    2.00
  -3  -6   0    2.10    2.30
   3  -6   0   -2.40    2.70
  -3  -6   0    0.20    2.20
   3  -6   0    1.70    3.10
   3  -6   0   -1.90    2.70
   3   6   0    0.20    1.50
  -3   6   0    3.60    2.60
  -3   6   0    3.10    2.30
  -3   6   0    1.50    2.80
   3   6   0    4.50    2.00
   3   6   0    4.40    2.10
   3   6   0    1.90    1.70
  -3   6   0    4.20    3.00
   4  -6   0   30.20    5.90
  -4  -6   0   39.90    4.90
   4  -6   0   38.80    6.00
  -4  -6   0   44.70    4.80
   4  -6   0   40.70    6.00
  -4  -6   0   39.50    4.90
  -4  -6   0   39.80    5.20
   4  -6   0   37.80    6.30
  -4   6   0   36.70    5.50
   4   6   0   45.90    4.40
   4   6   0   43.80    4.20
   4   6   0   36.80    4.50
  -4   6   0   46.90    5.80
   4   6   0   39.40    4.20
  -4   6   0   33.50    5.80
  -4   6   0   43.60    5.90
   5  -6   0  446.86   32.10
  -5  -6   0  478.65   31.10
   5  -6   0  466.55   32.20
  -5  -6   0  490.85   31.40
   5  -6   0  462.45   34.10
   5  -6   0  520.65   32.90
  -5  -6   0  452.65   31.20
  -5  -6   0  489.25   31.90
  -5   6   0  446.36   31.80
  -5   6   0  511.55   32.40
  -5   6   0  517.35   32.60
   5   6   0  495.95   30.70
   5   6   0  496.85   31.80
   5   6   0  496.85   30.80
  -5   6   0  495.45   32.10
   5   6   0  497.65   30.60
   6  -6   0   70.69    9.40
   6  -6   0   74.59    9.60
   6  -6   0   74.39    8.70
   6  -6   0   75.59   10.40
  -6  -6   0   70.39    7.60
  -6  -6   0   71.69    7.30
  -6  -6   0   81.09    8.20
  -6   6   0   86.99    8.70
   6   6   0   61.79    6.60
   6   6   0   72.99    6.80
   6   6   0   71.59    6.70
  -6   6   0   60.89    8.80
  -6   6   0   79.89    8.30
   6   6   0   67.69    6.60
  -7  -6   0   67.09    8.30
   7  -6   0   89.29    9.80
   7  -6   0   70.19    9.70
  -7  -6   0   67.59    8.30
  -7  -6   0   60.99    7.80
  -7  -6   0   67.39    7.80
   7  -6   0   67.79    9.20
  -7   6   0   86.59    9.50
   7   6   0   78.59    7.20
  -7   6   0   71.99    9.80
   7   6   0   69.99    7.10
  -7   6   0   74.99    9.20
   7   6   0   73.19    7.10
   8  -6   0   15.90    5.90
  -8  -6   0   10.30    4.50
   8  -6   0   12.00    5.50
  -8  -6   0    8.90    4.80
  -8  -6   0    6.30    4.00
  -8  -6   0   10.70    5.00
   8  -6   0   11.50    6.90
  -8   6   0   15.60    5.40
   8   6   0    1.20    3.40
   8   6   0    7.70    3.60
  -8   6   0   14.50    5.60
   9  -6   0    9.30    5.70
  -9  -6   0    9.00    5.60
  -9  -6   0    7.20    4.90
  -9  -6   0   -0.40    5.00
   9  -6   0    8.40    6.00
  -9  -6   0    4.90    4.60
  -9   6   0   -0.40    5.10
   9   6   0    1.20    3.80
   9   6   0    5.70    4.50
  -9   6   0    3.00    5.40
   0  -7   0   -1.70    2.50
   0  -7   0   -4.20    2.10
   0  -7   0   -2.40    2.10
   0  -7   0   -1.90    2.40
   0   7   0   -1.70    1.70
   0   7   0   -5.60    1.90
   0   7   0   -4.30    1.70
   0   7   0   -1.00    1.90
  -1  -7   0  378.16   23.90
   1  -7   0  381.66   24.60
   1  -7   0  352.46   24.30
  -1  -7   0  362.66   23.90
   1  -7   0  355.86   25.60
  -1  -7   0  386.36   24.10
  -1  -7   0  364.66   24.10
   1  -7   0  419.76   24.60
   1   7   0  370.56   23.60
  -1   7   0  375.16   24.10
  -1   7   0  376.06   24.00
   1   7   0  360.56   23.50
   1   7   0  367.36   23.40
  -1   7   0  342.17   23.80
   1   7   0  371.16   23.60
   2  -7   0   -5.30    2.10
   2  -7   0   -1.50    2.60
   2  -7   0   -6.80    2.60
  -2  -7   0   -2.20    2.00
  -2  -7   0   -1.90    1.70
  -2  -7   0   -2.30    1.90
  -2  -7   0   -4.30    2.00
   2  -7   0   -3.00    2.70
   2   7   0    0.60    1.80
  -2   7   0   -4.40    2.40
  -2   7   0    1.60    2.80
   2   7   0   -1.10    1.70
  -2   7   0   -5.30    2.30
   2   7   0   -1.20    1.60
  -2   7   0   -3.10    2.30
   2   7   0   -3.20    1.60
   3  -7   0   40.10    6.20
  -3  -7   0   43.40    4.80
   3  -7   0   42.40    6.50
  -3  -7   0   47.30    5.00
   3  -7   0   46.50    6.40
  -3  -7   0   42.30    5.30
  -3  -7   0   44.40    5.50
  -3   7   0   42.30    6.00
   3   7   0   52.09    4.70
   3   7   0   46.00    4.40
   3   7   0   43.40    4.70
  -3   7   0   45.30    5.90
  -3   7   0   41.40    5.30
   4  -7   0  224.18   17.40
   4  -7   0  262.77   17.90
   4  -7   0  261.27   17.70
   4  -7   0  221.38   17.00
  -4  -7   0  238.58   16.50
  -4  -7   0  215.38   15.90
  -4  -7   0  210.98   16.40
  -4  -7   0  217.18   15.60
  -4   7   0  250.57   17.40
   4   7   0  231.78   15.30
   4   7   0  222.38   15.40
   4   7   0  218.18   15.50
  -4   7   0  243.08   18.00
  -4   7   0  242.18   16.80
  -5  -7   0   50.89    6.10
   5  -7   0   48.80    7.10
  -5  -7   0   50.69    6.90
   5  -7   0   67.99    8.40
  -5  -7   0   51.09    6.30
   5  -7   0   61.79    8.30
   5  -7   0   52.29    9.00
  -5  -7   0   56.99    6.40
  -5   7   0   64.29    8.30
   5   7   0   54.49    7.10
   5   7   0   55.99    5.50
   5   7   0   57.59    5.60
  -5   7   0   53.49    7.40
   5   7   0   60.19    5.70
  -5   7   0   63.59    7.90
   6  -7   0  131.99   12.50
  -6  -7   0  117.39   10.10
   6  -7   0  121.49   11.30
  -6  -7   0  102.59    9.60
   6  -7   0  103.59   11.20
  -6  -7   0  117.89   10.40
   6  -7   0  110.59   11.30
  -6  -7   0  114.09    9.70
   6   7   0  106.19    8.70
  -6   7   0  103.49   11.90
  -6   7   0  105.19   10.90
   6   7   0  127.79    9.10
  -6   7   0  110.89   11.60
   6   7   0  112.89    9.60
  -7  -7   0   10.80    4.10
   7  -7   0   10.20    5.50
  -7  -7   0    7.60    4.20
  -7  -7   0   17.50    4.20
   7  -7   0   15.80    6.70
  -7  -7   0   11.40    4.20
   7  -7   0   13.20    5.30
  -7   7   0    5.70    5.50
   7   7   0   13.20    3.30
   7   7   0   21.10    3.90
  -8  -7   0   15.80    5.20
  -8  -7   0   15.30    4.60
  -8  -7   0   17.70    5.20
   8  -7   0   12.70    6.20
  -8  -7   0   14.10    4.50
   8  -7   0   16.60    6.50
   8  -7   0   11.30    6.20
  -8   7   0   21.00    6.50
   8   7   0   12.20    4.10
  -8   7   0   19.10    6.50
   0  -8   0   19.20    4.00
   0  -8   0   25.40    4.10
   0  -8   0   19.70    4.30
   0  -8   0   16.60    3.90
   0   8   0   20.20    3.50
   0   8   0   15.30    2.90
   0   8   0   19.40    3.40
   0   8   0   14.70    3.40
   1  -8   0    9.40    4.10
  -1  -8   0   13.90    3.80
   1  -8   0   17.90    4.60
   1  -8   0   13.30    4.00
  -1  -8   0   22.00    4.10
  -1  -8   0   15.10    3.60
   1  -8   0   19.00    4.30
  -1  -8   0   18.70    3.50
  -1   8   0   12.20    3.30
   1   8   0   23.00    3.20
  -1   8   0   16.20    3.70
   1   8   0   18.10    3.30
  -1   8   0   16.10    4.30
   1   8   0   21.00    3.30
   1   8   0   22.80    3.40
  -2  -8   0   44.90    5.70
  -2  -8   0   45.80    5.40
   2  -8   0   49.20    6.70
  -2  -8   0   45.10    5.60
  -2  -8   0   54.69    6.10
   2  -8   0   61.79    7.00
   2  -8   0   47.40    6.70
   2  -8   0   50.99    6.70
   2   8   0   57.79    5.20
  -2   8   0   53.99    6.00
  -2   8   0   44.80    6.40
  -2   8   0   54.69    6.00
   2   8   0   50.39    5.00
   2   8   0   52.19    4.90
   2   8   0   59.79    5.20
  -2   8   0   50.09    6.10
  -3  -8   0   40.90    4.80
   3  -8   0   37.10    6.40
  -3  -8   0   34.30    6.70
   3  -8   0   37.00    6.10
   3  -8   0   40.00    6.60
  -3  -8   0   36.00    5.10
  -3  -8   0   36.10    5.10
   3  -8   0   33.70    6.10
  -3   8   0   39.30    5.90
  -3   8   0   36.20    6.00
  -3   8   0   44.70    5.60
  -3   8   0   30.10    5.20
   3   8   0   36.30    4.10
   4  -8   0  372.36   27.50
  -4  -8   0  412.86   26.60
   4  -8   0  457.45   28.40
   4  -8   0  341.07   26.90
   4  -8   0  417.56   29.20
  -4  -8   0  431.26   26.30
  -4  -8   0  384.46   25.70
   4   8   0  400.46   25.60
  -4   8   0  399.66   26.90
  -4   8   0  385.46   26.90
   4   8   0  387.56   25.60
  -4   8   0  394.36   27.50
   4   8   0  405.46   25.30
   5  -8   0   44.90    7.40
  -5  -8   0   47.00    6.00
  -5  -8   0   51.79    6.60
   5  -8   0   51.49    7.80
  -5  -8   0   43.50    5.40
   5  -8   0   33.90    6.40
  -5   8   0   44.90    6.90
   5   8   0   42.00    4.90
  -5   8   0   50.49    7.40
   6  -8   0   24.50    6.60
  -6  -8   0   38.40    5.40
  -6  -8   0   36.20    5.10
  -6  -8   0   30.60    5.60
   6  -8   0   42.20    7.30
  -6  -8   0   32.90    7.30
   6  -8   0   45.40    7.50
   6  -8   0   38.40    7.90
   6   8   0   25.20    5.70
  -6   8   0   28.60    6.80
   6   8   0   31.10    4.20
  -6   8   0   37.10    7.00
   7  -8   0   32.50    8.20
  -7  -8   0   39.50    6.20
  -7  -8   0   43.10    5.90
   7  -8   0   61.19    9.30
  -7  -8   0   46.30    6.10
   7  -8   0   48.20    8.70
  -7  -8   0   37.30    5.90
  -7   8   0   32.60    7.30
  -7   8   0   58.19    8.80
   7   8   0   41.10    5.20
   0  -9   0   -5.30    2.80
   0  -9   0   -2.10    3.10
   0  -9   0   -0.30    3.10
   0  -9   0   -0.40    3.20
   0   9   0    0.90    2.50
   0   9   0   -4.90    2.40
   0   9   0   -3.30    2.20
   1  -9   0    4.90    3.50
   1  -9   0    4.70    3.90
  -1  -9   0    3.20    3.10
  -1  -9   0    4.10    3.40
  -1  -9   0    5.90    3.20
   1  -9   0    5.50    4.00
   1  -9   0    0.60    3.40
  -1  -9   0    1.80    3.20
   1   9   0    7.30    2.50
   1   9   0    3.60    2.70
  -1   9   0    1.60    2.80
   1   9   0    8.10    2.90
  -1   9   0    3.30    3.00
  -1   9   0   -0.30    2.40
   1   9   0    6.40    2.50
  -2  -9   0   64.49    7.10
  -2  -9   0   62.49    6.60
   2  -9   0   70.59    8.20
   2  -9   0   55.89    7.30
   2  -9   0   58.89    9.20
  -2  -9   0   59.99    6.50
  -2  -9   0   59.19    6.80
   2  -9   0   67.89    7.90
   2   9   0   58.29    5.80
   2   9   0   62.09    6.00
   2   9   0   61.09    5.80
  -2   9   0   64.89    6.80
   2   9   0   63.69    5.80
  -2   9   0   71.69    7.30
  -2   9   0   62.49    7.30
  -3  -9   0   58.69   10.40
   3  -9   0   75.09    8.60
  -3  -9   0   70.69    6.60
   3  -9   0   58.39    7.70
   3  -9   0   52.99    8.10
   3  -9   0   62.99    8.30
  -3  -9   0   54.59    6.80
  -3   9   0   70.99    8.10
   3   9   0   64.39    5.80
   3   9   0   63.59    6.00
  -3   9   0   64.89    7.80
   4  -9   0   11.40    4.30
  -4  -9   0   23.70    4.50
   4  -9   0    6.50    5.20
  -4  -9   0   14.30    3.40
   4  -9   0   15.30    5.30
  -4  -9   0   13.20    4.00
   4  -9   0   19.00    5.90
  -4  -9   0   14.40    3.60
   4   9   0   16.50    3.30
  -4   9   0   16.80    4.90
   4   9   0   17.60    3.00
   4   9   0   14.70    2.90
  -4   9   0   20.50    5.40
  -5  -9   0   32.10    5.10
   5  -9   0   30.20    7.10
  -5  -9   0   42.20    5.90
  -5  -9   0   44.90    5.20
   5  -9   0   53.09    7.90
  -5  -9   0   39.30    5.20
   5  -9   0   32.20    6.90
   5  -9   0   34.20    7.40
   5   9   0   36.80    4.30
   5   9   0   39.90    5.00
   5   9   0   32.70    4.10
  -5   9   0   39.60    6.80
  -5   9   0   39.70    6.60
   6  -9   0    7.60    5.50
   6  -9   0   17.60    6.10
  -6  -9   0   -1.10    3.20
   6  -9   0   -0.40    5.40
  -6  -9   0    5.30    3.50
  -6  -9   0    2.80    3.20
   6   9   0    8.10    2.40
  -6   9   0   -4.40    4.20
   6   9   0    1.50    2.40
  -6   9   0   13.80    5.30
   6   9   0    6.00    2.60
   7  -9   0   91.09   11.90
  -7  -9   0   62.09    7.00
  -7  -9   0   61.29    6.80
   7  -9   0   74.99   10.80
  -7  -9   0   70.69    8.10
   7  -9   0   76.89   10.80
  -7  -9   0   75.49    8.00
  -7   9   0   63.79    9.70
  -7   9   0   63.89    9.90
   7   9   0   57.89    6.30
   7   9   0   52.59    6.30
   0 -10   0   20.00    4.80
   0 -10   0   18.20    4.40
   0 -10   0   13.20    4.30
   0 -10   0   17.60    4.90
   0  10   0   14.60    3.80
   0  10   0   18.40    3.80
  -1 -10   0    0.50    3.30
  -1 -10   0    1.60    2.90
  -1 -10   0   -1.10    2.90
   1 -10   0   -0.30    3.80
   1 -10   0   -5.90    3.30
  -1 -10   0    1.40    3.80
   1 -10   0    3.40    3.90
   1 -10   0    2.80    4.60
   1  10   0    0.90    2.80
   1  10   0    1.30    2.50
   1  10   0    0.10    2.20
  -1  10   0    2.20    3.00
  -1  10   0    0.00    3.00
  -2 -10   0   -3.10    3.10
   2 -10   0    4.20    4.10
  -2 -10   0    4.00    3.30
  -2 -10   0    0.70    3.00
   2 -10   0   -2.30    4.30
  -2 -10   0   -2.80    2.60
   2 -10   0    3.00    7.30
   2 -10   0   -6.00    3.00
   2  10   0    3.10    2.40
   2  10   0   -0.20    2.20
  -2  10   0    0.40    3.60
   3 -10   0   86.79    9.70
  -3 -10   0   72.39    7.80
  -3 -10   0   92.99   10.40
   3 -10   0   75.59    9.10
   3 -10   0   56.29    8.40
  -3 -10   0   77.29    7.40
  -3 -10   0   80.89    7.90
   3 -10   0   68.09    9.70
   3  10   0   80.59    8.00
  -3  10   0   72.19    8.00
  -3  10   0   73.79    8.30
   3  10   0   73.59    6.60
  -4 -10   0   24.30    4.10
  -4 -10   0   25.30    4.30
   4 -10   0   16.90    5.80
   4 -10   0   15.90    5.50
   4 -10   0   23.50    6.80
   4 -10   0   22.70    6.40
   4  10   0   26.90    3.40
   4  10   0   24.80    3.50
  -4  10   0   24.60    5.60
  -4  10   0   20.00    5.70
   4  10   0   21.50    3.70
  -5 -10   0    3.30    3.50
   5 -10   0   -2.40    4.70
  -5 -10   0    6.30    3.50
   5 -10   0    3.50    4.90
   5 -10   0    2.90    5.70
   5 -10   0   -2.30    5.20
  -5 -10   0    8.00    3.40
   5  10   0   -0.70    2.40
  -5  10   0    6.90    4.20
   5  10   0    9.10    2.50
  -5  10   0    3.00    4.50
   5  10   0    3.70    2.20
  -6 -10   0   36.40    5.90
  -6 -10   0   41.00    5.30
   6 -10   0   44.60    8.90
   6 -10   0   39.60    8.50
   6 -10   0   48.10    9.90
  -6 -10   0   37.80    5.10
  -6 -10   0   41.90    5.90
  -6  10   0   34.60   10.90
  -6  10   0   40.80    7.50
   6  10   0   43.80    4.90
   0 -11   0   -3.60    3.80
   0 -11   0   -3.60    3.70
   0 -11   0   -0.50    4.00
   0 -11   0    1.80    3.40
   0  11   0    0.30    3.20
   0  11   0    1.60    3.00
  -1 -11   0  106.69    9.70
   1 -11   0  110.49   11.00
  -1 -11   0   93.59    9.30
   1 -11   0   96.39   10.70
   1 -11   0   82.89    9.60
   1 -11   0   93.39   10.50
  -1 -11   0   86.49    9.50
  -1 -11   0  108.59    9.40
   1  11   0   96.59    8.60
  -1  11   0  117.49    9.30
  -1  11   0  104.89    9.60
   1  11   0   96.79    8.60
  -2 -11   0    3.00    3.50
   2 -11   0   -1.90    4.60
  -2 -11   0   -0.20    3.30
   2 -11   0   -3.40    4.40
   2 -11   0   -3.70    6.70
   2 -11   0   -2.80    4.20
  -2 -11   0    5.30    2.90
  -2 -11   0   -3.20    3.00
  -2  11   0   -2.20    4.20
   2  11   0    2.90    2.80
   3 -11   0   23.40    6.20
   3 -11   0   16.70    5.60
  -3 -11   0    8.80    4.00
   3 -11   0   14.80    6.90
  -3 -11   0   15.00    3.70
   3 -11   0    5.50    5.30
  -3 -11   0   11.30    3.70
   3  11   0   17.10    3.20
  -3  11   0   10.50    4.40
   3  11   0   15.00    2.80
   4 -11   0   31.20    6.40
  -4 -11   0   20.10    4.10
   4 -11   0   26.20    7.60
  -4 -11   0   13.00    4.10
   4 -11   0   25.90    7.10
  -4 -11   0   16.00    4.30
  -4 -11   0   12.70    3.60
   4 -11   0   30.60    7.60
  -4  11   0   15.50    5.50
  -4  11   0   18.30    5.60
   4  11   0   18.40    3.70
   4  11   0   19.50    3.30
   0 -12   0   36.00    6.20
   0 -12   0   24.70    6.50
   0 -12   0   38.40    7.10
   0 -12   0   25.60    5.30
   0  12   0   28.00    5.10
   1 -12   0    7.80    5.20
   1 -12   0   12.50    6.10
  -1 -12   0   26.40    5.70
  -1 -12   0   15.20    4.60
   1 -12   0   19.10    6.00
  -1  12   0    9.90    4.40
   1  12   0   12.30    4.30
  -1  12   0   11.10    4.70
   1  12   0    8.40    3.60
   2 -12   0   71.19   10.00
   2 -12   0   65.69    9.40
   2 -12   0   58.19    9.00
  -2 -12   0   80.99    8.50
  -2 -12   0   60.99    7.30
   2 -12   0   73.89    9.40
  -2 -12   0   49.80    9.00
  -2  12   0   61.39    9.40
  -2  12   0   53.69    8.20
   2  12   0   56.79    6.80
 -10   0   1    0.60    6.20
 -10   0   1   -3.10    5.50
  10   0  -1   10.50    5.00
 -10   0   1   -1.60    5.60
  10   0  -1   10.90    5.00
   9   0  -1    4.20    3.90
  -9   0   1   -3.20    4.40
   9   0  -1    3.50    5.10
  -9   0   1    7.20    5.10
  -9   0   1    2.80    5.50
  -9   0   1   -6.60    3.70
  -8   0   1   -2.90    4.50
  -8   0   1    9.20    4.30
   8   0  -1    5.60    4.30
  -8   0   1    1.90    3.80
   8   0  -1    6.20    6.30
   8   0  -1   -4.10    3.60
   7   0  -1   -0.70    3.70
  -7   0   1    2.00    3.60
  -7   0   1  -10.00    3.40
   7   0  -1   -5.10    3.10
   7   0  -1    1.50    3.20
  -7   0   1    1.50    3.80
  -7   0   1    1.30    4.00
   6   0  -1   -3.50    2.00
  -6   0   1   -0.60    3.20
  -6   0   1    1.10    3.60
   6   0  -1    0.40    2.70
  -6   0   1    4.70    3.70
   6   0  -1    3.90    3.20
  -6   0   1    2.40    3.30
   6   0  -1   -4.90    2.90
   5   0  -1    5.40    2.70
  -5   0   1    1.90    3.00
  -5   0   1    0.40    3.10
   5   0  -1   -1.40    2.40
  -5   0   1   -1.40    2.60
  -5   0   1   -2.90    2.50
   5   0  -1    0.20    2.00
   5   0  -1   -7.30    2.50
  -4   0   1    1.30    2.60
  -4   0   1   -0.60    2.30
   4   0  -1    0.80    2.40
  -4   0   1   -2.00    2.30
  -4   0   1   -0.60    2.10
   4   0  -1   -1.50    1.70
   4   0  -1   -1.50    2.20
   4   0  -1   -2.90    1.90
  -3   0   1    0.70    2.00
   3   0  -1    2.90    2.10
   3   0  -1    1.30    1.90
  -3   0   1   -0.40    1.70
   3   0  -1   -1.00    1.60
   3   0  -1   -2.00    1.70
  -3   0   1    0.40    1.80
  -3   0   1    0.10    1.70
   2   0  -1    1.70    1.60
  -2   0   1    1.50    1.60
  -2   0   1   -0.90    1.30
   2   0  -1   -0.90    1.30
   2   0  -1    1.70    1.40
  -2   0   1    3.70    1.60
   2   0  -1    0.50    1.30
  -2   0   1   -0.40    1.50
  -1   0   1   -0.20    0.60
  -1   0   1    0.70    0.70
  -1   0   1    1.10    0.70
   1   0  -1   -1.20    0.70
  -1   0   1    0.30    0.70
   1   0  -1   -0.40    0.70
   1   0   1   -0.80    1.00
   1   0   1   -0.10    1.10
   1   0   1    0.90    1.00
  -1   0  -1    0.40    0.90
   1   0   1    0.30    1.00
  -1   0  -1   -0.30    1.00
  -1   0  -1   -1.10    1.00
  -1   0  -1    2.80    1.10
  -2   0  -1    4.40    2.10
   2   0   1    3.60    2.00
  -2   0  -1    5.40    2.00
  -2   0  -1    3.00    1.80
  -2   0  -1    6.60    1.70
   2   0   1    9.00    2.10
   2   0   1    4.70    1.90
   2   0   1    6.80    2.20
   3   0   1    3.20    2.20
  -3   0  -1    2.50    2.20
   3   0   1   -0.60    2.20
  -3   0  -1    2.20    2.10
   3   0   1    4.50    2.20
  -3   0  -1    1.50    2.10
  -3   0  -1    4.10    2.50
   3   0   1    1.80    2.10
   4   0   1    3.00    2.20
  -4   0  -1    1.10    2.40
   4   0   1    4.60    2.20
  -4   0  -1   -0.40    2.00
  -4   0  -1    1.60    2.70
   4   0   1    0.00    2.60
   4   0   1    2.30    2.50
  -4   0  -1    4.00    2.40
  -5   0  -1   -2.80    3.00
  -5   0  -1   -0.10    3.40
  -5   0  -1    4.60    3.40
   5   0   1    5.00    2.60
  -5   0  -1    0.30    2.90
   5   0   1   -1.30    2.80
   5   0   1   -1.00    3.00
   5   0   1    2.30    2.60
   6   0   1   -1.30    3.00
   6   0   1    5.60    3.40
  -6   0  -1    0.50    3.30
  -6   0  -1   -3.50    3.00
   6   0   1   -1.70    2.40
   6   0   1    1.60    3.40
  -6   0  -1   -0.60    3.50
  -6   0  -1    1.20    3.40
   7   0   1    4.40    4.30
  -7   0  -1    6.70    4.00
  -7   0  -1   -2.50    4.00
  -7   0  -1    1.80    4.30
   7   0   1   -4.50    3.20
   7   0   1    3.70    4.30
   7   0   1   -0.70    3.10
  -7   0  -1   -1.80    3.80
   8   0   1    8.10    3.90
  -8   0  -1   19.60    6.70
   8   0   1    0.00    4.70
  -8   0  -1    4.10    4.40
  -8   0  -1    4.00    4.30
  -8   0  -1   -6.70    4.50
   8   0   1   -2.40    4.00
  -9   0  -1    0.00    5.20
   9   0   1   -3.70    4.20
  -9   0  -1    0.80    4.90
   9   0   1   -0.40    4.40
  -9   0  -1    3.20    4.80
 -10   0  -1    3.50    6.10
 -10   0  -1   -2.20    6.40
 -10   0  -1    9.00    6.80
  10   0   1   13.50    5.80
  10   0   1    4.80    4.60
 -10  -1   1   19.40    7.20
 -10  -1   1   -3.30    4.90
 -10  -1   1    2.70    6.90
  10  -1  -1   20.10    5.80
 -10  -1   1   10.60    6.10
  10  -1  -1    5.60    4.90
 -10   1   1   11.90    6.60
 -10   1   1    1.30    5.30
  10   1  -1   12.30    5.10
 -10   1   1    3.00    6.30
  -9  -1   1   16.90    7.10
   9  -1  -1   19.30    5.70
  -9  -1   1    5.60    4.20
  -9  -1   1   11.50    5.00
   9  -1  -1   10.60    5.80
  -9  -1   1   15.60    6.30
  -9   1   1   11.10    5.70
   9   1  -1   13.50    5.00
  -9   1   1    7.70    5.40
   9   1  -1   15.80    5.30
  -9   1   1    7.60    6.40
  -8  -1   1   12.60    4.70
   8  -1  -1   14.60    4.70
   8  -1  -1   13.10    5.10
   8  -1  -1    8.50    5.00
  -8  -1   1    9.60    4.70
  -8   1   1    5.80    5.40
  -8   1   1   19.00    6.10
  -8   1   1   14.40    4.90
   8   1  -1   15.40    4.70
   8   1  -1   18.30    5.10
  -8   1   1   13.20    5.10
   7  -1  -1   26.50    5.50
  -7  -1   1   30.30    6.60
   7  -1  -1   37.80    5.80
  -7  -1   1   24.80    5.50
   7  -1  -1   22.20    5.70
   7  -1  -1   20.70    4.60
  -7  -1   1   22.60    5.20
   7   1  -1   20.90    5.00
  -7   1   1   24.60    5.70
  -7   1   1   32.30    5.80
  -7   1   1   29.70    6.20
   7   1  -1   25.10    5.90
  -7   1   1   18.00    5.20
   6  -1  -1   12.90    4.20
  -6  -1   1   16.70    4.40
  -6  -1   1    7.60    3.50
   6  -1  -1   15.90    3.80
   6  -1  -1   16.30    4.10
  -6  -1   1   20.10    4.90
  -6  -1   1   17.60    4.40
  -6   1   1   18.60    4.80
   6   1  -1   17.50    3.90
  -6   1   1   21.30    4.60
  -6   1   1   27.30    4.80
   6   1  -1   12.80    3.30
   6   1  -1    8.40    3.40
   6   1  -1   12.50    3.60
  -6   1   1   11.20    4.10
   5  -1  -1  147.09   11.70
   5  -1  -1  159.58   11.70
   5  -1  -1  154.58   11.60
   5  -1  -1  158.48   11.50
  -5  -1   1  136.49   11.40
  -5  -1   1  171.98   11.70
  -5  -1   1  152.08   11.70
  -5  -1   1  155.98   12.10
  -5   1   1  171.98   11.90
   5   1  -1  163.48   11.50
   5   1  -1  141.19   11.00
   5   1  -1  162.58   11.70
  -5   1   1  167.08   12.30
   5   1  -1  164.28   11.50
  -5   1   1  147.29   11.90
  -5   1   1  149.29   11.70
   4  -1  -1  498.35   31.80
   4  -1  -1  484.85   31.80
   4  -1  -1  528.85   32.00
  -4  -1   1  516.05   31.90
  -4  -1   1  483.15   31.50
  -4  -1   1  508.05   31.80
   4  -1  -1  500.25   31.70
   4   1  -1  514.95   31.80
  -4   1   1  528.35   31.90
  -4   1   1  440.86   31.80
   4   1  -1  501.15   31.40
  -4   1   1  520.85   32.10
   4   1  -1  527.05   31.60
   4   1  -1  494.05   31.60
  -3  -1   1  303.17   19.10
   3  -1  -1  304.27   19.20
   3  -1  -1  305.27   19.20
  -3  -1   1  310.07   19.30
  -3  -1   1  291.77   19.20
   3  -1  -1  299.97   19.30
  -3  -1   1  304.77   19.00
   3  -1  -1  303.97   19.40
  -3   1   1  299.27   19.20
   3   1  -1  309.17   19.10
  -3   1   1  286.27   19.20
  -3   1   1  282.97   19.30
   3   1  -1  315.97   19.00
   3   1  -1  290.07   18.90
  -3   1   1  290.47   19.40
   2  -1  -1 3748.22  202.08
  -2  -1   1 3125.59  201.78
  -2  -1   1 3156.98  201.78
   2   1  -1 3423.76  201.68
  -1  -1   1  871.91   52.59
  -1  -1   1  881.21   52.69
   1  -1   1 1940.91  116.69
  -2  -1  -1    9.20    2.20
  -2  -1  -1    4.40    2.00
  -2  -1  -1    4.50    2.00
   2  -1   1    8.40    2.30
   2  -1   1    7.00    1.90
  -2  -1  -1    6.20    2.20
   2  -1   1   11.50    2.10
   2  -1   1   11.10    2.50
   2   1   1    7.30    1.90
  -2   1  -1   10.20    2.50
  -2   1  -1    0.90    2.00
   2   1   1    4.00    2.00
  -2   1  -1    3.70    2.00
   2   1   1    7.40    2.00
   2   1   1    9.60    2.10
  -2   1  -1    7.90    2.10
  -3  -1  -1  324.47   20.30
   3  -1   1  299.17   20.30
   3  -1   1  318.67   20.30
   3  -1   1  335.17   20.50
   3  -1   1  338.57   20.20
  -3  -1  -1  296.97   20.30
  -3  -1  -1  284.67   20.30
  -3  -1  -1  310.47   20.40
   3   1   1  321.57   20.20
  -3   1  -1  317.77   20.40
   3   1   1  310.97   20.00
   3   1   1  319.57   20.30
  -3   1  -1  324.27   20.50
  -3   1  -1  297.57   20.20
  -3   1  -1  314.47   20.20
   3   1   1  305.47   20.20
   4  -1   1 1284.77   79.69
  -4  -1  -1 1335.47   79.89
  -4  -1  -1 1245.68   79.59
   4  -1   1 1237.68   79.29
   4  -1   1 1323.97   79.69
   4  -1   1 1314.77   79.49
  -4  -1  -1 1346.07   79.49
  -4   1  -1 1269.17   79.69
  -4   1  -1 1392.66   79.89
  -4   1  -1 1225.48   79.49
   4   1   1 1247.68   79.89
   4   1   1 1311.37   79.59
   4   1   1 1265.27   79.39
   4   1   1 1291.17   79.39
  -4   1  -1 1396.86   79.59
   5  -1   1    8.00    3.30
   5  -1   1    5.40    3.40
  -5  -1  -1    5.30    3.60
  -5  -1  -1    2.40    3.00
  -5  -1  -1    2.80    3.40
  -5  -1  -1    5.50    3.20
   5  -1   1    8.40    3.00
   5   1   1    5.10    2.60
  -5   1  -1   13.00    3.60
  -5   1  -1    5.60    3.40
   5   1   1    5.00    3.10
  -5   1  -1    6.10    2.90
   5   1   1    3.80    3.30
   5   1   1    8.50    3.00
  -6  -1  -1  386.36   24.50
   6  -1   1  360.26   24.30
  -6  -1  -1  370.46   24.90
   6  -1   1  358.26   23.90
   6  -1   1  344.27   24.00
  -6  -1  -1  337.87   24.30
  -6  -1  -1  332.67   24.20
   6  -1   1  356.16   24.40
  -6   1  -1  369.96   24.70
  -6   1  -1  357.86   24.20
   6   1   1  345.37   24.10
   6   1   1  355.86   23.90
  -6   1  -1  352.36   24.50
   6   1   1  345.67   23.50
  -6   1  -1  350.16   24.20
   6   1   1  361.76   24.00
   7  -1   1    5.50    4.30
  -7  -1  -1    3.00    4.50
   7  -1   1    1.50    4.10
  -7  -1  -1    1.20    4.40
  -7  -1  -1    2.40    4.20
   7  -1   1    3.30    3.90
   7  -1   1    4.80    4.10
  -7  -1  -1   -1.50    4.00
   7   1   1    1.80    3.70
  -7   1  -1    7.90    4.60
   7   1   1   -1.60    3.60
  -7   1  -1   -3.20    3.80
  -7   1  -1    2.40    4.50
   7   1   1   -0.70    3.30
  -7   1  -1    3.50    3.80
   8  -1   1  101.29   17.50
  -8  -1  -1   89.99   11.00
   8  -1   1   84.99    9.60
  -8  -1  -1   78.69    9.80
   8  -1   1  118.79   10.50
  -8  -1  -1   84.19    9.70
  -8  -1  -1   92.69   12.50
  -8   1  -1   94.59   11.20
  -8   1  -1   87.99   12.10
  -8   1  -1   83.09    9.80
   8   1   1   81.69    9.40
  -8   1  -1   88.79   10.50
   8   1   1  103.89   10.20
  -9  -1  -1   61.59    9.90
  -9  -1  -1   60.29    9.20
  -9  -1  -1   61.29    9.10
  -9  -1  -1   61.79    8.70
   9  -1   1   61.39    9.20
   9  -1   1   58.39    8.80
  -9   1  -1   67.89   10.20
   9   1   1   68.69    9.40
  -9   1  -1   56.19    9.50
  -9   1  -1   71.39    9.80
   9   1   1   62.29    8.90
  -9   1  -1   52.39    9.10
  10  -1   1    5.70    5.10
 -10  -1  -1    5.80    6.20
 -10  -1  -1    8.90    6.70
  10  -1   1    1.20    5.50
 -10  -1  -1   -3.40    6.40
 -10   1  -1  -11.30    5.50
 -10   1  -1    0.00    5.70
  10   1   1   11.20    5.50
  10   1   1   -4.00    4.10
 -10   1  -1    4.90    6.20
  10  -2  -1   13.00    6.30
  10  -2  -1    9.10    5.70
 -10  -2   1   13.00    6.30
 -10  -2   1   12.70    7.40
 -10  -2   1   28.80    8.10
 -10  -2   1    9.30    5.90
 -10   2   1    5.80    6.60
  10   2  -1    7.90    4.80
  10   2  -1   18.00    5.50
 -10   2   1    7.20    6.80
 -10   2   1   11.80    7.00
   9  -2  -1  138.99   13.90
  -9  -2   1  138.59   14.40
  -9  -2   1  134.19   13.40
   9  -2  -1  142.99   13.50
  -9  -2   1  140.29   14.10
  -9  -2   1  162.18   14.40
  -9   2   1  134.79   13.70
   9   2  -1  143.19   13.00
  -9   2   1  168.28   14.10
   9   2  -1  152.98   12.90
  -9   2   1  148.69   14.10
  -9   2   1  163.68   15.10
  -8  -2   1   17.80    6.70
   8  -2  -1    8.80    4.50
   8  -2  -1   12.40    5.20
  -8  -2   1   18.20    5.50
  -8  -2   1   17.70    6.00
   8  -2  -1   21.20    5.90
  -8  -2   1   11.90    4.50
  -8   2   1    5.70    4.50
   8   2  -1   21.10    5.00
  -8   2   1   10.40    4.70
   8   2  -1   18.20    6.30
  -8   2   1    6.80    5.10
  -8   2   1   16.90    6.00
  -7  -2   1   31.60    6.10
  -7  -2   1   34.30    5.80
  -7  -2   1   15.60    5.50
   7  -2  -1   37.10    6.00
  -7  -2   1   27.90    5.70
   7  -2  -1   18.30    4.90
   7  -2  -1   35.00    5.90
   7  -2  -1   17.10    5.20
   7   2  -1   29.90    5.30
  -7   2   1   21.10    5.10
  -7   2   1   18.50    5.30
   7   2  -1   31.10    5.50
  -7   2   1   23.00    6.00
   7   2  -1   26.00    4.60
  -6  -2   1   26.30    5.30
   6  -2  -1   38.80    5.90
   6  -2  -1   31.90    5.10
   6  -2  -1   36.70    5.60
   6  -2  -1   28.60    5.20
  -6  -2   1   28.60    4.90
  -6  -2   1   31.60    4.90
  -6  -2   1   30.20    5.60
   6   2  -1   31.90    5.00
  -6   2   1   30.10    5.90
   6   2  -1   36.10    4.80
   6   2  -1   30.60    4.60
   6   2  -1   34.60    5.10
  -6   2   1   29.00    5.40
  -6   2   1   40.40    5.90
  -6   2   1   36.00    5.90
   5  -2  -1    2.00    2.70
  -5  -2   1    1.00    2.80
   5  -2  -1    3.40    3.00
   5  -2  -1    0.70    3.00
  -5  -2   1    1.90    3.00
  -5  -2   1    3.70    3.10
  -5  -2   1    2.90    2.90
   5  -2  -1   -0.20    2.60
   5   2  -1    4.10    2.20
  -5   2   1    1.70    2.80
  -5   2   1    1.90    2.80
  -5   2   1    1.30    3.10
  -5   2   1    0.00    3.10
   5   2  -1    0.00    2.60
   5   2  -1    2.40    1.90
  -4  -2   1 1079.59   65.69
   4  -2  -1 1067.69   65.59
   4  -2  -1 1058.89   65.79
  -4  -2   1  929.41   65.89
   4  -2  -1 1049.79   65.69
  -4  -2   1 1104.59   65.29
  -4   2   1 1195.08   66.09
  -4   2   1 1019.30   65.59
   4   2  -1 1072.09   64.99
   4   2  -1 1066.69   65.19
  -4   2   1 1038.00   66.29
   4   2  -1 1073.69   65.19
  -4   2   1 1118.59   65.99
  -3  -2   1   37.70    3.60
  -3  -2   1   34.80    3.70
   3  -2  -1   36.30    4.20
   3  -2  -1   37.70    4.40
  -3  -2   1   35.50    3.80
   3  -2  -1   36.40    4.40
   3  -2  -1   38.50    4.30
  -3  -2   1   41.30    4.20
  -3   2   1   32.30    3.90
   3   2  -1   36.10    3.40
  -3   2   1   37.40    4.20
   3   2  -1   39.50    3.80
  -3   2   1   36.70    4.30
   3   2  -1   39.30    3.80
  -3   2   1   42.00    4.70
   3   2  -1   39.20    3.60
  -2  -2   1 1348.97   87.59
  -2  -2   1 1337.17   87.69
   2  -2  -1 1628.34   88.29
   2  -2  -1 1354.66   87.99
   2  -2  -1 1547.05   88.19
   2  -2  -1 1520.75   88.09
  -2  -2   1 1386.06   87.69
  -2  -2   1 1369.46   87.59
   2   2  -1 1511.75   87.59
   2   2  -1 1476.05   87.59
  -2   2   1 1500.15   88.19
  -2   2   1 1446.36   88.09
  -2   2   1 1435.56   87.99
  -2   2   1 1490.95   87.99
   2   2  -1 1475.55   87.49
   1  -2  -1  449.26   27.40
   1  -2  -1  471.25   27.60
   1  -2  -1  413.56   27.50
  -1  -2   1  444.66   26.90
   1  -2  -1  440.26   27.40
  -1  -2   1  449.86   26.90
  -1  -2   1  460.25   26.90
  -1  -2   1  456.55   26.90
  -1   2   1  431.96   27.40
  -1   2   1  445.36   27.50
  -1   2   1  403.06   27.40
   1   2  -1  473.25   26.90
  -1   2   1  434.36   27.40
   1   2  -1  459.65   26.90
   0  -2   1   20.30    1.90
   0  -2   1   21.40    2.00
   0  -2  -1   19.20    3.30
   0  -2  -1   21.30    2.20
   0  -2   1   18.40    1.90
   0  -2  -1   20.10    2.20
   0  -2  -1   22.40    2.40
   0  -2   1   20.50    1.90
   0   2   1   21.60    2.40
   0   2   1   21.90    2.30
   0   2   1   19.70    2.40
   0   2  -1   22.50    1.80
   0   2   1   22.00    2.20
   0   2  -1   22.40    1.80
   0   2  -1   23.70    2.00
   1  -2   1 1595.14   91.39
   1  -2   1 1379.96   91.39
  -1  -2  -1 1493.85   91.19
  -1  -2  -1 1500.55   91.19
   1  -2   1 1555.84   91.29
  -1  -2  -1 1407.56   91.09
   1  -2   1 1432.46   91.19
  -1  -2  -1 1392.76   91.09
  -1   2  -1 1390.66   91.29
   1   2   1 1549.84   91.09
  -1   2  -1 1696.83   91.39
  -1   2  -1 1670.43   91.29
   1   2   1 1597.34   91.19
   1   2   1 1535.45   91.19
   2  -2   1  153.18   11.20
  -2  -2  -1  153.28   11.10
   2  -2   1  162.38   11.30
  -2  -2  -1  175.88   11.10
  -2  -2  -1  157.08   11.10
   2  -2   1  158.48   11.10
   2  -2   1  182.28   11.20
  -2  -2  -1  148.89   10.90
  -2   2  -1  175.58   11.20
  -2   2  -1  173.38   11.30
   2   2   1  174.48   10.90
   2   2   1  175.18   11.00
   2   2   1  173.78   11.10
  -2   2  -1  171.68   11.10
  -2   2  -1  160.28   11.20
  -3  -2  -1  687.43   41.20
   3  -2   1  647.24   40.90
  -3  -2  -1  629.54   41.70
   3  -2   1  670.63   41.20
   3  -2   1  660.43   41.10
  -3  -2  -1  648.84   40.90
  -3  -2  -1  652.33   40.90
   3  -2   1  634.84   40.90
  -3   2  -1  636.54   40.90
   3   2   1  660.43   40.90
  -3   2  -1  680.23   41.10
   3   2   1  657.63   40.70
  -3   2  -1  672.43   41.20
  -3   2  -1  689.03   41.00
   3   2   1  668.83   40.70
  -4  -2  -1  173.18   11.70
  -4  -2  -1  139.59   11.60
   4  -2   1  175.68   12.10
  -4  -2  -1  169.38   12.10
   4  -2   1  171.78   11.90
   4  -2   1  142.79   11.60
  -4  -2  -1  146.89   11.70
   4  -2   1  158.98   11.70
   4   2   1  165.58   11.60
  -4   2  -1  162.28   12.00
  -4   2  -1  168.18   11.70
   4   2   1  158.48   11.90
  -4   2  -1  156.18   11.90
   4   2   1  156.48   11.60
  -4   2  -1  165.18   12.60
   4   2   1  158.88   11.50
   5  -2   1   -1.00    2.40
   5  -2   1    1.30    3.00
  -5  -2  -1    2.60    2.80
  -5  -2  -1    3.20    2.80
   5  -2   1    2.00    3.40
  -5  -2  -1    8.00    3.30
   5  -2   1    1.10    2.90
  -5  -2  -1   -0.30    3.00
   5   2   1    7.10    2.80
   5   2   1    0.60    2.20
  -5   2  -1   -4.10    3.30
  -5   2  -1    1.60    3.10
   5   2   1   -0.40    2.50
  -5   2  -1    1.80    3.10
  -5   2  -1    7.30    3.40
   5   2   1    0.50    2.50
  -6  -2  -1  482.85   32.70
   6  -2   1  453.15   32.60
  -6  -2  -1  538.45   33.50
  -6  -2  -1  530.05   32.70
   6  -2   1  497.85   32.80
   6  -2   1  485.75   32.50
   6  -2   1  530.15   32.60
  -6  -2  -1  425.56   32.50
  -6   2  -1  523.55   32.80
   6   2   1  508.85   32.30
   6   2   1  480.55   32.20
  -6   2  -1  446.06   34.10
   6   2   1  508.25   32.00
  -6   2  -1  529.35   32.80
   6   2   1  490.95   32.60
  -6   2  -1  511.15   33.00
  -7  -2  -1   11.10    5.10
  -7  -2  -1    3.40    4.20
  -7  -2  -1    1.60    4.60
   7  -2   1    9.40    4.40
   7  -2   1    4.90    4.50
   7  -2   1    7.90    4.10
   7  -2   1    4.40    4.00
  -7  -2  -1    9.20    4.20
  -7   2  -1    6.20    4.60
   7   2   1    9.10    3.80
  -7   2  -1    8.30    4.50
   7   2   1    3.10    3.10
   7   2   1    9.20    4.00
  -7   2  -1    5.30    4.70
  -7   2  -1    4.10    4.20
   8  -2   1   58.19    8.20
   8  -2   1   48.10    7.90
  -8  -2  -1   35.40    6.80
  -8  -2  -1   51.89    8.80
  -8  -2  -1   40.20    7.80
  -8  -2  -1   36.50    7.10
   8  -2   1   44.80    7.50
  -8   2  -1   43.10    7.80
   8   2   1   43.20    7.40
  -8   2  -1   46.50    8.10
   8   2   1   57.59    7.90
  -8   2  -1   48.30    8.90
  -8   2  -1   40.20    7.40
  -9  -2  -1    1.90    4.90
  -9  -2  -1   14.90    4.90
   9  -2   1    6.10    5.20
   9  -2   1   17.20    6.10
  -9  -2  -1   11.80    6.80
   9   2   1    8.90    4.90
  -9   2  -1    6.80    5.20
  -9   2  -1    0.70    4.20
   9   2   1   16.20    5.20
  -9   2  -1    3.50    5.70
 -10  -2  -1   -4.90    6.60
 -10  -2  -1   -1.70    5.70
 -10  -2  -1   -7.70    5.10
  10  -2   1   12.90    5.90
  10  -2   1    7.10    5.40
  10   2   1    7.60    4.80
 -10   2  -1   -9.90    5.20
 -10   2  -1    6.60    6.80
 -10   2  -1    1.00    5.80
  10   2   1    1.00    5.00
 -10  -3   1   53.39    9.50
  10  -3  -1   37.70    8.30
 -10  -3   1   54.89   10.20
 -10  -3   1   55.29    8.20
  10  -3  -1   39.60    8.30
  10   3  -1   53.49    7.90
 -10   3   1   38.70    9.10
 -10   3   1   36.40    9.20
   9  -3  -1    5.50    5.60
   9  -3  -1    1.30    5.20
  -9  -3   1    8.40    4.90
  -9  -3   1    3.50    5.70
  -9  -3   1    2.50    4.60
  -9  -3   1    8.90    4.90
  -9   3   1    7.30    5.90
  -9   3   1    4.90    4.60
   9   3  -1    2.10    4.10
  -9   3   1    0.80    4.50
  -8  -3   1   88.29   10.00
   8  -3  -1   77.99    9.80
  -8  -3   1   73.09    9.10
  -8  -3   1   79.29    9.10
   8  -3  -1   88.09    9.70
  -8  -3   1   85.19   10.20
   8  -3  -1  103.49   10.00
  -8   3   1   76.39    9.70
  -8   3   1  107.99   10.30
  -8   3   1   79.19    9.70
   8   3  -1   94.99    9.20
  -7  -3   1  139.19   12.40
  -7  -3   1  154.28   11.90
  -7  -3   1  125.79   12.80
  -7  -3   1  123.69   12.80
   7  -3  -1  145.69   12.60
   7  -3  -1  157.68   12.20
   7  -3  -1  149.79   12.60
   7  -3  -1  137.09   12.10
  -7   3   1  122.29   12.00
  -7   3   1  120.19   12.20
   7   3  -1  145.59   11.50
   7   3  -1  132.69   11.60
  -7   3   1  153.28   12.40
  -7   3   1  140.89   12.90
  -6  -3   1   93.09    8.70
   6  -3  -1  100.69    9.80
  -6  -3   1   98.79    8.80
   6  -3  -1  106.29    9.20
  -6  -3   1  117.49    9.90
   6  -3  -1   94.79    9.30
  -6  -3   1  109.09    9.60
   6  -3  -1   90.89    9.50
  -6   3   1   95.49    9.50
   6   3  -1  107.99    8.80
  -6   3   1  101.79    9.50
   6   3  -1   93.29    8.10
   6   3  -1   96.19    8.20
  -6   3   1   95.39   10.00
   6   3  -1   91.69    8.50
  -6   3   1   91.19    9.30
  -5  -3   1  203.38   14.50
  -5  -3   1  201.48   14.60
   5  -3  -1  194.98   14.70
   5  -3  -1  211.38   14.70
  -5  -3   1  202.38   14.90
   5  -3  -1  211.28   14.80
  -5  -3   1  215.88   14.30
   5  -3  -1  180.98   14.80
  -5   3   1  204.68   15.10
   5   3  -1  202.48   14.00
   5   3  -1  192.28   14.10
  -5   3   1  215.68   14.80
  -5   3   1  203.68   14.80
   5   3  -1  201.98   13.90
  -5   3   1  204.68   15.00
   5   3  -1  207.18   13.80
  -4  -3   1   26.80    4.10
   4  -3  -1   23.70    4.10
  -4  -3   1   26.20    3.50
  -4  -3   1   23.60    3.60
   4  -3  -1   30.30    4.30
   4  -3  -1   19.70    4.10
   4  -3  -1   21.60    4.20
  -4   3   1   30.00    4.30
   4   3  -1   20.10    3.10
   4   3  -1   25.20    3.50
  -4   3   1   28.40    4.20
  -4   3   1   22.20    4.40
   4   3  -1   19.80    3.40
  -4   3   1   25.60    4.10
   4   3  -1   25.30    3.30
   3  -3  -1 1020.70   59.99
   3  -3  -1  976.90   60.09
   3  -3  -1  979.20   59.99
  -3  -3   1  961.20   59.79
   3  -3  -1  973.00   60.09
   3   3  -1  966.40   59.19
  -3   3   1 1019.40   60.19
   3   3  -1  980.80   59.29
   3   3  -1  967.50   59.19
   3   3  -1  988.50   59.29
  -3   3   1  945.01   59.79
  -3   3   1  931.51   59.79
  -3   3   1  975.90   59.99
  -2  -3   1    0.90    1.00
   2  -3  -1    0.90    1.80
  -2  -3   1    2.80    1.30
   2  -3  -1    2.20    2.10
  -2  -3   1    0.30    1.00
   2  -3  -1    1.90    1.90
   2  -3  -1    3.10    2.00
  -2  -3   1    0.10    0.90
   2   3  -1    1.60    1.00
  -2   3   1   -0.30    1.80
   2   3  -1    1.70    1.20
  -2   3   1    0.40    1.60
   2   3  -1    3.00    1.20
  -2   3   1    2.70    1.90
  -2   3   1    0.00    1.90
  -1  -3   1  161.48   10.20
  -1  -3   1  162.08   10.30
   1  -3  -1  167.48   10.90
   1  -3  -1  155.68   10.80
   1  -3  -1  153.58   10.90
  -1  -3   1  158.28   10.20
  -1  -3   1  163.28   10.30
   1  -3  -1  155.98   10.90
   1   3  -1  169.08   10.20
  -1   3   1  160.58   10.80
  -1   3   1  161.88   10.80
   1   3  -1  174.58   10.30
  -1   3   1  171.38   11.00
  -1   3   1  165.88   10.90
   1   3  -1  172.48   10.20
   0  -3  -1 1159.58   72.09
   0  -3   1 1161.98   71.79
   0  -3  -1 1173.58   71.99
   0  -3  -1 1179.38   71.99
   0  -3  -1 1199.38   73.29
   0  -3   1 1207.78   71.79
   0  -3   1 1057.19   71.89
   0  -3   1 1062.79   71.69
   0   3   1 1197.68   71.89
   0   3   1 1261.77   71.99
   0   3  -1 1209.58   71.69
   0   3  -1 1180.78   71.69
   0   3  -1 1252.07   71.79
   0   3   1 1296.67   72.09
   0   3  -1 1257.07   71.79
  -1  -3  -1  181.58   11.40
  -1  -3  -1  169.28   11.30
  -1  -3  -1  171.58   11.40
   1  -3   1  161.38   11.40
   1  -3   1  187.28   13.10
  -1  -3  -1  171.78   11.40
   1  -3   1  172.78   11.60
   1  -3   1  156.68   11.40
   1   3   1  188.98   11.40
   1   3   1  191.78   11.30
  -1   3  -1  158.18   11.40
   1   3   1  185.08   11.30
  -1   3  -1  185.68   11.40
  -1   3  -1  181.58   11.50
   2  -3   1 1260.77   79.19
  -2  -3  -1 1282.27   78.89
   2  -3   1 1340.97   79.19
   2  -3   1 1257.17   79.19
   2  -3   1 1244.78   79.09
  -2  -3  -1 1136.49   78.89
  -2  -3  -1 1323.27   78.99
  -2   3  -1 1390.46   79.09
  -2   3  -1 1296.07   78.99
  -2   3  -1 1401.36   79.19
  -2   3  -1 1368.36   79.29
   2   3   1 1330.07   78.69
   3  -3   1  432.76   27.20
   3  -3   1  446.06   27.30
   3  -3   1  432.16   27.20
  -3  -3  -1  403.36   26.80
  -3  -3  -1  432.06   27.00
  -3  -3  -1  436.06   27.10
  -3   3  -1  429.56   27.00
  -3   3  -1  400.36   26.90
  -3   3  -1  453.15   27.30
  -3   3  -1  425.86   27.30
   3   3   1  403.06   26.70
   3   3   1  423.66   26.60
   3   3   1  416.36   26.90
  -4  -3  -1  197.98   13.30
   4  -3   1  186.08   13.80
  -4  -3  -1  182.68   13.60
   4  -3   1  197.08   13.80
   4  -3   1  183.38   13.40
  -4   3  -1  195.18   16.70
  -4   3  -1  192.08   13.40
  -4   3  -1  177.48   13.50
   4   3   1  187.58   12.90
   4   3   1  175.08   12.90
   4   3   1  187.78   13.20
  -4   3  -1  195.68   13.90
   5  -3   1  201.28   14.00
  -5  -3  -1  199.98   13.90
   5  -3   1  186.88   14.30
  -5  -3  -1  186.88   14.00
  -5  -3  -1  193.38   14.20
   5  -3   1  167.68   13.60
  -5   3  -1  177.28   13.70
   5   3   1  191.18   13.20
  -5   3  -1  166.88   13.90
   5   3   1  167.18   13.10
   5   3   1  183.88   13.40
  -5   3  -1  200.68   13.90
  -5   3  -1  202.48   15.50
   6  -3   1   54.39    7.50
   6  -3   1   68.89    8.10
  -6  -3  -1   62.59    8.50
  -6  -3  -1   69.79    7.90
   6  -3   1   64.79    8.10
  -6  -3  -1   70.39    7.60
  -6  -3  -1   60.79    7.50
   6  -3   1   65.49    8.20
  -6   3  -1   67.39    8.10
  -6   3  -1   69.39    8.60
   6   3   1   68.29    7.00
   6   3   1   71.39    7.50
  -6   3  -1   73.29    8.10
  -6   3  -1   66.09    8.20
   6   3   1   71.99    7.20
   6   3   1   69.99    6.60
   7  -3   1  154.38   12.30
  -7  -3  -1  139.69   12.70
  -7  -3  -1  153.58   13.20
   7  -3   1  135.09   12.20
   7  -3   1  140.39   12.30
  -7  -3  -1  131.39   12.70
  -7  -3  -1  124.89   11.90
   7   3   1  135.79   11.60
  -7   3  -1  161.08   13.10
  -7   3  -1  140.99   12.50
  -7   3  -1  124.49   12.30
   7   3   1  135.39   11.40
   7   3   1  133.19   11.10
  -7   3  -1  152.38   12.70
  -8  -3  -1    4.60    4.20
   8  -3   1   -5.20    4.40
  -8  -3  -1   -2.60    4.60
   8  -3   1    5.00    4.80
  -8  -3  -1    0.20    4.00
  -8  -3  -1    3.20    4.60
   8  -3   1    8.50    5.20
  -8   3  -1   -3.30    4.60
  -8   3  -1    4.90    4.60
  -8   3  -1   -0.20    4.10
   8   3   1   -6.40    3.70
   8   3   1    5.50    4.10
  -8   3  -1    6.00    4.80
  -9  -3  -1   52.89    9.10
  -9  -3  -1   45.20    8.90
   9  -3   1   49.90    9.00
  -9  -3  -1   53.39    9.50
  -9  -3  -1   50.49    8.30
   9  -3   1   66.99    9.50
  -9   3  -1   54.69    8.40
  -9   3  -1   55.69    9.30
   9   3   1   43.90    7.50
  -9   3  -1   53.79    9.70
   9   3   1   41.60    7.10
 -10  -3  -1    1.50    6.30
 -10  -3  -1   10.40    6.60
  10  -3   1   12.40    6.60
  10  -3   1    4.00    5.30
 -10  -3  -1   13.20    6.50
 -10   3  -1   10.20    6.50
  10   3   1   12.80    5.30
  10   3   1   -4.80    4.80
 -10   3  -1    8.80    7.40
 -10   3  -1    3.30    6.80
   9  -4  -1    4.50    5.80
   9  -4  -1   -4.10    4.90
  -9  -4   1    5.30    4.70
   9   4  -1    8.00    4.00
  -9   4   1    7.20    5.90
  -9   4   1    9.30    6.30
   9   4  -1    5.30    4.30
   8  -4  -1   35.30    6.90
   8  -4  -1   35.20    7.20
  -8  -4   1   39.50    7.60
  -8  -4   1   31.60    5.90
  -8  -4   1   37.30    6.10
   8  -4  -1   29.30    7.10
  -8   4   1   24.20    6.50
   8   4  -1   37.60    5.80
   8   4  -1   28.50    5.40
  -8   4   1   34.90    6.90
   7  -4  -1  389.26   27.10
   7  -4  -1  378.96   26.50
  -7  -4   1  402.96   26.50
  -7  -4   1  359.36   25.70
  -7  -4   1  410.86   27.30
   7  -4  -1  390.06   26.50
   7   4  -1  373.06   25.60
   7   4  -1  374.16   25.50
  -7   4   1  419.46   26.90
   7   4  -1  372.96   25.10
  -7   4   1  394.26   26.80
  -7   4   1  362.06   27.10
  -6  -4   1  856.11   49.99
   6  -4  -1  830.42   50.19
  -6  -4   1  724.33   49.20
   6  -4  -1  790.02   50.49
   6  -4  -1  694.53   49.99
   6  -4  -1  775.12   49.99
  -6   4   1  781.72   50.49
   6   4  -1  764.12   49.10
   6   4  -1  801.92   49.00
   6   4  -1  835.32   49.30
  -6   4   1  711.63   50.09
  -6   4   1  863.01   50.29
   6   4  -1  805.12   48.80
  -6   4   1  782.02   49.99
  -5  -4   1  443.96   28.50
   5  -4  -1  436.36   29.60
   5  -4  -1  430.36   29.20
   5  -4  -1  448.26   29.30
   5  -4  -1  480.15   29.80
  -5  -4   1  425.56   28.70
  -5   4   1  445.76   29.60
  -5   4   1  450.75   29.20
  -5   4   1  417.46   29.30
   5   4  -1  446.66   28.20
   5   4  -1  465.85   28.40
   5   4  -1  435.76   28.10
   5   4  -1  445.36   28.00
  -5   4   1  462.35   29.30
  -4  -4   1  637.54   37.80
   4  -4  -1  634.74   38.40
  -4  -4   1  547.85   37.20
   4  -4  -1  605.14   38.50
   4  -4  -1  607.74   38.10
   4  -4  -1  573.14   38.00
  -4  -4   1  545.55   37.40
  -4  -4   1  605.64   37.40
  -4   4   1  655.23   38.20
  -4   4   1  604.34   38.20
   4   4  -1  621.04   37.50
  -4   4   1  597.84   38.30
  -4   4   1  543.95   37.80
   4   4  -1  597.34   37.10
   4   4  -1  615.04   37.00
   4   4  -1  616.14   37.10
  -3  -4   1  195.48   12.40
   3  -4  -1  185.08   13.10
  -3  -4   1  169.78   12.20
   3  -4  -1  180.98   13.30
  -3  -4   1  175.88   12.40
  -3  -4   1  182.78   12.10
   3  -4  -1  181.98   13.30
   3  -4  -1  193.98   13.10
  -3   4   1  169.28   13.00
  -3   4   1  186.28   13.00
   3   4  -1  194.38   13.60
  -3   4   1  196.88   13.00
   3   4  -1  191.58   12.00
  -3   4   1  182.18   13.20
   3   4  -1  201.68   12.10
  -2  -4   1 1182.98   80.19
  -2  -4   1 1234.68   80.19
   2  -4  -1 1293.77   80.89
  -2  -4   1 1194.78   80.09
   2  -4  -1 1173.98   80.89
  -2  -4   1 1326.77   80.19
   2  -4  -1 1362.36   81.19
   2  -4  -1 1496.65   81.09
   2   4  -1 1336.97   80.09
   2   4  -1 1396.66   80.09
  -2   4   1 1319.07   80.79
   2   4  -1 1337.27   80.19
  -2   4   1 1444.26   80.99
  -2   4   1 1483.55   81.19
  -2   4   1 1369.96   80.99
  -1  -4   1  566.04   38.50
   1  -4  -1  650.33   39.20
   1  -4  -1  645.74   39.30
   1  -4  -1  632.04   39.10
  -1  -4   1  562.04   38.60
   1  -4  -1  577.84   39.20
  -1  -4   1  658.83   38.70
   1   4  -1  660.03   38.50
   1   4  -1  644.24   38.40
  -1   4   1  653.83   39.00
   1   4  -1  641.64   38.50
  -1   4   1  683.33   39.30
  -1   4   1  671.83   39.20
   0  -4  -1 1413.96   83.89
   0  -4   1 1305.87   83.49
   0  -4  -1 1396.36   83.69
   0  -4  -1 1360.76   83.69
   0  -4   1 1335.47   83.49
   0  -4  -1 1293.67   84.39
   0  -4   1 1377.76   83.59
   0   4   1 1429.06   83.69
   0   4  -1 1389.56   83.49
   0   4   1 1445.26   83.79
   0   4  -1 1453.75   83.49
   0   4   1 1376.26   83.59
   0   4  -1 1404.96   83.39
   0   4  -1 1373.06   83.39
   1  -4   1  738.83   49.60
  -1  -4  -1  702.23   49.30
   1  -4   1  799.02   49.50
  -1  -4  -1  868.81   49.70
   1  -4   1  804.82   49.60
   1  -4   1  815.12   49.70
  -1  -4  -1  818.42   49.50
   1   4   1  852.81   49.40
   1   4   1  818.02   49.30
  -1   4  -1  821.62   49.40
  -1   4  -1  846.02   49.60
   1   4   1  845.02   49.50
  -1   4  -1  801.42   49.40
  -2  -4  -1   55.39    4.60
   2  -4   1   50.29    5.10
  -2  -4  -1   41.10    4.50
   2  -4   1   45.10    5.10
  -2  -4  -1   46.30    4.60
   2  -4   1   49.10    4.90
   2  -4   1   51.09    5.20
  -2  -4  -1   51.19    4.60
   2   4   1   59.49    4.60
   2   4   1   59.29    4.60
  -2   4  -1   57.59    4.90
   2   4   1   58.89    4.40
  -2   4  -1   49.80    5.00
   2   4   1   55.69    4.60
  -2   4  -1   50.49    5.10
  -2   4  -1   53.69    4.90
   3  -4   1  824.22   51.29
  -3  -4  -1  764.32   51.09
   3  -4   1  924.51   52.79
  -3  -4  -1  868.11   51.09
  -3  -4  -1  842.82   51.09
   3  -4   1  841.82   51.29
   3  -4   1  739.83   51.29
   3   4   1  828.92   50.69
   3   4   1  807.32   50.59
   3   4   1  846.92   50.89
  -3   4  -1  874.21   51.29
   3   4   1  826.72   50.99
  -3   4  -1  836.22   51.39
  -3   4  -1  789.12   51.99
  -3   4  -1  805.62   51.09
  -4  -4  -1  471.75   32.20
   4  -4   1  524.25   33.10
  -4  -4  -1  492.55   32.60
  -4  -4  -1  566.24   32.70
   4  -4   1  477.95   32.70
  -4  -4  -1  511.05   32.50
   4  -4   1  513.05   32.90
   4  -4   1  494.35   32.90
  -4   4  -1  498.55   32.50
   4   4   1  521.65   32.10
   4   4   1  524.85   32.30
  -4   4  -1  478.25   32.70
   4   4   1  512.55   31.90
  -4   4  -1  526.15   32.60
  -4   4  -1  496.95   32.80
   4   4   1  529.55   32.10
  -5  -4  -1  530.35   34.50
   5  -4   1  531.15   34.70
  -5  -4  -1  573.54   34.70
   5  -4   1  507.95   35.00
  -5  -4  -1  599.04   35.00
   5  -4   1  532.85   35.20
   5  -4   1  516.45   34.70
  -5  -4  -1  526.15   34.90
  -5   4  -1  524.65   34.60
   5   4   1  525.45   34.00
  -5   4  -1  550.64   34.70
   5   4   1  538.75   34.20
   5   4   1  553.84   34.00
   5   4   1  524.45   34.90
  -5   4  -1  510.75   34.80
  -5   4  -1  535.05   35.10
   6  -4   1  144.69   12.10
   6  -4   1  140.09   12.20
  -6  -4  -1  136.69   11.80
   6  -4   1  147.79   12.10
  -6  -4  -1  154.78   12.60
  -6  -4  -1  148.79   12.30
   6  -4   1  142.09   12.40
  -6  -4  -1  139.69   11.50
  -6   4  -1  133.39   11.70
  -6   4  -1  119.39   11.80
  -6   4  -1  143.89   12.30
   6   4   1  130.59   10.80
  -6   4  -1  144.19   12.00
   6   4   1  144.59   11.10
   7  -4   1   37.80    6.90
   7  -4   1   38.40    6.80
  -7  -4  -1   41.30    6.50
  -7  -4  -1   34.80    7.30
   7  -4   1   31.00    6.50
  -7  -4  -1   30.80    6.00
   7  -4   1   48.50    7.30
  -7   4  -1   44.50    7.20
   7   4   1   44.00    6.10
  -7   4  -1   49.60    7.90
  -7   4  -1   38.30    6.70
  -7   4  -1   49.00    7.40
   7   4   1   42.00    5.60
   8  -4   1  158.98   15.00
  -8  -4  -1  185.38   15.30
   8  -4   1  202.98   17.00
   8  -4   1  150.38   15.20
   8   4   1  175.28   13.90
  -8   4  -1  175.88   14.90
  -8   4  -1  169.08   15.10
  -8   4  -1  164.58   14.90
  -9  -4  -1   56.69    8.90
  -9  -4  -1   74.39    9.20
   9  -4   1   46.50    8.50
   9  -4   1   49.20    9.10
  -9   4  -1   47.10    8.10
  -9   4  -1   48.90    9.00
  -9   4  -1   54.39    8.90
   9   4   1   54.29    7.50
  -9  -5   1   23.10    6.10
  -9  -5   1    9.60    5.20
  -9  -5   1    7.90    4.50
   9  -5  -1    6.80    5.40
  -9  -5   1   12.30    5.60
   9  -5  -1   26.50    6.70
  -9   5   1   17.20    6.20
  -9   5   1    6.80    6.50
   9   5  -1   10.20    4.50
   9   5  -1   11.50    4.20
  -8  -5   1  236.78   17.40
  -8  -5   1  218.68   17.20
  -8  -5   1  218.38   16.50
   8  -5  -1  212.28   18.10
   8  -5  -1  235.28   18.50
  -8  -5   1  225.08   17.80
   8  -5  -1  222.28   18.00
  -8   5   1  237.68   18.30
  -8   5   1  234.58   18.80
   8   5  -1  212.38   16.10
   8   5  -1  209.18   16.30
  -8   5   1  236.48   18.30
  -7  -5   1    3.40    3.30
  -7  -5   1    6.20    3.50
   7  -5  -1    5.50    4.90
  -7  -5   1    5.80    3.90
   7  -5  -1    4.80    4.60
   7  -5  -1    6.80    4.20
   7  -5  -1    4.70    4.20
  -7  -5   1   -1.30    3.50
   7   5  -1    3.80    3.00
  -7   5   1   13.70    5.20
  -7   5   1    8.10    4.70
   7   5  -1    3.10    3.10
  -7   5   1    0.30    4.90
  -7   5   1    8.10    4.40
   7   5  -1    4.40    2.60
  -6  -5   1   53.99    6.40
  -6  -5   1   57.29    6.90
   6  -5  -1   50.49    7.40
  -6  -5   1   53.59    6.60
  -6  -5   1   54.19    7.00
   6  -5  -1   52.49    7.70
   6  -5  -1   48.60    7.30
   6  -5  -1   49.20    7.50
  -6   5   1   57.49    8.00
   6   5  -1   44.30    5.50
  -6   5   1   55.59    8.00
   6   5  -1   54.29    5.40
   6   5  -1   60.49    5.80
   6   5  -1   57.09    5.90
  -6   5   1   51.19    7.20
  -6   5   1   59.89    7.60
   5  -5  -1  945.91   61.69
  -5  -5   1 1059.39   61.29
   5  -5  -1 1083.59   62.39
  -5  -5   1 1017.10   61.09
  -5  -5   1  919.21   60.69
  -5  -5   1  970.00   60.79
   5  -5  -1 1010.40   62.19
   5  -5  -1  985.60   61.79
   5   5  -1  997.30   60.29
  -5   5   1  988.00   61.59
   5   5  -1 1007.70   60.49
  -5   5   1  921.81   62.09
   5   5  -1  993.40   60.29
  -5   5   1  949.71   61.49
   5   5  -1  998.50   60.39
  -5   5   1  923.61   61.79
   4  -5  -1  139.29   12.10
   4  -5  -1  151.78   12.30
  -4  -5   1  142.79   10.90
  -4  -5   1  168.88   11.50
  -4  -5   1  147.69   10.70
   4  -5  -1  170.78   12.20
   4   5  -1  152.88   10.50
   4   5  -1  163.28   10.70
  -4   5   1  149.59   11.70
   4   5  -1  149.69   10.40
  -4   5   1  156.28   12.20
  -4   5   1  166.88   12.00
  -4   5   1  159.18   12.00
   3  -5  -1 1192.98   70.09
  -3  -5   1 1142.39   68.89
  -3  -5   1 1030.50   68.69
   3  -5  -1 1006.20   69.79
  -3  -5   1 1070.99   68.59
   3  -5  -1 1279.07   69.99
  -3  -5   1 1024.30   68.99
   3  -5  -1 1118.29   69.69
  -3   5   1 1164.78   69.79
  -3   5   1 1101.99   69.49
   3   5  -1 1148.99   68.69
   3   5  -1 1168.18   68.59
   3   5  -1 1177.08   68.49
  -3   5   1 1168.48   69.59
  -3   5   1 1199.28   69.89
   2  -5  -1  723.73   44.40
  -2  -5   1  653.13   43.30
  -2  -5   1  656.03   43.40
  -2  -5   1  690.33   43.20
   2  -5  -1  668.83   44.10
  -2  -5   1  750.32   43.40
   2  -5  -1  716.33   44.40
   2  -5  -1  737.53   44.20
  -2   5   1  705.73   44.20
  -2   5   1  732.23   44.20
  -2   5   1  737.73   44.10
   2   5  -1  735.73   43.20
  -2   5   1  723.43   44.00
  -1  -5   1 1220.48   83.89
  -1  -5   1 1383.06   83.89
   1  -5  -1 1482.65   84.69
   1  -5  -1 1327.47   84.59
   1  -5  -1 1435.26   84.49
   1  -5  -1 1339.87   84.39
  -1  -5   1 1224.88   83.69
  -1   5   1 1503.95   84.59
   1   5  -1 1419.76   84.09
  -1   5   1 1515.55   84.59
   1   5  -1 1408.76   83.69
  -1   5   1 1367.06   84.29
  -1   5   1 1429.96   84.39
   1   5  -1 1376.06   83.69
   0  -5   1 2439.16  150.18
   0  -5  -1 2580.84  150.08
   0  -5   1 2265.37  149.59
   0  -5  -1 2198.58  149.88
   0  -5  -1 2592.94  149.88
   0  -5  -1 2200.58  150.08
   0  -5   1 2584.44  149.59
   0   5   1 2468.05  149.59
   0   5   1 2561.04  149.69
   0   5  -1 2553.94  149.39
   0   5  -1 2594.04  149.39
   0   5  -1 2750.12  149.59
   1  -5   1  302.07   18.90
  -1  -5  -1  294.07   19.00
  -1  -5  -1  303.47   18.90
   1  -5   1  295.07   19.10
  -1  -5  -1  265.97   18.70
  -1  -5  -1  272.37   18.90
   1   5   1  294.07   18.60
  -1   5  -1  299.07   18.80
   1   5   1  298.77   18.60
  -1   5  -1  292.77   18.90
   1   5   1  306.87   18.80
   1   5   1  297.97   18.80
  -1   5  -1  287.67   19.10
   2  -5   1 1415.26   90.29
  -2  -5  -1 1438.76   90.19
   2  -5   1 1364.76   90.49
   2  -5   1 1651.63   90.79
  -2  -5  -1 1586.44   90.09
  -2  -5  -1 1467.25   90.19
   2   5   1 1503.65   89.79
  -2   5  -1 1446.46   90.39
  -2   5  -1 1433.96   90.09
  -2   5  -1 1481.45   90.19
   2   5   1 1519.65   89.99
  -2   5  -1 1453.75   90.29
   2   5   1 1492.65   90.39
   2   5   1 1515.35   89.89
   3  -5   1   -1.00    2.50
  -3  -5  -1    1.30    2.00
   3  -5   1    0.10    2.80
   3  -5   1   -4.50    2.60
  -3  -5  -1    1.00    2.20
  -3  -5  -1    3.40    2.40
  -3  -5  -1   -0.50    2.00
   3  -5   1   -3.10    2.40
   3   5   1    3.30    2.00
  -3   5  -1   -1.20    2.30
  -3   5  -1   -2.30    1.90
  -3   5  -1   -1.60    2.60
   3   5   1   -1.10    1.60
   3   5   1    2.00    2.20
  -3   5  -1    1.00    2.60
   3   5   1   -2.00    1.70
   4  -5   1 1214.38   78.09
  -4  -5  -1 1257.47   77.79
  -4  -5  -1 1187.68   77.09
  -4  -5  -1 1268.27   77.59
  -4  -5  -1 1244.98   77.49
   4  -5   1 1224.98   77.89
   4  -5   1 1298.27   77.99
   4  -5   1 1386.66   78.49
   4   5   1 1249.07   77.09
  -4   5  -1 1248.88   77.89
   4   5   1 1252.07   76.99
  -4   5  -1 1302.37   78.09
  -4   5  -1 1329.87   77.79
   4   5   1 1243.08   76.79
   4   5   1 1246.18   77.29
  -4   5  -1 1241.68   77.59
  -5  -5  -1  353.76   24.70
   5  -5   1  369.66   25.30
  -5  -5  -1  389.86   24.30
  -5  -5  -1  400.56   24.80
   5  -5   1  353.56   24.70
  -5  -5  -1  339.37   24.20
   5  -5   1  389.26   25.50
   5  -5   1  374.66   25.00
   5   5   1  368.66   23.80
   5   5   1  363.86   23.60
  -5   5  -1  330.27   24.50
  -5   5  -1  377.56   24.70
   5   5   1  368.06   23.80
  -5   5  -1  354.86   24.50
  -5   5  -1  355.16   25.00
   5   5   1  345.07   23.90
   6  -5   1  105.89   10.60
  -6  -5  -1  125.29   10.80
   6  -5   1   99.49   10.90
   6  -5   1  119.39   11.30
  -6  -5  -1  127.29   10.60
   6  -5   1  110.79   10.60
  -6  -5  -1  111.79   10.10
  -6  -5  -1  110.09   10.00
  -6   5  -1  110.49   11.10
  -6   5  -1  111.49   10.60
   6   5   1  124.29    9.50
   6   5   1  119.39    9.40
  -6   5  -1  127.39   10.70
  -6   5  -1   93.19   10.30
   6   5   1  115.79    9.70
   6   5   1  117.19    9.60
   7  -5   1  268.77   22.60
   7  -5   1  319.87   22.00
  -7  -5  -1  323.07   21.00
  -7  -5  -1  303.07   21.30
  -7  -5  -1  273.87   21.00
  -7  -5  -1  253.07   20.00
   7  -5   1  287.97   21.10
   7  -5   1  237.68   20.80
   7   5   1  296.07   19.90
  -7   5  -1  296.37   21.70
  -7   5  -1  292.77   21.10
   7   5   1  275.87   19.50
   7   5   1  276.57   19.60
  -8  -5  -1    8.80    4.80
  -8  -5  -1    5.40    4.10
  -8  -5  -1    6.80    5.10
  -8  -5  -1    1.00    4.20
   8  -5   1    9.50    5.60
   8  -5   1    4.30    5.10
   8  -5   1   14.90    5.60
  -8   5  -1    4.20    4.90
  -8   5  -1   13.30    5.30
  -8   5  -1    9.80    5.70
   8   5   1   10.90    4.10
   8   5   1   15.00    4.10
   9  -5   1   94.09   14.20
  -9  -5  -1  105.99   12.40
  -9  -5  -1   98.99   11.10
  -9  -5  -1   87.39   10.90
   9  -5   1  103.09   11.50
  -9  -5  -1  110.29   11.30
  -9   5  -1   85.39   12.40
   9   5   1   94.99   10.10
  -9   5  -1   88.79   11.60
  -9  -6   1  218.98   16.50
  -9  -6   1  166.28   14.60
  -9  -6   1  186.58   15.40
  -9  -6   1  221.18   16.10
   9  -6  -1  212.88   17.90
   9  -6  -1  166.78   16.70
  -9   6   1  166.08   17.20
   9   6  -1  195.18   14.80
   9   6  -1  185.28   14.40
  -9   6   1  182.88   16.60
  -8  -6   1   14.90    4.40
  -8  -6   1   10.00    4.40
   8  -6  -1   13.20    6.30
   8  -6  -1   15.70    6.10
   8  -6  -1   10.10    5.20
  -8  -6   1   23.50    5.50
  -8  -6   1   22.10    5.40
   8   6  -1   14.90    3.80
   8   6  -1   10.50    3.70
  -8   6   1   12.90    5.40
  -7  -6   1  125.59   11.20
   7  -6  -1  135.69   13.20
  -7  -6   1  122.49   11.20
   7  -6  -1  131.89   12.60
   7  -6  -1  166.68   13.00
  -7  -6   1  119.39   10.60
  -7  -6   1  117.29   10.90
  -7   6   1  141.29   12.70
   7   6  -1  122.49   10.00
   7   6  -1  135.69   10.30
   7   6  -1  137.59   10.20
  -7   6   1  144.09   12.50
  -6  -6   1   53.59    6.30
  -6  -6   1   54.19    6.30
   6  -6  -1   65.79    8.50
   6  -6  -1   49.40    7.80
  -6  -6   1   60.79    6.90
   6  -6  -1   47.10    7.70
  -6  -6   1   54.49    6.10
  -6   6   1   53.29    8.60
  -6   6   1   64.69    8.40
  -6   6   1   58.19    7.50
   6   6  -1   54.29    5.20
  -6   6   1   55.19    7.60
   6   6  -1   50.89    5.40
   6   6  -1   51.79    5.60
   6   6  -1   54.09    5.50
  -5  -6   1   28.80    4.70
   5  -6  -1   28.30    5.90
   5  -6  -1   28.90    5.60
   5  -6  -1   21.30    5.10
   5  -6  -1   24.30    5.60
  -5  -6   1   24.20    4.20
  -5  -6   1   31.30    4.20
   5   6  -1   27.20    3.50
   5   6  -1   29.40    3.60
  -5   6   1   27.30    5.20
  -5   6   1   19.90    4.90
  -5   6   1   28.50    9.80
  -5   6   1   27.30    5.70
   5   6  -1   32.10    3.80
   4  -6  -1 1310.97   74.09
   4  -6  -1 1210.08   73.79
  -4  -6   1 1069.99   72.49
   4  -6  -1 1249.28   73.59
  -4  -6   1 1136.79   71.99
  -4  -6   1 1035.00   72.09
  -4  -6   1 1236.18   72.29
   4  -6  -1 1176.58   73.39
  -4   6   1 1202.28   73.59
   4   6  -1 1210.98   71.69
  -4   6   1 1144.79   73.29
  -4   6   1 1184.18   73.19
   4   6  -1 1207.08   71.79
  -4   6   1 1185.78   73.09
   4   6  -1 1191.78   71.89
  -3  -6   1    7.80    2.50
  -3  -6   1    6.20    2.30
   3  -6  -1    2.70    3.00
   3  -6  -1    6.30    3.50
  -3  -6   1    4.70    1.90
   3  -6  -1    4.90    3.60
  -3  -6   1    7.00    2.50
   3   6  -1    6.10    1.70
  -3   6   1   10.00    3.30
   3   6  -1    9.30    2.30
  -3   6   1   10.50    3.60
   3   6  -1    6.40    1.90
  -3   6   1    6.20    3.00
   3   6  -1    8.80    2.00
  -2  -6   1 1905.51  127.49
  -2  -6   1 1942.91  127.59
  -2  -6   1 2163.58  127.49
   2  -6  -1 2012.20  128.39
   2  -6  -1 2278.57  128.79
   2  -6  -1 2163.38  128.69
  -2  -6   1 2373.46  128.79
  -2   6   1 2032.80  128.09
  -2   6   1 2026.70  127.99
  -2   6   1 2167.28  128.39
   2   6  -1 2104.99  127.29
  -2   6   1 2131.49  128.39
   2   6  -1 2148.69  127.39
   2   6  -1 2150.38  127.19
  -1  -6   1  278.07   18.20
   1  -6  -1  270.87   18.70
   1  -6  -1  292.07   18.80
   1  -6  -1  243.08   18.20
   1  -6  -1  261.47   18.40
  -1  -6   1  258.17   17.80
  -1  -6   1  289.17   18.00
  -1   6   1  283.17   18.10
   1   6  -1  274.37   17.60
   1   6  -1  273.77   17.90
  -1   6   1  294.17   18.50
   1   6  -1  303.57   17.70
  -1   6   1  281.97   18.30
  -1   6   1  263.87   18.20
   0  -6   1    7.60    2.60
   0  -6   1   11.90    2.60
   0  -6  -1   12.00    3.00
   0  -6  -1   12.40    2.90
   0  -6   1    9.90    2.60
   0  -6  -1   10.20    3.00
   0  -6  -1    8.80    2.70
   0  -6   1   12.00    2.60
   0   6  -1    9.70    2.20
   0   6   1    8.40    2.40
   0   6   1   12.80    2.80
   0   6   1   13.50    2.70
   0   6  -1   12.20    2.30
   0   6  -1   11.30    2.40
   0   6  -1   13.00    2.20
   1  -6   1 2382.66  148.09
  -1  -6  -1 2699.73  147.99
  -1  -6  -1 2491.15  148.19
  -1  -6  -1 2475.45  148.09
   1  -6   1 2524.75  148.29
  -1  -6  -1 2344.07  147.79
   1  -6   1 2298.37  147.89
  -1   6  -1 2510.55  147.79
   1   6   1 2358.36  147.69
   1   6   1 2448.35  147.59
   1   6   1 2440.16  147.69
  -1   6  -1 2433.26  147.69
   1   6   1 2398.66  147.59
  -1   6  -1 2457.95  147.89
  -2  -6  -1   95.79    7.80
   2  -6   1  100.79    8.40
  -2  -6  -1   98.59    7.60
  -2  -6  -1  107.89    8.00
   2  -6   1   92.69    8.30
   2  -6   1   84.89    7.90
  -2  -6  -1  102.59    7.70
   2  -6   1   92.99    8.20
  -2   6  -1   93.39    7.80
   2   6   1  103.89    7.50
   2   6   1  104.49    7.40
   2   6   1   91.89    7.20
   2   6   1   93.69    7.40
  -2   6  -1   94.59    7.80
  -2   6  -1  100.29    7.80
  -2   6  -1   96.39    8.00
  -3  -6  -1 1779.22  112.79
   3  -6   1 1950.60  113.99
  -3  -6  -1 1958.90  113.09
   3  -6   1 1860.61  113.89
  -3  -6  -1 1936.71  113.19
  -3  -6  -1 1693.63  113.09
   3  -6   1 1964.50  113.79
  -3   6  -1 1860.91  113.19
   3   6   1 1843.22  112.59
   3   6   1 1880.71  112.99
  -3   6  -1 1908.71  113.19
  -3   6  -1 1686.23  113.39
  -3   6  -1 1880.11  113.49
   3   6   1 1844.02  112.49
  -4  -6  -1   22.20    4.20
  -4  -6  -1   23.60    4.00
   4  -6   1   24.50    5.40
   4  -6   1   25.50    5.10
   4  -6   1   21.30    4.80
  -4  -6  -1   18.90    3.60
  -4  -6  -1   21.00    3.70
   4  -6   1   21.40    4.70
  -4   6  -1   28.40    5.10
  -4   6  -1   22.00    4.40
   4   6   1   18.30    3.20
   4   6   1   17.30    3.30
  -4   6  -1   18.80    3.90
  -4   6  -1   22.20    4.40
   4   6   1   23.80    3.70
   4   6   1   23.10    3.90
  -5  -6  -1  155.78   12.20
   5  -6   1  151.38   12.90
   5  -6   1  134.59   11.90
   5  -6   1  134.69   12.50
   5  -6   1  148.99   12.40
  -5  -6  -1  150.78   11.60
  -5  -6  -1  137.49   11.60
  -5  -6  -1  145.49   11.30
   5   6   1  158.28   12.40
   5   6   1  137.79   10.60
  -5   6  -1  147.19   12.50
   5   6   1  133.89   10.80
  -5   6  -1  158.18   12.10
  -5   6  -1  156.08   12.40
   5   6   1  146.89   10.80
  -5   6  -1  132.99   11.60
  -6  -6  -1  497.05   32.30
   6  -6   1  500.15   32.60
   6  -6   1  431.46   31.50
  -6  -6  -1  427.36   30.80
   6  -6   1  463.95   31.70
  -6  -6  -1  500.35   31.00
  -6  -6  -1  484.65   31.80
   6  -6   1  425.66   31.90
  -6   6  -1  486.15   35.60
   6   6   1  477.45   30.30
   6   6   1  475.25   31.10
  -6   6  -1  448.26   31.80
  -6   6  -1  471.05   31.50
   6   6   1  470.45   30.10
  -6   6  -1  480.25   32.10
  -7  -6  -1   28.80    6.50
  -7  -6  -1   38.40    9.90
   7  -6   1   48.70    8.80
   7  -6   1   44.60    8.30
   7  -6   1   25.70    6.60
  -7  -6  -1   40.90    6.70
  -7  -6  -1   32.30    6.00
   7  -6   1   50.69    8.00
  -7   6  -1   33.20    7.10
   7   6   1   39.50    5.40
  -7   6  -1   45.90    7.30
  -7   6  -1   31.70    6.30
   7   6   1   36.40    5.40
  -8  -6  -1  128.99   12.60
  -8  -6  -1  154.58   12.70
  -8  -6  -1  114.09   11.80
  -8  -6  -1  121.59   12.30
   8  -6   1  137.99   13.10
   8  -6   1  118.99   15.00
   8  -6   1  137.19   13.00
   8   6   1  139.29   11.20
   8   6   1  127.49   10.80
  -8   6  -1  110.79   12.80
  -8   6  -1  135.19   13.20
   9  -6   1   10.50    6.70
   9  -6   1    3.60    5.40
  -9  -6  -1    3.80    5.10
  -9  -6  -1   -0.60    5.20
  -9  -6  -1    6.80    5.30
  -9  -6  -1   10.60    5.10
  -9   6  -1   -5.60    5.50
  -9   6  -1    4.30    5.50
   9   6   1    6.70    3.80
   9   6   1    2.80    4.50
   8  -7  -1   18.00    6.40
  -8  -7   1   12.60    4.40
   8  -7  -1    7.40    5.80
   8  -7  -1   -2.60    5.60
  -8  -7   1   13.00    3.90
  -8  -7   1   10.60    4.40
  -8  -7   1    9.40    3.90
  -8   7   1    9.10    5.80
  -8   7   1    8.60    5.90
   8   7  -1   14.10    3.50
   8   7  -1   19.10    5.40
  -7  -7   1  512.15   31.60
  -7  -7   1  489.55   31.90
  -7  -7   1  491.45   31.40
   7  -7  -1  470.55   33.60
   7  -7  -1  429.46   32.90
  -7  -7   1  476.65   31.70
  -7   7   1  551.64   33.50
   7   7  -1  458.75   30.60
  -7   7   1  475.65   33.60
   6  -7  -1  508.95   33.20
   6  -7  -1  539.45   34.00
   6  -7  -1  428.46   33.10
   6  -7  -1  444.56   32.90
  -6  -7   1  501.75   31.60
  -6  -7   1  489.45   31.20
  -6  -7   1  488.85   31.80
  -6   7   1  474.85   32.90
   6   7  -1  480.35   30.60
  -6   7   1  510.75   33.40
  -6   7   1  492.15   32.80
  -5  -7   1  396.36   25.70
   5  -7  -1  398.26   27.20
  -5  -7   1  377.26   24.80
  -5  -7   1  408.06   25.30
   5  -7  -1  333.27   26.20
   5  -7  -1  321.97   26.50
   5  -7  -1  382.26   26.80
  -5  -7   1  398.76   25.10
  -5   7   1  400.16   26.40
  -5   7   1  404.06   31.80
   5   7  -1  400.16   24.50
   5   7  -1  381.66   24.40
   5   7  -1  409.76   24.60
   5   7  -1  391.56   24.50
  -5   7   1  387.96   26.60
   4  -7  -1   41.30    6.10
   4  -7  -1   36.80    6.40
  -4  -7   1   33.80    4.40
  -4  -7   1   33.50    4.20
  -4  -7   1   38.60    4.50
  -4  -7   1   32.80    4.70
   4  -7  -1   38.50    6.40
   4  -7  -1   33.40    5.90
  -4   7   1   24.60    4.90
   4   7  -1   39.40    3.70
  -4   7   1   29.70    5.30
   4   7  -1   36.70    4.00
   4   7  -1   35.50    3.80
  -4   7   1   29.90    5.50
  -4   7   1   34.40    5.90
   4   7  -1   30.50    3.60
   3  -7  -1  365.66   23.10
   3  -7  -1  313.77   22.50
   3  -7  -1  366.86   23.40
   3  -7  -1  313.77   22.80
  -3  -7   1  372.56   21.60
  -3  -7   1  337.47   21.70
  -3  -7   1  350.76   21.60
  -3  -7   1  325.37   21.20
  -3   7   1  325.27   22.40
   3   7  -1  335.77   21.10
  -3   7   1  309.47   22.50
   3   7  -1  318.17   20.80
   3   7  -1  324.37   21.00
   3   7  -1  325.47   20.80
  -3   7   1  311.27   22.30
  -3   7   1  329.57   22.10
   2  -7  -1  530.45   34.80
   2  -7  -1  513.65   34.90
  -2  -7   1  502.15   33.80
  -2  -7   1  547.65   33.90
  -2  -7   1  570.14   33.70
  -2  -7   1  502.65   33.60
   2  -7  -1  542.75   34.80
   2  -7  -1  592.84   35.40
  -2   7   1  536.25   34.60
   2   7  -1  562.24   33.40
  -2   7   1  550.94   34.50
   2   7  -1  550.84   33.50
  -2   7   1  534.25   34.70
   2   7  -1  550.94   33.40
  -2   7   1  524.95   34.30
  -1  -7   1 1250.37   80.59
   1  -7  -1 1406.36   81.29
  -1  -7   1 1365.06   80.49
  -1  -7   1 1250.07   80.39
  -1  -7   1 1382.56   80.79
   1  -7  -1 1232.98   81.29
   1  -7  -1 1257.67   81.09
   1  -7  -1 1381.16   81.49
   1   7  -1 1326.57   80.09
  -1   7   1 1406.86   81.19
   1   7  -1 1327.17   80.19
  -1   7   1 1254.17   80.69
  -1   7   1 1342.97   80.79
   1   7  -1 1285.37   80.09
   1   7  -1 1309.87   80.19
  -1   7   1 1371.16   81.09
   0  -7  -1  850.71   49.30
   0  -7  -1  751.52   49.00
   0  -7  -1  750.02   49.30
   0  -7   1  712.63   48.90
   0  -7   1  809.22   48.90
   0  -7  -1  852.51   49.60
   0  -7   1  756.52   48.80
   0  -7   1  825.52   49.20
   0   7  -1  824.82   48.70
   0   7  -1  764.82   48.60
   0   7   1  769.32   48.70
   0   7   1  791.82   48.70
   0   7  -1  793.52   48.40
   0   7  -1  777.42   48.50
   0   7   1  800.82   48.90
  -1  -7  -1  593.84   38.50
   1  -7   1  620.34   38.50
   1  -7   1  602.54   38.50
  -1  -7  -1  571.14   38.50
  -1  -7  -1  631.84   38.40
  -1  -7  -1  592.54   38.30
   1  -7   1  674.43   39.00
   1  -7   1  651.43   38.80
   1   7   1  620.54   38.10
   1   7   1  612.94   38.10
   1   7   1  590.44   37.90
  -1   7  -1  580.34   38.40
   1   7   1  645.14   38.00
  -1   7  -1  593.44   38.10
  -1   7  -1  603.44   38.20
  -1   7  -1  580.34   38.00
   2  -7   1  383.06   28.30
   2  -7   1  448.26   28.50
  -2  -7  -1  389.26   27.80
  -2  -7  -1  441.56   27.90
  -2  -7  -1  462.65   28.30
  -2  -7  -1  431.16   28.20
   2  -7   1  396.36   28.50
   2  -7   1  499.45   29.10
   2   7   1  460.55   27.70
   2   7   1  445.66   27.50
  -2   7  -1  442.46   28.40
  -2   7  -1  425.56   28.20
   2   7   1  468.65   27.80
   2   7   1  447.56   27.60
  -2   7  -1  410.96   27.80
  -2   7  -1  424.06   28.10
   3  -7   1  270.97   19.50
   3  -7   1  315.57   20.10
  -3  -7  -1  265.37   18.80
  -3  -7  -1  287.67   18.80
  -3  -7  -1  257.77   18.50
   3  -7   1  285.57   19.60
  -3  -7  -1  260.77   18.30
   3  -7   1  255.47   19.40
  -3   7  -1  259.47   18.70
  -3   7  -1  275.87   19.00
   3   7   1  284.37   18.20
  -3   7  -1  299.47   19.10
   3   7   1  283.17   18.00
  -3   7  -1  268.17   19.30
   4  -7   1 1075.29   60.79
   4  -7   1  923.11   60.09
  -4  -7  -1  956.60   59.49
   4  -7   1  954.20   59.79
  -4  -7  -1  967.50   59.09
  -4  -7  -1  975.30   58.79
  -4  -7  -1  861.41   58.89
   4  -7   1  937.51   59.89
   4   7   1  973.50   58.49
  -4   7  -1  914.71   59.29
   4   7   1  998.70   58.29
   4   7   1  852.31   61.39
  -4   7  -1  918.21   59.29
  -4   7  -1  963.70   59.79
   4   7   1  955.40   58.59
  -5  -7  -1  206.28   16.50
  -5  -7  -1  247.88   16.70
   5  -7   1  267.77   18.60
   5  -7   1  219.38   17.30
   5  -7   1  225.78   17.50
   5  -7   1  190.08   17.20
  -5  -7  -1  240.48   17.30
  -5  -7  -1  236.28   16.30
  -5   7  -1  231.68   17.40
   5   7   1  230.78   15.90
   5   7   1  231.98   15.70
  -5   7  -1  226.08   17.00
  -5   7  -1  215.68   17.40
   5   7   1  234.78   15.60
   5   7   1  234.88   16.20
   6  -7   1  311.67   21.40
   6  -7   1  255.67   20.20
  -6  -7  -1  283.77   19.90
   6  -7   1  219.78   24.50
  -6  -7  -1  260.87   19.10
  -6  -7  -1  284.67   19.20
  -6  -7  -1  281.47   18.90
   6  -7   1  252.87   20.40
   6   7   1  252.97   18.00
   6   7   1  273.27   18.30
  -6   7  -1  258.97   20.20
  -6   7  -1  264.47   20.00
   6   7   1  262.57   18.30
   7  -7   1  106.29   11.50
  -7  -7  -1   75.29    8.90
   7  -7   1  101.09   10.80
   7  -7   1   88.39   10.80
  -7  -7  -1   80.79    8.90
  -7  -7  -1   88.29    9.60
  -7  -7  -1   81.99    8.70
   7   7   1   83.39    7.80
   7   7   1   92.39    8.10
  -7   7  -1   84.89   10.30
  -8  -7  -1   23.50    5.70
  -8  -7  -1   16.20    5.10
  -8  -7  -1   21.40    5.10
   8  -7   1   19.40    7.20
   8  -7   1   30.00    7.40
  -8  -7  -1   22.40    6.30
   8  -7   1   22.30    7.10
   8   7   1   20.80    4.30
   8   7   1   17.90    4.60
  -8   7  -1    6.60    5.80
  -8   7  -1   14.30    6.60
  -7  -8   1  130.89   10.70
  -7  -8   1  136.59   10.40
   7  -8  -1  142.19   13.70
   7  -8  -1  131.59   14.10
  -7  -8   1  123.89   10.20
   7  -8  -1  135.89   13.50
  -7   8   1  117.19   13.00
   7   8  -1  124.19    9.40
   7   8  -1  128.79    9.60
   7   8  -1  121.79    9.80
  -7   8   1  142.29   13.10
  -6  -8   1  149.79   11.90
   6  -8  -1  154.68   14.50
   6  -8  -1  181.58   14.80
   6  -8  -1  177.78   15.40
  -6  -8   1  162.68   12.50
   6  -8  -1  154.18   14.90
  -6  -8   1  167.98   12.20
  -6   8   1  161.78   14.50
   6   8  -1  176.18   11.50
   6   8  -1  175.28   11.40
  -6   8   1  169.68   14.40
   5  -8  -1   18.10    5.70
   5  -8  -1   21.80    6.30
  -5  -8   1   19.20    4.30
   5  -8  -1   24.70    6.10
  -5  -8   1   19.90    3.60
  -5  -8   1   17.20    3.60
   5   8  -1   27.00    3.10
   5   8  -1   22.60    3.00
   5   8  -1   24.50    3.30
  -5   8   1   18.70    6.00
   5   8  -1   21.50    2.90
  -5   8   1   19.90    5.60
  -4  -8   1  987.90   57.09
  -4  -8   1  849.91   57.19
   4  -8  -1  908.41   59.39
  -4  -8   1  978.60   57.49
  -4  -8   1  865.81   57.59
  -4   8   1  949.71   59.09
   4   8  -1  940.01   56.59
   4   8  -1  968.10   57.09
  -4   8   1  921.61   58.49
   4   8  -1  903.91   56.49
  -4   8   1  937.61   58.79
   4   8  -1  935.11   56.69
   3  -8  -1    1.90    4.00
  -3  -8   1   -0.40    2.30
   3  -8  -1    4.50    3.80
  -3  -8   1    2.30    2.20
  -3  -8   1    5.10    2.60
  -3  -8   1    5.30    2.50
   3  -8  -1    2.10    3.50
   3  -8  -1    4.60    4.00
  -3   8   1    4.50    3.40
  -3   8   1   -0.70    2.60
   3   8  -1    5.40    2.10
  -3   8   1   -0.50    3.10
  -3   8   1   -1.30    3.20
   3   8  -1    1.60    1.80
   3   8  -1    4.00    1.80
  -2  -8   1  829.92   50.09
  -2  -8   1  841.22   50.39
   2  -8  -1  857.51   51.79
  -2  -8   1  837.82   50.39
  -2  -8   1  809.92   50.09
   2  -8  -1  876.41   51.49
   2  -8  -1  729.53   51.29
   2  -8  -1  739.03   51.09
  -2   8   1  809.72   50.89
   2   8  -1  797.32   49.70
   2   8  -1  805.52   49.70
  -2   8   1  808.12   51.09
   2   8  -1  807.72   49.80
  -2   8   1  803.72   51.19
  -1  -8   1  256.27   18.00
  -1  -8   1  247.88   17.70
   1  -8  -1  277.67   18.80
   1  -8  -1  239.58   18.70
  -1  -8   1  263.87   18.10
  -1  -8   1  255.67   17.80
   1  -8  -1  284.77   18.70
   1   8  -1  279.17   17.40
   1   8  -1  283.37   17.40
   1   8  -1  281.77   17.50
  -1   8   1  270.47   18.10
   1   8  -1  266.97   17.50
  -1   8   1  265.47   18.20
   0  -8   1  443.56   26.50
   0  -8   1  392.46   26.10
   0  -8  -1  410.06   26.60
   0  -8  -1  353.46   26.50
   0  -8  -1  430.06   26.70
   0  -8  -1  421.66   27.00
   0  -8   1  429.06   26.70
   0  -8   1  407.36   26.50
   0   8  -1  388.76   25.60
   0   8   1  402.36   26.10
   0   8  -1  425.36   25.90
   0   8   1  385.56   25.90
   0   8   1  404.76   26.20
   0   8  -1  401.46   25.90
   0   8   1  380.86   26.10
   0   8  -1  394.56   25.90
  -1  -8  -1 1482.55   84.49
   1  -8   1 1402.76   84.09
   1  -8   1 1411.06   84.19
   1  -8   1 1458.85   84.59
   1  -8   1 1262.97   84.19
  -1  -8  -1 1393.46   83.99
  -1  -8  -1 1388.76   84.19
   1   8   1 1338.57   83.39
   1   8   1 1333.97   83.39
  -1   8  -1 1302.27   84.49
  -1   8  -1 1327.37   83.49
   1   8   1 1322.67   83.59
  -1   8  -1 1380.86   83.89
  -1   8  -1 1355.36   83.59
   1   8   1 1362.56   83.59
   2  -8   1   26.10    4.90
  -2  -8  -1   26.60    4.40
  -2  -8  -1   24.80    4.30
  -2  -8  -1   28.40    4.60
   2  -8   1   21.10    4.70
   2  -8   1   28.70    5.50
  -2  -8  -1   14.60    4.00
   2  -8   1   21.30    4.60
   2   8   1   24.30    3.50
  -2   8  -1   25.40    4.00
  -2   8  -1   19.20    4.20
   2   8   1   22.20    3.80
  -2   8  -1   21.20    4.30
   2   8   1   21.40    3.70
   3  -8   1  924.41   58.59
  -3  -8  -1  923.01   57.79
   3  -8   1  967.70   59.09
  -3  -8  -1  902.31   57.89
   3  -8   1  895.21   58.69
  -3  -8  -1  975.20   57.69
  -3  -8  -1  945.51   57.49
  -3   8  -1  947.71   58.29
  -3   8  -1  894.21   57.99
   3   8   1  938.41   57.09
  -3   8  -1  908.41   57.79
   3   8   1  898.71   56.89
  -4  -8  -1   98.79    9.30
   4  -8   1   87.79    9.50
  -4  -8  -1   89.69    8.40
   4  -8   1   79.49   11.00
   4  -8   1   91.59   10.00
  -4  -8  -1   98.19    8.50
   4  -8   1   94.59   10.80
  -4  -8  -1   98.89    8.70
  -4   8  -1   89.09    9.90
  -4   8  -1   83.59    9.60
   4   8   1  110.09    7.90
   4   8   1   84.69    8.10
   4   8   1   89.69    7.50
  -4   8  -1  100.29    9.30
   4   8   1   93.79    7.90
   5  -8   1  336.77   25.20
   5  -8   1  309.37   23.80
  -5  -8  -1  307.07   22.70
   5  -8   1  306.87   24.00
  -5  -8  -1  362.86   23.20
  -5  -8  -1  310.87   22.30
  -5  -8  -1  340.77   23.50
   5   8   1  357.86   22.10
   5   8   1  348.77   21.90
   5   8   1  344.57   22.30
  -5   8  -1  360.66   23.90
  -5   8  -1  326.77   24.00
  -6  -8  -1  312.87   23.10
   6  -8   1  308.27   24.80
   6  -8   1  380.36   26.10
  -6  -8  -1  343.37   26.70
   6  -8   1  356.16   25.10
  -6  -8  -1  348.47   23.40
  -6  -8  -1  328.17   23.80
  -6   8  -1  333.77   24.20
   6   8   1  323.57   22.60
   6   8   1  335.87   22.30
  -6   8  -1  369.66   25.30
   6   8   1  341.27   22.20
  -7  -8  -1   93.49    9.10
  -7  -8  -1   93.69    9.60
  -7  -8  -1   82.09   10.10
   7  -8   1  104.89   12.00
  -7  -8  -1  110.59    9.90
   7  -8   1  104.49   12.50
  -7   8  -1   88.09   11.20
  -7   8  -1   90.59   11.20
   7   8   1   92.19    8.30
   7  -9  -1   11.80    6.60
  -7  -9   1   29.00    4.20
  -7  -9   1   33.80    4.90
  -7  -9   1   26.90    4.70
   7  -9  -1   29.00    7.90
  -7  -9   1   24.80    4.00
   7  -9  -1   38.80    8.60
  -7   9   1   24.90    6.90
  -7   9   1   34.80    7.20
   7   9  -1   15.50    4.30
   7   9  -1   22.80    3.40
  -6  -9   1   16.00    3.20
  -6  -9   1   18.30    3.40
  -6  -9   1   18.40    4.10
   6  -9  -1   16.20    6.70
   6  -9  -1   18.70    6.80
   6  -9  -1   15.40    6.10
  -6  -9   1   19.50    4.10
   6   9  -1   19.20    2.70
  -6   9   1   15.70    6.50
  -6   9   1   20.70    6.60
   5  -9  -1  364.06   25.60
  -5  -9   1  308.17   22.50
  -5  -9   1  327.27   22.00
   5  -9  -1  299.87   24.30
   5  -9  -1  402.96   27.20
  -5  -9   1  346.37   22.40
  -5  -9   1  346.57   21.90
   5  -9  -1  288.47   24.40
  -5   9   1  345.67   24.00
   5   9  -1  349.17   21.30
   5   9  -1  350.46   21.20
   5   9  -1  336.27   21.30
  -5   9   1  362.16   24.80
  -4  -9   1    4.20    2.50
   4  -9  -1    8.70    5.70
   4  -9  -1    2.00    4.20
   4  -9  -1    3.60    4.00
  -4  -9   1    6.40    3.10
  -4  -9   1    5.50    2.50
   4  -9  -1    0.50    4.00
  -4   9   1   10.50    4.90
   4   9  -1    7.40    1.90
   4   9  -1    8.80    2.00
  -4   9   1    4.40    4.20
   4   9  -1    7.00    2.00
   4   9  -1    8.10    2.30
  -3  -9   1  846.92   49.40
  -3  -9   1  834.62   49.50
   3  -9  -1  696.23   50.79
  -3  -9   1  821.02   49.00
   3  -9  -1  737.93   50.69
   3  -9  -1  877.81   52.09
   3  -9  -1  753.42   50.69
  -3  -9   1  813.62   49.20
   3   9  -1  748.03   48.60
   3   9  -1  797.42   48.40
   3   9  -1  818.62   48.50
   3   9  -1  757.42   48.60
  -3   9   1  778.72   50.19
  -3   9   1  790.22   50.69
  -2  -9   1   68.69    7.00
  -2  -9   1   61.39    6.20
   2  -9  -1   60.29    8.60
  -2  -9   1   65.39    6.30
   2  -9  -1   78.49    8.20
   2  -9  -1   54.09    7.90
   2  -9  -1   65.89    9.80
  -2  -9   1   75.79    6.90
   2   9  -1   73.39    5.90
  -2   9   1   68.29    7.30
   2   9  -1   67.29    5.70
  -2   9   1   58.99    7.00
  -2   9   1   78.39    8.70
   2   9  -1   67.29    5.80
  -1  -9   1  391.76   25.80
   1  -9  -1  344.67   26.10
  -1  -9   1  370.36   25.30
   1  -9  -1  397.96   27.10
   1  -9  -1  400.46   26.50
  -1  -9   1  394.66   25.70
  -1  -9   1  420.76   25.60
   1  -9  -1  402.76   26.70
   1   9  -1  372.16   24.80
   1   9  -1  399.26   25.00
  -1   9   1  383.56   25.60
   1   9  -1  408.06   25.00
  -1   9   1  381.76   25.70
   1   9  -1  387.36   24.80
   0  -9  -1  473.95   33.10
   0  -9   1  551.14   33.50
   0  -9  -1  546.65   33.70
   0  -9   1  541.35   33.20
   0  -9   1  477.35   33.20
   0  -9  -1  548.65   33.50
   0  -9  -1  505.15   33.70
   0  -9   1  511.05   32.90
   0   9  -1  500.05   32.50
   0   9   1  501.65   32.70
   0   9   1  498.05   32.60
   0   9  -1  490.45   32.30
   0   9  -1  531.45   32.60
   0   9  -1  489.35   32.30
  -1  -9  -1   68.29    7.50
   1  -9   1   62.09    7.30
   1  -9   1   64.89    7.00
  -1  -9  -1   58.69    7.20
  -1  -9  -1   57.79    7.10
  -1  -9  -1   72.29    7.80
   1  -9   1   64.79    7.40
   1  -9   1   75.89    8.00
  -1   9  -1   77.09    7.00
   1   9   1   63.99    6.70
  -1   9  -1   65.89    7.00
   1   9   1   61.79    6.50
   1   9   1   73.09    6.80
  -1   9  -1   68.89    6.40
   2  -9   1  947.21   66.59
  -2  -9  -1 1033.60   66.19
   2  -9   1 1086.79   67.09
   2  -9   1 1004.90   68.39
  -2  -9  -1 1118.19   66.29
  -2  -9  -1 1149.29   66.99
  -2  -9  -1 1160.18   66.89
   2   9   1 1086.39   65.69
  -2   9  -1 1125.29   66.39
   2   9   1  970.00   65.69
   2   9   1 1090.59   65.89
   2   9   1 1053.39   65.79
  -2   9  -1 1068.99   66.19
  -3  -9  -1    1.20    3.00
  -3  -9  -1    2.30    3.10
   3  -9   1    4.70    4.30
   3  -9   1    4.30    4.40
   3  -9   1   -2.30    3.60
  -3  -9  -1    3.60    3.00
  -3  -9  -1    8.20    3.20
   3  -9   1    0.70    4.40
   3   9   1    1.00    2.50
  -3   9  -1    1.70    3.60
   3   9   1    1.70    2.40
  -3   9  -1    4.90    3.50
  -4  -9  -1  299.67   19.40
  -4  -9  -1  256.77   18.60
   4  -9   1  242.78   20.20
   4  -9   1  258.37   20.30
   4  -9   1  264.57   20.10
  -4  -9  -1  276.87   19.40
  -4  -9  -1  282.87   19.10
   4  -9   1  292.07   21.20
   4   9   1  258.27   18.50
  -4   9  -1  268.77   19.90
   4   9   1  273.17   18.40
   4   9   1  279.17   18.20
  -4   9  -1  283.17   19.90
   5  -9   1   81.99   10.40
  -5  -9  -1   90.99    8.80
   5  -9   1   93.19   10.20
   5  -9   1   94.89   10.60
  -5  -9  -1   97.19    9.60
  -5  -9  -1   96.09    8.80
  -5  -9  -1   79.69    9.00
   5  -9   1   78.69   10.50
   5   9   1   78.59    7.90
  -5   9  -1  104.09   10.80
  -5   9  -1   94.09    9.80
   6  -9   1   41.40    8.10
  -6  -9  -1   47.10    7.00
   6  -9   1   61.69    9.20
   6  -9   1   41.70    8.60
   6  -9   1   50.59    8.20
  -6  -9  -1   39.70    6.20
  -6  -9  -1   40.70    5.70
  -6  -9  -1   40.80    6.10
   6   9   1   45.60    5.30
  -6   9  -1   35.20    7.00
  -6   9  -1   51.39    7.90
  -7  -9  -1  243.88   19.00
   7  -9   1  279.37   21.90
  -7  -9  -1  271.07   18.70
  -7  -9  -1  236.48   17.80
   7  -9   1  257.97   21.00
   7  -9   1  272.47   21.40
  -7  -9  -1  236.38   18.10
  -7   9  -1  257.77   20.50
   7   9   1  228.68   17.30
  -7   9  -1  267.27   20.10
  -6 -10   1  151.88   12.00
   6 -10  -1  200.08   17.30
  -6 -10   1  140.59   11.80
  -6 -10   1  183.98   11.50
   6 -10  -1  149.49   15.70
  -6  10   1  164.38   14.50
  -6  10   1  148.19   14.70
  -5 -10   1   33.90    4.50
  -5 -10   1   32.50    4.00
   5 -10  -1   38.70    7.80
  -5 -10   1   26.40    4.40
   5 -10  -1   31.60    8.40
   5 -10  -1   32.20    7.50
   5 -10  -1   23.10    6.60
  -5 -10   1   30.20    3.90
  -5  10   1   32.10    6.60
   5  10  -1   30.60    3.70
  -5  10   1   29.70    6.50
   5  10  -1   24.00    2.90
  -4 -10   1  221.58   15.90
   4 -10  -1  227.48   18.60
  -4 -10   1  221.68   15.40
  -4 -10   1  236.68   15.30
   4 -10  -1  253.87   18.80
  -4 -10   1  234.78   15.80
   4 -10  -1  247.68   18.20
   4 -10  -1  220.28   19.00
  -4  10   1  225.48   17.90
  -4  10   1  205.48   17.00
   4  10  -1  214.68   14.60
   4  10  -1  227.78   14.50
  -3 -10   1  100.29   10.90
   3 -10  -1  105.19   11.10
  -3 -10   1  103.29    8.70
   3 -10  -1   99.79   10.50
  -3 -10   1  112.19    8.40
   3 -10  -1  108.39   10.50
   3 -10  -1  108.09   11.00
  -3 -10   1   91.19    8.20
   3  10  -1   95.89    7.40
   3  10  -1   96.49    7.70
  -3  10   1  102.49    9.60
  -3  10   1  100.79    9.70
   3  10  -1   98.69    7.40
   2 -10  -1  260.77   20.70
  -2 -10   1  285.47   19.40
   2 -10  -1  265.47   21.20
  -2 -10   1  286.07   19.30
   2 -10  -1  318.47   22.10
  -2 -10   1  322.67   20.00
  -2 -10   1  305.27   19.90
   2 -10  -1  304.07   21.30
  -2  10   1  292.17   20.50
   2  10  -1  286.67   18.70
   2  10  -1  276.67   18.70
  -2  10   1  287.87   20.30
   2  10  -1  272.07   19.10
  -1 -10   1  370.56   24.80
  -1 -10   1  363.56   25.20
  -1 -10   1  361.86   24.90
   1 -10  -1  379.96   26.20
   1 -10  -1  379.46   26.30
  -1 -10   1  425.16   25.50
   1 -10  -1  331.47   25.60
   1  10  -1  376.96   24.40
   1  10  -1  389.26   25.90
  -1  10   1  389.56   25.40
   1  10  -1  367.36   24.30
  -1  10   1  390.36   26.60
   0 -10   1  289.57   19.80
   0 -10   1  304.37   20.30
   0 -10   1  259.67   19.90
   0 -10  -1  285.17   20.60
   0 -10  -1  253.97   19.70
   0 -10  -1  278.77   20.60
   0 -10   1  303.37   19.70
   0  10  -1  293.87   19.20
   0  10  -1  276.77   18.80
   0  10   1  287.57   19.40
   0  10   1  267.07   19.30
   1 -10   1  285.87   20.60
   1 -10   1  285.97   20.60
  -1 -10  -1  301.87   20.40
  -1 -10  -1  284.17   19.70
  -1 -10  -1  279.97   19.70
  -1 -10  -1  288.07   20.20
   1 -10   1  256.07   19.80
  -1  10  -1  265.27   19.40
   1  10   1  291.67   19.10
   1  10   1  274.17   18.90
  -1  10  -1  269.07   19.20
   1  10   1  293.87   19.30
  -2 -10  -1   -2.00    3.10
   2 -10   1    0.40    4.50
  -2 -10  -1   -0.50    3.20
   2 -10   1   -5.60    3.80
   2 -10   1    8.00    4.50
  -2 -10  -1   -0.90    3.30
  -2 -10  -1   -2.20    2.70
   2 -10   1   -1.50    3.70
   2  10   1   -3.50    2.50
   2  10   1    1.80    2.50
   2  10   1    2.20    2.70
  -2  10  -1   -2.20    3.10
  -2  10  -1   -1.80    2.80
  -3 -10  -1  303.87   20.90
  -3 -10  -1  311.77   21.10
  -3 -10  -1  299.77   20.40
   3 -10   1  248.08   21.50
  -3 -10  -1  305.37   20.60
   3 -10   1  296.77   22.60
   3 -10   1  304.67   21.80
   3 -10   1  310.47   22.10
   3  10   1  300.57   19.80
   3  10   1  286.37   19.60
  -3  10  -1  306.27   21.20
  -3  10  -1  285.87   20.80
   4 -10   1   82.69    9.60
   4 -10   1   78.89    8.90
   4 -10   1   68.19    9.60
  -4 -10  -1   73.49    8.10
  -4 -10  -1   79.59    7.90
  -4 -10  -1   76.79    7.90
  -4 -10  -1   67.69    8.00
   4 -10   1   75.59   10.50
  -4  10  -1   74.09    8.80
   4  10   1   75.89    6.80
   4  10   1   57.39    6.80
  -4  10  -1   86.09    9.10
   5 -10   1  317.57   22.90
  -5 -10  -1  280.67   21.70
  -5 -10  -1  275.67   19.60
  -5 -10  -1  293.17   20.10
   5 -10   1  253.27   22.10
   5  10   1  285.57   19.00
  -5  10  -1  286.87   21.50
  -5  10  -1  311.67   21.70
  -6 -10  -1   11.00    4.80
  -6 -10  -1   13.80    4.80
   6 -10   1   18.30    6.80
   6 -10   1   -2.80    6.00
  -6 -10  -1   12.00    3.80
   6 -10   1    9.70    6.30
   6  10   1    7.80    3.20
  -6  10  -1    2.10    5.50
  -6  10  -1    9.40    7.10
   6  10   1   13.30    3.50
  -4 -11   1    0.80    2.60
  -4 -11   1   -1.30    2.80
  -4 -11   1    3.10    2.40
   4 -11  -1   -0.10    5.00
   4 -11  -1   -2.90    6.60
   4 -11  -1   -7.10    5.00
  -4 -11   1    1.70    2.40
  -4  11   1    0.00    4.30
  -4  11   1   -6.10    3.70
   3 -11  -1  208.58   16.70
  -3 -11   1  173.08   12.70
  -3 -11   1  176.98   12.80
  -3 -11   1  165.48   13.00
   3 -11  -1  194.68   15.50
   3 -11  -1  165.88   15.20
  -3 -11   1  177.38   13.30
  -3  11   1  193.58   15.00
  -3  11   1  157.08   14.80
   3  11  -1  181.68   11.90
  -2 -11   1  115.49   10.20
   2 -11  -1  112.29   12.40
   2 -11  -1   96.29   11.00
  -2 -11   1  114.99   10.80
   2 -11  -1  126.59   12.20
   2 -11  -1  125.49   11.60
  -2 -11   1  115.59    9.40
   2  11  -1  120.29    8.90
   2  11  -1  121.99    8.90
   2  11  -1  126.99    9.10
  -2  11   1  105.19   10.60
   1 -11  -1  164.48   14.50
   1 -11  -1  162.68   14.90
  -1 -11   1  168.78   12.90
  -1 -11   1  182.28   13.70
  -1 -11   1  157.98   13.40
  -1 -11   1  180.88   13.40
   1 -11  -1  146.09   13.90
   1  11  -1  192.98   15.30
  -1  11   1  187.78   13.60
  -1  11   1  170.88   13.60
   0 -11  -1  245.28   18.80
   0 -11  -1  234.28   18.20
   0 -11   1  236.08   18.10
   0 -11  -1  236.08   18.50
   0 -11  -1  243.98   17.90
   0 -11   1  226.98   17.60
   0 -11   1  235.08   17.30
   0 -11   1  268.47   18.50
   0  11   1  242.88   17.30
   0  11  -1  236.68   16.90
   0  11   1  248.48   17.50
   0  11  -1  245.48   16.80
  -1 -11  -1   58.39    8.00
  -1 -11  -1   51.29    7.10
  -1 -11  -1   38.50    6.20
   1 -11   1   51.89    7.00
   1 -11   1   58.69    8.00
   1 -11   1   60.79    7.80
   1 -11   1   49.00    7.60
  -1 -11  -1   55.89    7.80
  -1  11  -1   52.79    6.50
  -1  11  -1   45.20    6.30
   1  11   1   43.70    5.90
   1  11   1   51.09    6.10
  -2 -11  -1  238.98   17.30
  -2 -11  -1  229.08   17.20
   2 -11   1  200.28   17.10
  -2 -11  -1  225.48   16.50
   2 -11   1  252.27   18.50
   2 -11   1  213.78   18.20
  -2 -11  -1  220.48   16.50
   2 -11   1  228.18   17.80
   2  11   1  214.58   16.50
  -2  11  -1  218.38   16.80
   2  11   1  234.98   15.80
  -2  11  -1  228.48   16.50
   3 -11   1    0.70    4.10
   3 -11   1    6.30    5.70
  -3 -11  -1    7.00    3.60
  -3 -11  -1    3.70    3.50
   3 -11   1   10.70    5.60
  -3 -11  -1    5.00    3.60
   3 -11   1    7.80    5.00
  -3 -11  -1   -3.00    3.20
   3  11   1   -2.70    2.70
  -3  11  -1   15.50    4.60
   4 -11   1  152.38   15.40
  -4 -11  -1  128.59   11.80
   4 -11   1  164.38   15.10
   4 -11   1  184.88   15.10
  -4 -11  -1  152.28   12.60
  -4  11  -1  163.08   13.60
   4  11   1  157.18   11.40
  -4  11  -1  134.59   13.60
   4  11   1  155.38   12.80
  -2 -12   1  170.98   13.20
  -2 -12   1  140.29   12.20
   2 -12  -1  175.88   15.00
  -2 -12   1  174.78   12.50
   2 -12  -1  203.38   16.50
  -2 -12   1  150.98   12.70
   2 -12  -1  207.78   15.70
   2 -12  -1  208.98   16.40
   2  12  -1  155.38   11.70
  -2  12   1  134.09   15.00
  -2  12   1  156.98   13.50
   1 -12  -1    7.20    6.20
  -1 -12   1   13.70    4.80
  -1 -12   1    8.80    3.90
   1 -12  -1   11.40    6.10
   1 -12  -1    4.10    5.30
  -1 -12   1   23.50    4.20
  -1  12   1   15.60    4.40
  -1  12   1    4.20    4.90
   0 -12   1   14.60    4.40
   0 -12  -1    6.00    4.70
   0 -12   1   16.80    5.50
   0 -12   1   10.20    4.70
   0 -12   1   22.30    5.60
   0 -12  -1   25.50    5.80
   0 -12  -1    1.50    4.50
   0 -12  -1   19.30    6.20
   0  12  -1   16.80    4.10
   0  12   1   11.30    4.70
   0  12   1   14.20    4.10
   1 -12   1  278.07   19.40
  -1 -12  -1  265.87   18.80
   1 -12   1  241.78   18.20
   1 -12   1  217.78   17.80
  -1 -12  -1  227.98   17.60
  -1 -12  -1  262.67   18.60
  -1 -12  -1  275.97   17.90
   1 -12   1  269.77   19.40
  -1  12  -1  213.38   17.20
   1  12   1  215.38   16.80
  -1  12  -1  214.18   16.90
   1  12   1  203.98   17.20
  -2 -12  -1   26.30    5.60
   2 -12   1   29.30    7.20
   2 -12   1   17.00    6.40
   2 -12   1   24.70    6.20
  -2 -12  -1   31.20    5.80
  -2 -12  -1   28.60    5.10
  -2 -12  -1   22.20    4.90
   2  12   1   28.50    4.90
  -2  12  -1   26.30    5.20
   2  12   1   16.50    4.70
  -2  12  -1   23.40    5.90
 -10   0   2   11.70    6.70
 -10   0   2   10.30    5.90
 -10   0   2   15.60    7.40
  10   0  -2    8.80    4.70
  10   0  -2    5.50    4.80
 -10   0   2    3.40    5.20
  -9   0   2   -5.80    3.60
  -9   0   2   -1.20    5.50
  -9   0   2   -1.00    4.60
   9   0  -2    0.70    4.40
   9   0  -2   -0.90    4.80
  -9   0   2    2.30    4.10
  -8   0   2  374.56   31.10
  -8   0   2  404.56   30.10
  -8   0   2  417.26   29.90
   8   0  -2  455.95   29.90
   8   0  -2  495.25   30.50
  -8   0   2  520.95   33.60
   7   0  -2   21.00    5.00
  -7   0   2   33.50    6.00
  -7   0   2   24.10    5.80
   7   0  -2   20.70    4.90
   7   0  -2   20.30    5.00
  -7   0   2   21.50    5.40
  -7   0   2   16.20    5.00
   6   0  -2 1129.99   74.79
  -6   0   2 1177.88   75.19
   6   0  -2 1186.08   74.79
  -6   0   2 1334.97   75.39
   6   0  -2 1197.08   74.69
   6   0  -2 1218.28   75.19
  -6   0   2 1156.58   75.29
  -6   0   2 1328.67   75.89
   5   0  -2  588.24   38.50
  -5   0   2  636.44   38.70
   5   0  -2  579.54   38.60
  -5   0   2  628.34   38.90
  -5   0   2  575.54   38.60
   5   0  -2  586.04   38.20
  -5   0   2  685.13   39.30
   5   0  -2  624.94   38.50
  -4   0   2   28.50    4.00
  -4   0   2   28.90    4.20
   4   0  -2   29.00    3.60
   4   0  -2   27.50    3.70
  -4   0   2   24.20    3.80
   4   0  -2   27.20    3.60
   4   0  -2   27.90    3.80
   3   0  -2 1289.77   73.99
  -3   0   2 1143.09   73.89
  -3   0   2 1144.89   73.99
  -3   0   2 1188.98   73.89
   3   0  -2 1260.07   73.89
   3   0  -2 1256.97   73.79
  -3   0   2 1217.88   73.89
   3   0  -2 1236.48   73.99
  -2   0   2 1438.96   95.49
   2   0  -2 1635.64   95.59
  -2   0   2 1615.24   95.69
   2   0  -2 1654.43   95.59
  -2   0   2 1641.54   95.59
   2   0  -2 1477.25   95.59
   2   0  -2 1641.14   95.59
   1   0  -2 5755.02  368.96
  -1   0   2 5689.83  347.67
   0   0   2   -0.20    0.80
   0   0   2    2.00    0.80
   0   0   2    0.70    0.90
  -1   0  -2 2188.68  131.59
   2   0   2 4840.22  407.16
   2   0   2 6445.46  362.06
  -2   0  -2 6893.41  431.66
  -2   0  -2 5125.79  358.86
   3   0   2 1086.09   66.09
  -3   0  -2  969.50   65.79
   3   0   2 1059.89   65.89
   3   0   2 1129.79   65.99
  -3   0  -2 1158.68   66.29
  -3   0  -2 1158.38   66.09
  -3   0  -2  981.60   65.99
   3   0   2 1079.99   66.09
  -4   0  -2 4518.05  269.27
   4   0   2 4631.64  269.27
  -4   0  -2 4583.54  269.07
   4   0   2 4440.36  268.97
   4   0   2 4339.57  269.07
   4   0   2 4241.58  269.57
  -4   0  -2 4503.55  269.37
   5   0   2  139.19   10.70
   5   0   2  134.59   10.70
  -5   0  -2  131.19   11.10
  -5   0  -2  121.09   10.80
  -5   0  -2  122.39   10.60
   5   0   2  130.59   10.80
  -5   0  -2  128.89   10.70
   5   0   2  147.29   10.50
  -6   0  -2  249.68   18.20
   6   0   2  234.08   18.10
   6   0   2  262.47   18.20
  -6   0  -2  266.87   19.10
  -6   0  -2  250.77   18.60
   6   0   2  249.58   18.40
  -6   0  -2  257.87   18.40
   6   0   2  256.97   17.80
   7   0   2  150.78   12.40
   7   0   2  136.19   11.80
  -7   0  -2  144.49   12.90
  -7   0  -2  171.28   13.80
   7   0   2  140.99   12.60
  -7   0  -2  131.89   12.20
   7   0   2  146.29   12.40
  -7   0  -2  131.79   12.60
   8   0   2  532.35   35.30
  -8   0  -2  461.95   35.10
   8   0   2  517.55   35.50
  -8   0  -2  545.65   38.20
  -8   0  -2  525.15   36.00
   8   0   2  518.15   35.40
  -8   0  -2  587.04   36.90
  -9   0  -2  322.07   23.40
   9   0   2  277.87   21.90
  -9   0  -2  246.28   21.70
  -9   0  -2  249.78   21.60
   9   0   2  292.07   21.50
  -9   0  -2  314.07   22.50
 -10   0  -2  119.29   14.90
 -10   0  -2  156.88   15.00
  10   0   2   93.99   12.40
 -10   0  -2  152.38   15.40
  10  -1  -2   39.40   12.70
 -10  -1   2   49.30    8.50
 -10  -1   2   41.30    8.70
 -10  -1   2   44.10    9.50
 -10  -1   2   57.29    8.60
  10  -1  -2   34.70    7.70
 -10   1   2   53.19   12.70
  10   1  -2   44.40    7.80
 -10   1   2   38.60    9.20
 -10   1   2   34.20    8.50
 -10   1   2   48.00    9.70
  10   1  -2   43.20    8.10
   9  -1  -2  213.78   18.10
  -9  -1   2  251.07   18.60
   9  -1  -2  239.78   19.00
  -9  -1   2  253.37   20.30
  -9  -1   2  256.57   19.50
  -9  -1   2  222.08   19.00
   9   1  -2  234.78   18.00
  -9   1   2  222.48   19.00
   9   1  -2  230.58   18.20
  -9   1   2  221.78   19.40
  -9   1   2  268.67   20.60
   8  -1  -2   35.70    6.40
  -8  -1   2   38.30    6.40
  -8  -1   2   48.80    6.80
   8  -1  -2   32.30    7.00
  -8  -1   2   34.60    8.00
  -8  -1   2   38.60   10.20
   8  -1  -2   37.80    7.30
   8   1  -2   31.00    5.80
  -8   1   2   28.60    6.90
   8   1  -2   30.20    5.90
  -8   1   2   22.30    5.60
  -8   1   2   27.10    6.40
  -8   1   2   16.80    5.30
  -7  -1   2  596.34   36.60
  -7  -1   2  478.95   35.50
   7  -1  -2  508.95   35.70
  -7  -1   2  593.74   35.90
  -7  -1   2  514.55   35.70
   7  -1  -2  530.95   35.40
   7  -1  -2  551.64   35.90
  -7   1   2  580.74   36.10
  -7   1   2  531.05   35.70
  -7   1   2  506.35   35.90
   7   1  -2  547.45   35.70
   7   1  -2  535.85   35.40
   7   1  -2  559.94   35.50
  -7   1   2  611.14   36.80
   6  -1  -2  350.16   23.80
  -6  -1   2  380.36   24.40
  -6  -1   2  318.77   23.60
   6  -1  -2  349.27   23.60
   6  -1  -2  345.07   23.40
  -6  -1   2  365.46   23.70
   6  -1  -2  359.06   24.00
   6   1  -2  338.97   23.30
   6   1  -2  347.37   23.70
  -6   1   2  352.96   24.00
   6   1  -2  359.96   23.50
  -6   1   2  396.46   24.60
  -6   1   2  386.86   24.10
  -6   1   2  336.87   24.00
   6   1  -2  339.37   23.20
  -5  -1   2  992.30   67.69
  -5  -1   2 1046.80   67.69
  -5  -1   2 1115.79   68.09
   5  -1  -2 1083.59   67.69
   5  -1  -2 1093.59   67.99
  -5  -1   2 1149.98   68.29
   5  -1  -2 1122.49   68.19
   5  -1  -2 1119.99   67.89
   5   1  -2 1110.19   67.49
   5   1  -2 1072.69   67.79
  -5   1   2 1183.68   68.19
  -5   1   2 1140.69   68.39
  -5   1   2 1093.69   67.99
   5   1  -2 1088.99   67.59
   5   1  -2 1105.59   67.59
  -5   1   2 1121.59   68.29
  -4  -1   2 2165.38  132.09
   4  -1  -2 2239.38  132.39
   4  -1  -2 2220.78  132.19
  -4  -1   2 1943.91  132.09
   4  -1  -2 2152.58  132.39
  -4  -1   2 2125.99  133.09
  -4   1   2 2370.86  132.39
  -4   1   2 2129.99  132.49
  -4   1   2 2125.99  132.49
  -4   1   2 2198.78  132.99
   4   1  -2 2379.36  133.99
   4   1  -2 2203.88  131.89
   4   1  -2 2163.48  131.99
   3  -1  -2 1573.84   96.89
  -3  -1   2 1535.75   96.69
  -3  -1   2 1557.84   96.79
   3  -1  -2 1634.84   96.89
   3  -1  -2 1644.24   97.09
   3  -1  -2 1686.03   97.09
  -3   1   2 1554.74   97.09
  -3   1   2 1579.94   96.99
   3   1  -2 1550.24   96.59
  -3   1   2 1670.73   97.19
  -3   1   2 1694.13   97.09
   3   1  -2 1559.44   96.49
   3   1  -2 1573.14   96.59
  -2  -1   2 6554.24  399.66
  -2  -1   2 5499.65  344.97
   2   1  -2 5893.31  344.27
   2   1  -2 4827.82  366.76
   1  -1  -2  207.28   12.90
   1  -1  -2  207.58   12.90
  -1  -1   2  205.68   12.40
   1  -1  -2  199.18   12.80
  -1  -1   2  194.78   12.40
  -1  -1   2  192.08   12.40
   1  -1  -2  218.48   12.90
  -1  -1   2  207.38   12.40
  -1   1   2  194.68   12.90
  -1   1   2  199.48   12.90
  -1   1   2  199.98   12.90
  -1   1   2  220.88   12.90
   0   1  -2    1.00    0.70
  -1  -1  -2 1444.56   88.99
  -1  -1  -2 1448.06   88.99
  -1  -1  -2 1412.66   89.09
   1  -1   2 1534.75   89.19
   1  -1   2 1521.35   89.09
   1  -1   2 1367.26   88.99
  -1  -1  -2 1402.06   89.09
  -1   1  -2 1491.55   88.99
  -1   1  -2 1517.95   89.09
   1   1   2 1515.05   89.09
  -1   1  -2 1489.95   89.09
   1   1   2 1483.85   89.09
   1   1   2 1507.45   88.99
   1   1   2 1538.65   88.99
  -1   1  -2 1474.25   88.99
  -2  -1  -2 3885.61  227.08
  -2  -1  -2 3435.86  227.08
   2  -1   2 3730.23  227.08
   2   1   2 3843.22  227.08
   2   1   2 3606.84  227.18
  -2   1  -2 3951.10  227.08
   2   1   2 3787.02  227.08
  -2   1  -2 3986.70  227.28
  -3  -1  -2 1677.13  109.79
   3  -1   2 1884.41  109.69
  -3  -1  -2 1922.71  109.79
   3  -1   2 1810.22  109.89
  -3  -1  -2 1829.42  109.99
   3  -1   2 1754.32  109.59
  -3  -1  -2 1773.62  109.69
   3  -1   2 1700.53  109.79
   3   1   2 1748.63  109.79
   3   1   2 1803.22  109.59
   3   1   2 1697.13  109.49
  -3   1  -2 1932.31  109.99
  -3   1  -2 1840.52  109.89
   3   1   2 1748.03  109.69
  -3   1  -2 1841.12  109.69
  -3   1  -2 1978.40  109.79
  -4  -1  -2   90.79    8.30
   4  -1   2  101.39    8.10
   4  -1   2  101.29    8.50
   4  -1   2   99.39    8.20
  -4  -1  -2  103.09    8.10
  -4  -1  -2   96.09    8.30
  -4  -1  -2   95.99    8.50
   4  -1   2   91.69    8.20
   4   1   2   91.39    8.10
   4   1   2   93.49    8.00
  -4   1  -2  110.79    8.60
  -4   1  -2   79.99    8.10
   4   1   2   93.19    8.00
  -4   1  -2  103.69    8.20
  -4   1  -2  100.29    9.00
   5  -1   2 2034.20  125.79
  -5  -1  -2 2093.79  126.09
  -5  -1  -2 2257.07  126.39
  -5  -1  -2 2229.58  126.59
   5  -1   2 2097.19  125.69
   5  -1   2 1958.20  125.89
  -5  -1  -2 2095.39  125.89
   5  -1   2 2055.29  126.09
  -5   1  -2 2071.69  125.89
  -5   1  -2 2115.79  126.19
   5   1   2 2020.20  125.69
  -5   1  -2 2113.99  125.89
   5   1   2 1963.50  125.49
   5   1   2 2003.00  125.79
  -5   1  -2 1961.80  125.99
   5   1   2 1973.40  125.89
   6  -1   2   52.29    7.40
  -6  -1  -2   63.19    7.90
  -6  -1  -2   60.69    7.60
   6  -1   2   59.39    7.30
  -6  -1  -2   59.99    8.00
  -6  -1  -2   62.29    7.50
   6  -1   2   59.09    6.80
   6  -1   2   53.49    7.00
  -6   1  -2   60.69    7.90
   6   1   2   41.40    7.60
   6   1   2   54.49    7.00
   6   1   2   60.09    6.20
  -6   1  -2   52.19    7.20
  -6   1  -2   61.59    7.40
  -6   1  -2   56.89    7.30
   6   1   2   55.69    7.30
  -7  -1  -2  986.40   62.49
  -7  -1  -2 1028.80   63.09
   7  -1   2  944.51   62.89
   7  -1   2 1043.30   62.79
   7  -1   2  902.71   62.09
  -7  -1  -2 1018.60   62.89
   7  -1   2  973.30   62.29
  -7   1  -2  943.31   62.39
   7   1   2  895.31   61.69
  -7   1  -2  984.40   64.59
  -7   1  -2 1062.09   63.39
  -7   1  -2 1022.10   62.79
   7   1   2 1025.40   62.69
   7   1   2 1005.60   62.29
   8  -1   2  113.19   11.10
  -8  -1  -2   91.99   10.40
  -8  -1  -2   95.49   10.90
   8  -1   2   87.59   10.20
  -8  -1  -2   80.09   10.40
   8  -1   2  108.39   10.50
  -8  -1  -2  117.19   13.10
  -8   1  -2   97.59   11.00
  -8   1  -2  116.69   11.30
   8   1   2  106.99   10.80
   8   1   2  111.79   10.50
  -8   1  -2   92.09   10.20
  -9  -1  -2    5.30    5.50
  -9  -1  -2   13.50    6.10
   9  -1   2   15.00    6.00
  -9  -1  -2   17.70    6.10
  -9  -1  -2    6.50    5.80
   9  -1   2   14.40    6.00
  -9   1  -2    5.20    5.30
  -9   1  -2   14.40    6.80
   9   1   2   16.50    5.30
  -9   1  -2   20.20    6.10
   9   1   2   28.40    6.30
 -10  -1  -2  125.89   15.20
  10  -1   2  133.69   13.40
 -10  -1  -2  131.69   14.30
  10  -1   2  126.29   13.40
 -10  -1  -2  155.58   16.30
  10   1   2  120.69   12.70
 -10   1  -2  161.38   15.20
  10   1   2  121.39   12.80
 -10   1  -2  157.28   15.40
 -10   1  -2  129.89   14.60
 -10  -2   2  198.98   17.50
  10  -2  -2  157.88   14.90
  10  -2  -2  131.29   13.80
 -10  -2   2  134.19   14.30
 -10  -2   2  177.98   16.00
 -10  -2   2  141.49   14.40
  10   2  -2  164.68   13.90
 -10   2   2  154.78   15.20
 -10   2   2  165.38   16.00
 -10   2   2  131.39   14.90
  10   2  -2  146.39   14.10
   9  -2  -2   60.79    9.50
  -9  -2   2   78.09   10.60
  -9  -2   2   65.79    9.40
  -9  -2   2   79.29   11.00
   9  -2  -2   82.19   10.20
  -9  -2   2   86.39    9.70
  -9   2   2   73.79   10.50
  -9   2   2   97.79   11.30
   9   2  -2   72.89    9.40
   9   2  -2   92.59    9.40
  -9   2   2   55.39    9.50
  -9   2   2   97.19   10.00
  -8  -2   2  305.07   22.60
   8  -2  -2  320.17   22.60
  -8  -2   2  336.67   23.60
   8  -2  -2  336.77   23.20
  -8   2   2  344.77   23.90
   8   2  -2  335.47   22.50
  -8   2   2  264.67   22.70
  -8   2   2  269.27   22.40
  -8   2   2  304.77   22.90
   8   2  -2  338.37   22.40
  -7  -2   2   37.30    6.00
  -7  -2   2   34.40    5.60
   7  -2  -2   39.90    6.40
   7  -2  -2   44.00    6.70
  -7  -2   2   52.69    6.80
  -7  -2   2   31.70    6.40
   7  -2  -2   29.90    5.50
   7  -2  -2   33.00    5.80
  -7   2   2   30.20    6.10
   7   2  -2   23.10    5.00
  -7   2   2   31.70    5.70
  -7   2   2   22.70    5.70
  -7   2   2   30.60    6.30
   6  -2  -2  825.52   55.39
  -6  -2   2  957.40   55.49
   6  -2  -2  912.11   56.09
   6  -2  -2  911.81   55.69
  -6  -2   2  834.02   55.59
   6  -2  -2  877.81   55.79
  -6  -2   2  783.12   56.29
  -6   2   2  952.00   56.49
  -6   2   2  853.81   55.99
   6   2  -2  898.71   55.09
   6   2  -2  904.01   54.89
  -6   2   2  924.41   55.89
   6   2  -2  919.01   55.29
  -6   2   2  871.81   55.79
   5  -2  -2  451.65   29.80
  -5  -2   2  453.45   29.60
   5  -2  -2  455.65   29.90
   5  -2  -2  437.26   29.90
   5  -2  -2  442.56   29.60
  -5  -2   2  491.65   29.50
  -5  -2   2  413.16   29.50
  -5  -2   2  501.45   30.20
   5   2  -2  477.65   29.40
   5   2  -2  457.05   29.00
   5   2  -2  472.75   29.20
  -5   2   2  441.06   30.00
  -5   2   2  459.55   30.20
  -5   2   2  502.25   30.10
  -5   2   2  469.65   29.90
   4  -2  -2 2229.48  133.39
   4  -2  -2 2068.39  133.49
  -4  -2   2 2327.47  133.09
   4  -2  -2 2280.07  133.69
  -4  -2   2 2159.88  133.29
   4  -2  -2 2344.47  133.49
  -4  -2   2 1959.30  132.99
   4   2  -2 2132.69  133.09
   4   2  -2 2213.48  132.89
  -4   2   2 2167.68  133.59
  -4   2   2 2224.48  133.49
  -4   2   2 2409.46  133.69
   4   2  -2 2166.88  132.89
  -4   2   2 2183.58  133.69
   4   2  -2 2175.38  132.69
   3  -2  -2 3684.13  205.58
  -3  -2   2 3285.37  204.98
   3  -2  -2 3647.84  205.58
   3  -2  -2 3441.26  205.28
   3  -2  -2 3549.04  205.38
  -3  -2   2 3377.26  204.78
  -3  -2   2 3049.79  204.78
  -3   2   2 3405.56  205.38
  -3   2   2 3505.65  205.58
   3   2  -2 3189.18  204.78
   3   2  -2 3530.45  204.78
  -3   2   2 3337.87  205.48
   3   2  -2 3461.15  204.68
   3   2  -2 3286.07  204.78
  -2  -2   2 1409.16   88.79
  -2  -2   2 1411.36   88.79
  -2  -2   2 1441.76   88.89
   2  -2  -2 1514.85   89.59
  -2  -2   2 1440.76   88.79
   2  -2  -2 1521.65   89.49
   2  -2  -2 1598.04   89.49
   2  -2  -2 1550.54   89.59
  -2   2   2 1460.65   89.49
  -2   2   2 1454.75   89.39
  -2   2   2 1607.44   89.69
   2   2  -2 1479.15   88.69
   2   2  -2 1477.35   88.69
   2   2  -2 1407.76   88.79
  -2   2   2 1398.36   89.39
   1  -2  -2 3328.37  278.67
   1  -2  -2 4328.07  243.78
  -1   2   2 4197.98  286.77
  -1   2   2 3529.65  241.48
   0  -2  -2 4199.88  238.18
   0  -2   2 4229.98  232.88
   0  -2  -2 3212.98  268.07
   0  -2   2 3770.82  253.27
   0   2   2 3992.80  276.17
   0   2  -2 3589.84  232.08
   0   2   2 3502.25  236.48
   0   2  -2 3699.53  247.98
   1  -2   2 3991.90  280.57
  -1  -2  -2 3918.21  281.77
   1   2   2 3647.93  242.58
  -1   2  -2 3847.52  242.78
   2  -2   2 1408.96   84.89
  -2  -2  -2 1286.87   84.59
  -2  -2  -2 1288.17   84.69
  -2  -2  -2 1398.06   84.79
   2  -2   2 1391.46   84.79
  -2  -2  -2 1331.47   84.59
   2  -2   2 1496.45   84.79
   2  -2   2 1239.58   84.59
   2   2   2 1410.16   84.79
  -2   2  -2 1369.46   84.59
  -2   2  -2 1448.46   84.79
  -2   2  -2 1474.45   84.79
   2   2   2 1445.96   84.69
   2   2   2 1415.86   84.49
   2   2   2 1428.96   84.59
  -2   2  -2 1514.35   84.69
  -3  -2  -2  759.72   50.09
   3  -2   2  781.62   50.39
   3  -2   2  814.42   50.39
   3  -2   2  835.92   50.19
  -3  -2  -2  711.53   50.19
   3  -2   2  870.71   50.29
   3   2   2  848.82   50.29
  -3   2  -2  821.92   50.39
   3   2   2  809.32   49.99
  -3   2  -2  828.72   50.19
  -3   2  -2  834.12   50.19
  -3   2  -2  845.02   50.39
   3   2   2  806.72   50.19
   3   2   2  819.02   50.09
  -4  -2  -2 2336.27  138.69
   4  -2   2 2435.26  139.29
   4  -2   2 2270.57  138.49
   4  -2   2 2421.56  138.39
   4  -2   2 2415.26  138.59
  -4  -2  -2 2152.08  138.39
  -4  -2  -2 2124.99  138.19
  -4  -2  -2 2387.86  138.29
   4   2   2 2213.18  137.89
   4   2   2 2235.28  138.19
   4   2   2 2217.48  138.09
  -4   2  -2 2175.18  138.29
  -4   2  -2 2433.56  138.49
   4   2   2 2219.08  137.99
  -4   2  -2 2134.89  138.89
   5  -2   2    4.30    3.30
   5  -2   2    9.30    3.20
   5  -2   2    7.90    3.60
  -5  -2  -2   11.60    4.60
  -5  -2  -2    9.80    3.90
  -5  -2  -2   15.00    4.30
  -5  -2  -2    4.80    3.30
  -5   2  -2    3.30    6.40
   5   2   2    9.40    3.10
   5   2   2   13.20    3.40
  -5   2  -2    8.50    3.80
  -5   2  -2   12.60    3.80
  -5   2  -2    7.40    3.40
   5   2   2   10.30    3.40
   5   2   2    6.90    3.30
   6  -2   2 1789.72  109.89
  -6  -2  -2 1979.20  111.09
   6  -2   2 1775.22  110.29
  -6  -2  -2 1828.52  110.39
   6  -2   2 1690.63  110.49
  -6  -2  -2 1703.03  110.29
   6  -2   2 1795.72  109.99
  -6  -2  -2 1853.81  110.09
   6   2   2 1724.93  109.89
  -6   2  -2 2024.30  110.49
   6   2   2 1694.63  109.39
  -6   2  -2 1663.63  110.19
   6   2   2 1723.83  109.59
  -6   2  -2 1848.02  110.29
  -6   2  -2 1905.51  110.59
   6   2   2 1686.53  109.89
  -7  -2  -2  298.27   22.00
   7  -2   2  293.37   21.90
  -7  -2  -2  364.36   23.50
   7  -2   2  268.77   21.90
  -7  -2  -2  279.87   22.30
   7  -2   2  325.57   22.10
   7  -2   2  326.67   22.70
  -7  -2  -2  314.47   22.50
   7   2   2  309.47   21.70
  -7   2  -2  360.66   23.20
   7   2   2  301.27   22.00
   7   2   2  295.77   21.30
  -7   2  -2  325.37   22.40
  -7   2  -2  332.17   22.40
  -7   2  -2  287.17   22.40
   7   2   2  281.17   21.60
   8  -2   2  134.59   13.30
   8  -2   2  141.19   13.00
  -8  -2  -2  128.09   13.80
  -8  -2  -2  172.98   15.10
  -8  -2  -2  150.48   13.60
  -8  -2  -2  126.79   13.60
   8  -2   2  150.48   13.30
  -8   2  -2  168.58   14.40
  -8   2  -2  124.09   13.30
   8   2   2  148.69   13.10
   8   2   2  153.78   13.00
  -8   2  -2  144.99   13.50
  -8   2  -2  157.88   13.30
  -9  -2  -2  178.18   15.10
  -9  -2  -2  147.69   15.90
   9  -2   2  183.78   15.50
  -9  -2  -2  138.09   15.10
  -9  -2  -2  175.08   16.50
   9   2   2  183.38   15.10
  -9   2  -2  171.18   15.60
  -9   2  -2  171.28   15.60
   9   2   2  191.58   15.00
  -9   2  -2  172.08   16.30
 -10  -2  -2   10.40    7.70
 -10  -2  -2    8.70    7.00
 -10  -2  -2   -0.60    5.80
  10  -2   2    3.70    5.60
 -10  -2  -2   -0.70    5.60
  10  -2   2   21.30    6.70
  10   2   2    0.40    5.40
  10   2   2    6.40    5.50
 -10   2  -2   11.80    6.60
 -10   2  -2   14.10    7.20
 -10  -3   2   25.50    6.80
 -10  -3   2   17.40    7.60
 -10  -3   2   -0.90    5.10
 -10  -3   2   20.00    6.90
  10  -3  -2   15.40    6.20
  10  -3  -2    9.90    6.30
 -10   3   2   15.40    6.90
 -10   3   2    7.10    5.80
  10   3  -2    0.90    4.40
 -10   3   2   21.40    7.40
  10   3  -2    8.70    9.40
   9  -3  -2  110.29   11.60
  -9  -3   2   90.89   12.30
  -9  -3   2   99.59   12.00
  -9  -3   2   92.89   12.70
  -9  -3   2  118.79   10.70
   9   3  -2  104.19   10.90
  -9   3   2   91.59   11.10
  -9   3   2  104.89   13.20
  -9   3   2   91.59   11.60
   9   3  -2  104.19   11.30
  -8  -3   2   22.30    6.10
  -8  -3   2   31.00    6.00
  -8  -3   2   19.20    4.70
   8  -3  -2   28.00    6.60
   8  -3  -2   31.70    6.30
  -8  -3   2   45.70    8.00
   8  -3  -2   16.50    5.10
  -8   3   2   22.10    5.80
  -8   3   2   31.20    6.40
  -8   3   2   14.60    6.10
   8   3  -2   18.00    4.60
   8   3  -2   27.40    5.30
   7  -3  -2  732.03   47.00
  -7  -3   2  777.12   47.30
  -7  -3   2  723.13   46.80
   7  -3  -2  769.22   47.00
   7  -3  -2  736.13   47.30
  -7  -3   2  765.12   47.80
  -7  -3   2  698.73   46.40
   7  -3  -2  717.93   47.40
   7   3  -2  688.63   46.40
  -7   3   2  780.72   48.00
  -7   3   2  692.53   47.40
  -7   3   2  716.83   47.10
   7   3  -2  724.93   46.30
  -7   3   2  739.83   47.20
   6  -3  -2   14.00    3.90
  -6  -3   2   13.20    3.50
   6  -3  -2    8.10    4.00
   6  -3  -2    6.80    3.70
  -6  -3   2    9.70    4.10
  -6  -3   2   10.40    3.50
   6  -3  -2   14.30    5.50
  -6  -3   2    5.80    3.80
   6   3  -2   10.70    3.40
  -6   3   2    7.90    3.70
  -6   3   2   12.20    5.00
  -6   3   2   12.40    4.50
   6   3  -2   13.90    3.10
   6   3  -2   11.30    3.40
   6   3  -2    8.00    2.60
  -6   3   2   10.90    4.10
   5  -3  -2  672.63   40.50
   5  -3  -2  641.84   40.40
  -5  -3   2  633.04   39.90
  -5  -3   2  673.93   39.80
  -5  -3   2  656.33   40.20
   5  -3  -2  569.14   39.90
  -5  -3   2  622.14   39.40
   5  -3  -2  614.64   40.00
   5   3  -2  628.54   39.10
  -5   3   2  668.03   40.70
   5   3  -2  615.44   39.20
   5   3  -2  617.14   39.30
   5   3  -2  641.14   39.50
  -5   3   2  639.54   40.20
  -5   3   2  604.84   40.00
  -5   3   2  606.24   40.30
   4  -3  -2 1057.29   59.19
  -4  -3   2  880.61   58.39
  -4  -3   2  947.01   58.19
  -4  -3   2  969.20   58.09
  -4  -3   2  840.82   58.69
   4  -3  -2  937.81   58.79
   4  -3  -2 1006.80   58.89
   4  -3  -2  971.60   58.99
   4   3  -2  941.31   57.89
  -4   3   2  923.41   58.79
  -4   3   2  972.00   58.79
   4   3  -2  947.61   57.79
  -4   3   2  974.50   59.09
   4   3  -2  953.90   57.89
  -4   3   2  965.10   58.99
   4   3  -2  923.31   57.99
  -3  -3   2   42.30    3.80
   3  -3  -2   40.00    4.90
   3  -3  -2   45.90    4.70
   3  -3  -2   49.99    5.00
  -3  -3   2   39.60    3.60
  -3  -3   2   40.90    3.90
   3  -3  -2   47.80    4.80
  -3  -3   2   42.10    4.10
  -3   3   2   47.70    4.80
   3   3  -2   45.30    3.60
   3   3  -2   49.80    3.70
  -3   3   2   51.89    5.30
   3   3  -2   46.20    3.70
  -3   3   2   42.60    4.80
  -3   3   2   46.40    4.90
  -2  -3   2 3662.93  223.78
   2  -3  -2 3793.22  224.68
   2  -3  -2 3728.93  224.78
  -2  -3   2 3317.97  223.78
   2  -3  -2 3979.20  224.78
   2  -3  -2 3638.84  224.78
   2   3  -2 3615.74  223.68
   2   3  -2 3829.72  223.68
  -2   3   2 3900.21  224.78
  -2   3   2 3779.32  224.78
  -2   3   2 3561.74  224.78
  -2   3   2 4021.10  224.68
   2   3  -2 3741.13  223.68
  -1  -3   2  661.23   41.20
  -1  -3   2  688.43   41.30
   1  -3  -2  708.63   42.10
   1  -3  -2  698.33   42.20
   1  -3  -2  635.74   42.10
  -1  -3   2  705.33   41.30
  -1  -3   2  605.54   41.20
   1  -3  -2  694.13   42.10
  -1   3   2  616.44   41.90
  -1   3   2  724.53   42.10
   1   3  -2  728.93   41.10
   1   3  -2  731.83   41.20
  -1   3   2  702.23   42.20
  -1   3   2  693.63   42.20
   0  -3  -2 4453.55  332.87
   0  -3   2 4689.23  307.57
   0   3  -2 4723.63  301.07
   0   3  -2 4347.17  277.07
   1  -3   2 1289.97   75.49
   1  -3   2 1283.07   75.49
  -1  -3  -2 1163.98   75.59
   1  -3   2 1157.68   75.49
  -1  -3  -2 1174.18   75.39
  -1  -3  -2 1199.38   75.49
  -1  -3  -2 1350.26   75.69
   1  -3   2 1175.68   75.49
  -1   3  -2 1277.47   75.39
   1   3   2 1307.67   75.59
  -1   3  -2 1271.97   75.39
   1   3   2 1288.87   75.39
   1   3   2 1277.27   75.59
   1   3   2 1220.48   75.39
  -1   3  -2 1256.47   75.29
   2  -3   2  785.22   50.29
  -2  -3  -2  778.32   52.09
   2  -3   2  855.01   50.39
  -2  -3  -2  882.31   50.39
   2  -3   2  759.42   50.39
   2  -3   2  769.12   50.39
  -2  -3  -2  812.62   50.19
  -2  -3  -2  824.32   50.19
  -2   3  -2  828.62   50.19
  -2   3  -2  875.31   50.49
  -2   3  -2  887.01   50.29
   2   3   2  812.92   50.09
   2   3   2  734.93   50.09
   2   3   2  814.92   49.99
   2   3   2  868.21   50.29
  -2   3  -2  819.12   50.29
  -3  -3  -2 3211.98  208.78
   3  -3   2 3384.06  208.98
  -3  -3  -2 3247.97  209.48
   3  -3   2 3198.28  208.88
  -3  -3  -2 3357.16  208.58
   3  -3   2 3783.82  208.88
   3  -3   2 3667.33  209.58
  -3  -3  -2 3352.06  208.68
   3   3   2 3284.27  208.48
  -3   3  -2 3798.62  208.98
   3   3   2 3348.26  208.88
  -3   3  -2 3609.74  208.98
  -3   3  -2 3643.54  208.98
  -3   3  -2 3788.32  208.78
   3   3   2 3266.67  208.48
   3   3   2 3473.85  208.38
   4  -3   2   92.09    8.60
  -4  -3  -2   94.39    8.00
   4  -3   2   81.09    8.80
   4  -3   2   83.39    7.60
  -4  -3  -2   77.89    7.20
  -4  -3  -2   82.29    7.60
   4  -3   2   85.69    8.00
  -4  -3  -2   92.49    7.60
  -4   3  -2   88.89    7.60
   4   3   2   85.59    7.20
   4   3   2   86.39    7.30
   4   3   2   75.69    7.10
   4   3   2   87.99    7.40
  -4   3  -2   79.09    7.40
  -4   3  -2   80.49    8.50
   5  -3   2 1499.45   90.79
   5  -3   2 1471.65   90.39
  -5  -3  -2 1434.16   90.69
   5  -3   2 1575.14   90.59
   5  -3   2 1540.15   90.89
  -5  -3  -2 1540.85   90.49
   5   3   2 1429.36   89.89
  -5   3  -2 1407.06   90.29
  -5   3  -2 1462.45   90.69
   5   3   2 1432.06   90.09
  -5   3  -2 1461.55   90.39
  -5   3  -2 1429.56   90.59
   5   3   2 1434.76   89.89
   5   3   2 1455.85   90.19
   6  -3   2   61.29    8.20
   6  -3   2   65.79    7.60
  -6  -3  -2   60.59    7.60
  -6  -3  -2   72.89    8.30
   6  -3   2   68.59    8.20
   6  -3   2   61.99    8.40
   6   3   2   65.69    6.90
  -6   3  -2   63.79    8.00
   6   3   2   68.29    7.40
   6   3   2   79.99    7.90
  -6   3  -2   71.29    8.40
   6   3   2   64.29    7.00
  -6   3  -2   65.09    7.60
  -6   3  -2   66.19    8.20
   7  -3   2  158.68   13.20
  -7  -3  -2  167.08   14.20
  -7  -3  -2  179.98   14.50
   7  -3   2  159.18   13.30
   7  -3   2  127.09   12.40
  -7  -3  -2  138.39   13.50
   7  -3   2  164.08   14.10
  -7   3  -2  141.39   13.50
   7   3   2  157.98   12.30
   7   3   2  144.19   12.70
  -7   3  -2  155.88   13.50
  -7   3  -2  164.98   14.00
   7   3   2  159.78   12.90
   8  -3   2  175.78   15.50
  -8  -3  -2  193.18   16.00
  -8  -3  -2  181.28   15.10
  -8  -3  -2  192.88   16.10
   8  -3   2  162.18   14.90
   8  -3   2  187.08   15.70
  -8   3  -2  189.48   16.20
  -8   3  -2  180.88   16.50
  -8   3  -2  154.98   15.00
   8   3   2  171.68   14.30
  -8   3  -2  154.68   14.80
   8   3   2  170.78   14.40
   9  -3   2  156.98   14.90
  -9  -3  -2  130.29   13.90
  -9  -3  -2  153.88   14.50
   9  -3   2  165.58   14.50
   9   3   2  168.48   14.20
  -9   3  -2  172.98   15.80
  -9   3  -2  118.99   13.80
   9   3   2  155.68   13.80
 -10  -3  -2   79.69   12.40
  10  -3   2   73.49   11.00
  10  -3   2   82.69   11.10
  10   3   2   73.49   10.70
 -10   3  -2   93.79   12.90
 -10   3  -2   68.99   11.70
  10   3   2   97.99   10.80
 -10   3  -2   97.69   12.50
   9  -4  -2    3.70    5.20
  -9  -4   2    8.10    4.50
  -9  -4   2    8.50    3.80
   9  -4  -2   -3.70    4.30
  -9  -4   2   -2.40    4.80
  -9  -4   2    4.90    5.10
  -9   4   2   -2.00    5.20
   9   4  -2    0.80    3.70
  -9   4   2   10.70    6.40
   9   4  -2    6.90    4.40
  -9   4   2    0.20    6.00
   8  -4  -2   88.49   10.50
  -8  -4   2   91.99    9.40
   8  -4  -2  108.39   10.90
  -8  -4   2   87.09    8.90
   8  -4  -2   77.29    9.90
  -8  -4   2   81.29    9.70
  -8  -4   2   96.29   10.60
  -8   4   2   85.59    9.70
  -8   4   2   89.59   10.90
  -8   4   2   87.09   10.30
   8   4  -2   87.59    8.70
   8   4  -2   87.39    8.80
   7  -4  -2   22.60    5.60
  -7  -4   2   20.90    5.00
   7  -4  -2   20.50    5.00
  -7  -4   2   21.90    4.40
  -7  -4   2   19.20    5.30
   7  -4  -2   22.50    5.00
  -7  -4   2   22.60    5.50
   7  -4  -2   29.30    6.10
  -7   4   2   18.60    5.40
  -7   4   2   38.40    6.60
  -7   4   2   24.50    5.50
   7   4  -2   28.10    4.70
  -7   4   2   32.50    6.20
   7   4  -2   26.90    4.30
   7   4  -2   22.90    4.60
   6  -4  -2  380.66   24.70
   6  -4  -2  351.86   24.10
  -6  -4   2  324.67   23.00
  -6  -4   2  374.16   23.70
   6  -4  -2  327.77   24.10
  -6  -4   2  377.86   24.30
  -6  -4   2  362.16   23.80
   6   4  -2  348.27   22.80
   6   4  -2  339.37   23.00
  -6   4   2  348.27   24.60
  -6   4   2  349.37   24.20
  -6   4   2  376.36   24.40
   6   4  -2  343.97   22.60
   6   4  -2  341.97   22.90
  -6   4   2  338.57   24.30
   5  -4  -2  483.05   31.40
  -5  -4   2  483.15   30.70
   5  -4  -2  490.55   31.80
  -5  -4   2  459.45   30.40
   5  -4  -2  494.05   31.80
   5  -4  -2  480.55   31.40
  -5  -4   2  456.85   31.00
  -5   4   2  518.25   32.00
  -5   4   2  529.75   31.60
   5   4  -2  478.65   30.10
   5   4  -2  464.15   30.00
  -5   4   2  467.85   31.60
   5   4  -2  477.95   30.20
   5   4  -2  499.05   30.30
  -5   4   2  452.95   31.20
   4  -4  -2  436.66   29.10
   4  -4  -2  489.65   33.60
  -4  -4   2  454.25   28.10
   4  -4  -2  466.75   29.20
   4  -4  -2  429.06   29.30
  -4  -4   2  413.96   28.30
  -4   4   2  496.15   29.60
  -4   4   2  467.65   29.20
  -4   4   2  447.26   29.00
   4   4  -2  432.06   27.80
  -4   4   2  447.16   30.30
   4   4  -2  458.15   27.90
   4   4  -2  443.86   27.80
  -3  -4   2  717.43   45.70
   3  -4  -2  735.73   46.40
   3  -4  -2  749.73   46.60
  -3  -4   2  754.22   45.20
  -3  -4   2  690.73   45.40
  -3  -4   2  751.62   45.30
   3  -4  -2  685.33   46.20
   3  -4  -2  756.42   46.60
  -3   4   2  777.52   46.40
   3   4  -2  754.22   45.10
   3   4  -2  758.52   45.00
  -3   4   2  750.22   46.30
   3   4  -2  765.12   45.10
   3   4  -2  750.42   45.00
  -3   4   2  728.53   46.40
  -3   4   2  780.82   46.60
   2  -4  -2   56.29    5.80
   2  -4  -2   55.69    6.20
   2  -4  -2   65.49    5.80
  -2  -4   2   57.19    4.50
   2  -4  -2   64.39    6.00
  -2  -4   2   65.19    4.40
  -2  -4   2   61.09    4.50
  -2  -4   2   67.89    4.50
   2   4  -2   64.69    4.20
  -2   4   2   71.59    5.90
  -2   4   2   62.99    5.80
   2   4  -2   67.39    4.30
  -2   4   2   68.39    5.70
  -2   4   2   57.79    5.90
   2   4  -2   69.59    4.20
   2   4  -2   62.99    4.20
  -1  -4   2 2798.92  186.98
   1  -4  -2 3083.79  187.88
   1  -4  -2 2978.70  187.88
  -1  -4   2 2765.42  186.88
   1  -4  -2 3207.48  187.98
  -1  -4   2 3134.79  186.98
   1   4  -2 3115.59  186.88
   1   4  -2 3134.49  186.88
  -1   4   2 3224.88  187.88
  -1   4   2 3431.76  187.98
  -1   4   2 3180.38  187.68
   1   4  -2 3142.49  186.88
   1   4  -2 3192.88  186.88
  -1   4   2 3283.77  187.78
   0  -4   2   45.70    4.00
   0  -4  -2   45.80    4.30
   0  -4  -2   51.39    4.90
   0  -4   2   40.60    3.80
   0  -4  -2   45.80    4.20
   0  -4  -2   42.80    4.40
   0  -4   2   47.30    5.10
   0  -4   2   44.30    3.80
   0   4  -2   51.39    3.80
   0   4  -2   38.50    3.70
   0   4  -2   48.90    3.60
   0   4   2   52.99    4.20
   0   4   2   41.10    4.30
   0   4  -2   48.80    3.80
   0   4   2   52.79    4.60
   0   4   2   49.80    4.50
   1  -4   2 1644.44   97.99
  -1  -4  -2 1501.15   97.99
  -1  -4  -2 1619.04   98.19
  -1  -4  -2 1560.64   97.99
   1  -4   2 1718.73   98.19
   1  -4   2 1546.55   97.89
  -1   4  -2 1665.53   97.89
  -1   4  -2 1632.94   97.79
   1   4   2 1662.03   97.99
   1   4   2 1645.44   97.89
   1   4   2 1607.74   97.99
  -1   4  -2 1634.24   97.79
   2  -4   2 1314.97   83.69
  -2  -4  -2 1245.48   83.29
  -2  -4  -2 1224.48   83.49
   2  -4   2 1426.46   83.99
   2  -4   2 1269.07   83.59
   2  -4   2 1464.25   83.69
  -2  -4  -2 1473.65   83.59
  -2   4  -2 1309.57   83.59
   2   4   2 1468.05   83.39
   2   4   2 1442.06   83.59
   2   4   2 1400.56   83.29
  -2   4  -2 1385.56   83.39
  -2   4  -2 1438.56   83.49
  -2   4  -2 1368.36   83.59
   3  -4   2  773.12   47.10
   3  -4   2  758.72   47.20
   3  -4   2  702.73   47.10
  -3  -4  -2  677.23   46.50
   3  -4   2  713.53   46.90
  -3  -4  -2  781.72   47.00
  -3  -4  -2  768.52   46.80
  -3  -4  -2  788.72   47.10
   3   4   2  745.13   46.40
  -3   4  -2  738.73   46.90
  -3   4  -2  790.52   47.10
   3   4   2  760.52   46.80
   3   4   2  790.82   46.70
  -3   4  -2  745.63   46.80
  -3   4  -2  770.02   46.80
  -4  -4  -2  787.52   48.20
   4  -4   2  816.92   48.40
   4  -4   2  748.83   48.50
   4  -4   2  832.82   49.50
  -4  -4  -2  723.13   49.20
  -4  -4  -2  789.22   48.20
   4  -4   2  694.03   48.30
   4   4   2  735.53   47.60
   4   4   2  788.92   47.60
  -4   4  -2  727.13   48.10
  -4   4  -2  751.62   48.00
   4   4   2  749.13   47.90
  -4   4  -2  776.22   48.40
  -4   4  -2  835.92   49.20
   5  -4   2   15.60    4.80
  -5  -4  -2   24.50    4.70
   5  -4   2   21.80    4.70
  -5  -4  -2   25.40    4.90
  -5  -4  -2   16.80    4.20
   5  -4   2   26.00    4.90
  -5  -4  -2   20.40    4.80
   5  -4   2   19.00    4.70
  -5   4  -2   24.00    4.60
   5   4   2   22.10    4.30
   5   4   2   22.50    4.30
  -5   4  -2   22.90    4.70
  -5   4  -2   15.90    4.40
   5   4   2   23.00    4.30
  -5   4  -2   17.00    4.40
   6  -4   2  361.16   27.10
  -6  -4  -2  450.15   27.80
  -6  -4  -2  328.77   26.30
   6  -4   2  420.26   27.10
  -6  -4  -2  395.76   26.80
  -6  -4  -2  370.36   27.00
   6  -4   2  359.56   27.10
   6  -4   2  433.36   27.30
  -6   4  -2  388.86   26.80
   6   4   2  401.76   26.10
  -6   4  -2  396.96   26.80
   6   4   2  414.76   26.20
  -6   4  -2  413.46   27.30
   7  -4   2   42.00    8.00
   7  -4   2   48.00    7.20
  -7  -4  -2   45.80    6.80
  -7  -4  -2   54.69    7.70
   7  -4   2   52.49    7.90
  -7  -4  -2   49.99    8.00
  -7  -4  -2   49.50    9.10
   7  -4   2   44.80    7.30
   7   4   2   43.20    6.60
  -7   4  -2   41.90    7.40
  -7   4  -2   40.00    7.20
   7   4   2   57.19    6.30
   7   4   2   41.20    6.50
  -7   4  -2   50.29    8.00
  -7   4  -2   55.99    7.70
   8  -4   2  141.49   14.40
   8  -4   2  137.69   13.40
  -8  -4  -2  130.79   13.50
  -8  -4  -2  159.88   14.20
  -8  -4  -2  144.39   13.20
  -8  -4  -2  164.38   14.20
   8  -4   2  129.39   13.00
   8   4   2  146.69   12.60
   8   4   2  168.08   12.90
  -8   4  -2  159.08   14.00
  -8   4  -2  151.48   14.30
  -9  -4  -2   33.80    8.00
  -9  -4  -2   34.60    7.20
   9  -4   2   56.29    8.80
  -9  -4  -2   27.40    6.30
  -9  -4  -2   36.50    8.70
   9  -4   2   29.40    7.20
  -9   4  -2   38.40    7.50
   9   4   2   42.10    7.10
  -9   4  -2   32.50    7.60
  -9   4  -2   32.80    9.70
  -9  -5   2  142.69   11.30
  -9  -5   2  122.69   12.00
  -9  -5   2  129.49   12.00
   9  -5  -2  122.29   13.40
   9  -5  -2  134.59   13.40
   9   5  -2   99.19   10.70
  -9   5   2  116.69   13.60
  -9   5   2  123.49   13.30
   9   5  -2  110.19   10.30
  -9   5   2  148.49   13.60
  -8  -5   2   59.59    7.60
   8  -5  -2   61.79    8.60
   8  -5  -2   49.90    9.50
  -8  -5   2   63.79    6.90
  -8  -5   2   53.79    7.40
   8  -5  -2   62.89    9.20
  -8   5   2   44.00    8.00
   8   5  -2   48.40    6.40
  -8   5   2   72.19   10.90
  -8   5   2   45.40    8.80
   7  -5  -2   14.80    4.80
  -7  -5   2   12.00    4.30
   7  -5  -2   13.90    5.20
   7  -5  -2   18.20    6.20
  -7  -5   2   12.30    4.20
  -7  -5   2    7.40    3.90
  -7  -5   2   21.10    4.20
  -7   5   2   23.80    6.10
   7   5  -2   13.60    3.40
   7   5  -2   14.00    3.50
  -7   5   2   14.80    5.20
  -7   5   2    4.10    4.40
  -7   5   2   12.80    4.80
   7   5  -2   11.20    3.10
   6  -5  -2  156.78   12.90
  -6  -5   2  154.68   11.80
  -6  -5   2  168.48   11.90
   6  -5  -2  133.79   12.70
  -6  -5   2  146.09   11.30
   6  -5  -2  165.28   14.30
   6  -5  -2  161.38   13.20
  -6  -5   2  160.28   12.10
   6   5  -2  157.08   10.90
  -6   5   2  176.78   13.60
   6   5  -2  156.08   10.90
  -6   5   2  127.59   12.00
   6   5  -2  141.09   10.90
  -6   5   2  142.49   12.70
   6   5  -2  152.98   11.00
  -6   5   2  173.98   14.20
  -5  -5   2  234.88   15.40
   5  -5  -2  227.48   16.80
  -5  -5   2  247.98   15.80
   5  -5  -2  225.68   17.00
   5  -5  -2  218.28   16.80
   5  -5  -2  222.78   16.60
  -5  -5   2  237.38   15.70
  -5  -5   2  197.48   15.40
  -5   5   2  219.18   16.70
   5   5  -2  235.68   15.00
  -5   5   2  223.88   16.50
  -5   5   2  235.58   17.10
   5   5  -2  233.78   14.90
   5   5  -2  233.08   14.90
  -5   5   2  218.58   16.60
  -4  -5   2  848.62   54.19
  -4  -5   2  820.02   53.89
   4  -5  -2  940.81   55.89
  -4  -5   2  846.12   54.29
   4  -5  -2  846.62   55.29
  -4  -5   2  928.11   54.09
   4  -5  -2  849.41   55.29
   4  -5  -2  894.81   55.69
   4   5  -2  899.41   53.69
   4   5  -2  916.51   53.69
   4   5  -2  922.01   53.79
  -4   5   2  881.91   55.49
  -4   5   2  873.41   55.39
  -4   5   2  919.01   55.29
  -4   5   2  887.11   55.19
   3  -5  -2  222.08   16.10
  -3  -5   2  206.48   14.30
  -3  -5   2  221.98   14.50
   3  -5  -2  226.48   15.90
  -3  -5   2  238.08   14.60
   3  -5  -2  232.58   16.20
  -3  -5   2  215.38   14.70
   3   5  -2  236.28   14.20
   3   5  -2  235.88   14.10
  -3   5   2  223.98   16.00
   3   5  -2  226.28   14.10
  -3   5   2  236.38   15.70
  -3   5   2  209.58   18.60
  -3   5   2  235.08   15.80
   3   5  -2  239.08   14.20
  -2  -5   2  403.16   23.00
   2  -5  -2  385.56   24.40
   2  -5  -2  331.17   24.20
  -2  -5   2  349.67   22.80
  -2  -5   2  351.36   23.00
   2  -5  -2  368.76   24.10
   2  -5  -2  357.36   24.10
  -2  -5   2  360.86   23.10
  -2   5   2  370.26   24.00
  -2   5   2  393.96   24.30
   2   5  -2  375.46   22.80
   2   5  -2  385.26   22.70
   2   5  -2  395.96   22.80
  -2   5   2  354.46   23.90
  -2   5   2  385.76   24.30
   2   5  -2  382.66   22.70
  -1  -5   2  407.86   26.90
   1  -5  -2  460.45   27.90
  -1  -5   2  410.86   26.90
  -1  -5   2  398.16   27.00
   1  -5  -2  454.35   28.00
   1  -5  -2  463.65   28.20
   1  -5  -2  438.16   28.10
   1   5  -2  451.35   26.90
  -1   5   2  446.56   27.70
  -1   5   2  429.96   27.70
   1   5  -2  455.05   26.90
   1   5  -2  437.26   26.80
  -1   5   2  435.56   27.90
   1   5  -2  454.55   26.80
  -1   5   2  449.16   27.90
   0  -5  -2 1122.49   73.19
   0  -5   2 1128.59   72.59
   0  -5   2 1234.68   72.69
   0  -5   2 1108.49   72.69
   0  -5  -2 1279.67   73.19
   0  -5  -2 1290.87   73.39
   0  -5   2 1144.69   72.79
   0  -5  -2 1066.19   73.09
   0   5   2 1289.37   73.59
   0   5   2 1167.38   73.09
   0   5  -2 1130.39   72.39
   0   5  -2 1222.48   72.49
   0   5   2 1235.48   72.99
   0   5   2 1238.98   73.19
   0   5  -2 1326.07   72.69
   1  -5   2  574.24   38.80
   1  -5   2  650.33   39.00
   1  -5   2  681.73   38.90
  -1  -5  -2  643.14   39.10
  -1  -5  -2  636.54   39.20
  -1  -5  -2  686.43   39.00
  -1  -5  -2  565.04   38.80
  -1   5  -2  608.74   38.60
  -1   5  -2  638.84   38.60
  -1   5  -2  580.64   39.20
  -1   5  -2  610.84   38.50
   1   5   2  616.34   38.60
   1   5   2  644.24   38.80
   2  -5   2  943.61   57.19
   2  -5   2  840.22   56.79
   2  -5   2  989.90   56.99
  -2  -5  -2  925.91   56.89
  -2  -5  -2  949.90   56.99
   2  -5   2  965.40   57.19
  -2  -5  -2  945.11   56.79
  -2  -5  -2  811.22   56.49
  -2   5  -2  910.71   56.59
  -2   5  -2  966.90   56.99
  -2   5  -2  966.70   56.89
   2   5   2  922.11   56.59
   2   5   2  947.71   56.49
  -2   5  -2  852.61   56.49
   2   5   2  912.81   56.39
   3  -5   2  150.48   11.50
  -3  -5  -2  153.88   11.30
   3  -5   2  151.58   11.80
  -3  -5  -2  156.78   11.40
   3  -5   2  153.88   11.80
  -3  -5  -2  168.38   11.40
   3  -5   2  142.19   11.60
  -3  -5  -2  137.89   10.80
  -3   5  -2  148.99   11.20
   3   5   2  160.18   11.10
  -3   5  -2  180.48   11.80
  -3   5  -2  145.19   11.00
   3   5   2  143.89   10.60
   3   5   2  161.18   11.40
  -3   5  -2  144.69   11.20
   4  -5   2   47.30    6.10
  -4  -5  -2   48.00    6.10
  -4  -5  -2   49.10    6.50
  -4  -5  -2   49.70    5.60
   4  -5   2   56.69    6.40
   4  -5   2   55.49    6.80
   4  -5   2   49.10    6.60
  -4  -5  -2   49.90    5.90
  -4   5  -2   55.49    6.20
   4   5   2   53.29    5.50
   4   5   2   42.60    4.90
   4   5   2   45.90    5.10
  -4   5  -2   55.49    5.90
  -4   5  -2   45.80    5.40
  -4   5  -2   36.90    5.90
   4   5   2   44.00    5.30
  -5  -5  -2  878.51   53.29
   5  -5   2  881.91   54.19
   5  -5   2  818.22   53.59
   5  -5   2  901.11   54.29
  -5  -5  -2  835.72   53.29
  -5  -5  -2  754.92   53.49
   5  -5   2  862.11   53.69
  -5  -5  -2  930.81   53.79
  -5   5  -2  843.62   53.39
   5   5   2  814.12   52.69
  -5   5  -2  800.32   53.49
   5   5   2  843.82   53.09
   5   5   2  824.32   52.89
  -5   5  -2  874.91   53.49
  -5   5  -2  834.32   53.79
   5   5   2  858.11   52.59
  -6  -5  -2    0.40    3.40
  -6  -5  -2    1.20    3.60
  -6  -5  -2    1.60    3.60
   6  -5   2   -3.20    3.90
   6  -5   2   -8.20    4.10
  -6  -5  -2    1.10    3.80
   6  -5   2   -3.70    3.80
   6  -5   2   -5.50    3.40
  -6   5  -2   -1.60    3.50
  -6   5  -2   -3.50    3.80
  -6   5  -2   -5.00    3.70
  -6   5  -2    0.60    3.70
   6   5   2    0.00    3.00
   7  -5   2  384.76   27.10
  -7  -5  -2  405.46   27.30
  -7  -5  -2  321.97   25.90
   7  -5   2  388.96   27.40
  -7   5  -2  425.76   27.50
  -7   5  -2  384.66   26.80
   7   5   2  376.46   25.70
  -7   5  -2  374.06   27.30
   8  -5   2    3.00    5.70
  -8  -5  -2   -7.00    4.60
   8  -5   2   -0.60    4.80
  -8  -5  -2    3.20    4.60
   8  -5   2    2.40    4.60
  -8  -5  -2    3.30    4.90
  -8  -5  -2   -6.70    4.50
  -8   5  -2   -8.20    4.00
  -8   5  -2   -1.00    4.70
   8   5   2    2.00    3.50
  -8   5  -2   -0.20    4.80
   9  -5   2    2.90    5.90
  -9  -5  -2   22.80    7.30
   9  -5   2    3.00    5.50
  -9  -5  -2   20.10    7.30
  -9  -5  -2   12.40    5.90
  -9  -5  -2    6.20    5.50
   9   5   2    7.90    4.20
  -9   5  -2    7.50    5.50
  -9  -6   2   22.50    5.70
  -9  -6   2   24.50    5.90
  -9  -6   2   21.80    5.10
  -9  -6   2   22.70    5.50
   9  -6  -2   20.30    6.70
   9  -6  -2   18.20    6.10
   9   6  -2   22.00    7.50
  -9   6   2   21.30    6.90
  -9   6   2   18.70    6.40
   9   6  -2   18.90    4.60
   8  -6  -2  170.18   15.20
  -8  -6   2  152.88   13.10
   8  -6  -2  154.08   14.20
  -8  -6   2  140.89   12.40
  -8  -6   2  165.08   13.10
  -8  -6   2  139.29   12.10
  -8   6   2  166.38   14.50
   8   6  -2  160.68   11.80
  -8   6   2  162.28   15.00
   7  -6  -2   59.79    8.80
   7  -6  -2   59.89    8.80
   7  -6  -2   81.79   10.30
  -7  -6   2   74.29    7.80
  -7  -6   2   62.89    6.70
  -7  -6   2   71.49    7.50
   7   6  -2   64.59    6.20
  -7   6   2   61.89    9.20
   7   6  -2   72.09    6.50
  -7   6   2   74.09    8.30
  -7   6   2   77.49   10.80
   6  -6  -2  411.56   26.40
  -6  -6   2  391.26   24.90
  -6  -6   2  390.66   25.00
  -6  -6   2  385.36   24.50
   6  -6  -2  407.36   26.90
   6  -6  -2  384.76   26.30
   6  -6  -2  316.47   26.10
  -6  -6   2  372.26   24.90
  -6   6   2  380.36   26.10
  -6   6   2  371.96   26.60
   6   6  -2  368.86   23.90
  -6   6   2  384.16   26.10
   6   6  -2  365.86   23.90
   6   6  -2  362.66   23.90
  -5  -6   2   16.60    3.40
   5  -6  -2   10.00    4.50
  -5  -6   2   11.80    2.80
   5  -6  -2   14.80    4.40
   5  -6  -2   16.60    5.10
  -5  -6   2   19.30    3.30
   5  -6  -2   11.60    4.70
  -5  -6   2   19.70    3.20
   5   6  -2   14.40    2.40
  -5   6   2   16.80    4.80
  -5   6   2   10.60    4.20
   5   6  -2   21.80    2.60
   5   6  -2   17.90    2.50
   5   6  -2   19.10    2.60
  -5   6   2   14.60    4.50
  -5   6   2   19.10    4.60
   4  -6  -2   12.70    4.10
  -4  -6   2   10.60    2.60
  -4  -6   2   12.50    2.30
  -4  -6   2   12.30    2.80
  -4  -6   2   10.50    2.30
   4  -6  -2    6.30    4.30
   4  -6  -2    4.90    3.70
   4  -6  -2   11.90    4.30
  -4   6   2   11.30    4.00
  -4   6   2    8.80    3.60
   4   6  -2   14.30    1.90
   4   6  -2   12.50    1.90
   4   6  -2   15.10    2.10
  -4   6   2    6.40    3.70
   4   6  -2   12.10    1.90
  -4   6   2   10.00    4.10
  -3  -6   2  936.71   56.29
  -3  -6   2  922.11   56.49
  -3  -6   2  846.12   56.19
   3  -6  -2  961.30   58.09
   3  -6  -2  892.61   57.59
   3  -6  -2  929.61   57.79
   3  -6  -2  918.11   57.89
   3   6  -2  938.61   55.79
   3   6  -2  950.50   55.89
   3   6  -2  928.81   55.79
  -3   6   2  966.00   57.79
   3   6  -2  888.01   55.79
  -3   6   2  972.60   57.49
  -3   6   2  913.51   57.49
  -3   6   2  906.91   57.59
   2  -6  -2   91.79    8.70
   2  -6  -2   95.09    8.60
   2  -6  -2  108.19    8.90
  -2  -6   2   99.19    7.00
  -2  -6   2  111.79    7.20
  -2  -6   2   96.89    7.20
   2  -6  -2  106.69    8.90
  -2  -6   2   89.09    7.20
   2   6  -2  103.89    6.70
  -2   6   2  107.49    8.40
  -2   6   2  100.39    8.40
   2   6  -2  107.29    6.70
  -2   6   2  100.89    8.50
  -2   6   2   91.69    7.90
   1  -6  -2  452.05   29.80
   1  -6  -2  486.95   29.90
  -1  -6   2  463.75   28.90
   1  -6  -2  461.85   30.10
  -1  -6   2  433.96   29.00
  -1  -6   2  482.15   28.90
   1  -6  -2  480.85   30.10
  -1  -6   2  426.66   29.00
  -1   6   2  447.96   29.50
  -1   6   2  442.16   29.70
  -1   6   2  460.45   29.60
   1   6  -2  480.65   28.70
   1   6  -2  489.75   28.70
   1   6  -2  482.05   28.60
  -1   6   2  501.55   30.00
   0  -6  -2    9.60    2.80
   0  -6  -2   15.50    3.30
   0  -6  -2   14.10    3.30
   0  -6  -2   15.30    3.40
   0  -6   2   11.40    2.50
   0  -6   2   12.20    2.70
   0  -6   2   11.10    2.50
   0  -6   2   15.70    2.90
   0   6  -2   10.70    2.30
   0   6   2   14.90    3.00
   0   6  -2   15.60    2.40
   0   6   2   14.80    3.00
   0   6  -2   11.20    2.30
   0   6   2   15.50    2.70
   0   6   2   17.20    3.20
   0   6  -2   15.60    2.60
   1  -6   2  240.48   16.40
  -1  -6  -2  224.18   16.10
   1  -6   2  232.78   16.30
  -1  -6  -2  232.28   16.40
  -1  -6  -2  247.68   16.50
   1  -6   2  228.58   16.10
  -1  -6  -2  260.57   16.40
   1  -6   2  237.88   16.20
  -1   6  -2  234.28   15.90
  -1   6  -2  245.08   15.80
   1   6   2  258.57   16.00
   1   6   2  234.08   15.90
  -1   6  -2  248.18   15.90
   1   6   2  249.18   16.10
  -1   6  -2  248.08   16.10
  -2  -6  -2  334.67   23.40
   2  -6   2  336.87   23.80
  -2  -6  -2  372.26   23.90
   2  -6   2  381.56   24.00
  -2  -6  -2  392.36   23.70
  -2  -6  -2  409.06   24.10
   2  -6   2  359.56   24.10
   2  -6   2  345.47   24.00
  -2   6  -2  350.06   23.40
   2   6   2  369.66   23.30
  -2   6  -2  350.16   23.50
   2   6   2  381.46   23.40
  -2   6  -2  369.86   23.60
   2   6   2  366.86   23.40
   2   6   2  363.36   23.20
  -2   6  -2  352.96   23.70
   3  -6   2  186.98   14.60
  -3  -6  -2  198.88   13.70
  -3  -6  -2  201.28   13.90
  -3  -6  -2  204.48   14.20
   3  -6   2  204.58   14.40
  -3  -6  -2  215.08   14.20
   3  -6   2  194.88   14.40
   3  -6   2  184.88   14.30
   3   6   2  208.88   13.60
   3   6   2  190.98   13.30
  -3   6  -2  177.38   14.00
  -3   6  -2  181.18   13.60
  -3   6  -2  196.08   13.90
  -3   6  -2  182.88   13.90
   4  -6   2  298.67   22.80
  -4  -6  -2  369.56   22.60
  -4  -6  -2  369.06   22.60
   4  -6   2  358.36   23.00
  -4  -6  -2  333.57   22.10
   4  -6   2  349.77   23.40
  -4  -6  -2  310.37   22.50
   4  -6   2  323.67   22.70
   4   6   2  324.57   21.50
  -4   6  -2  333.87   22.80
   4   6   2  342.17   22.30
  -4   6  -2  324.17   22.20
  -4   6  -2  318.17   22.50
  -4   6  -2  312.57   22.40
   4   6   2  330.47   21.90
   4   6   2  319.17   21.70
  -5  -6  -2   72.79    7.60
  -5  -6  -2   63.49    7.10
   5  -6   2   52.49    8.00
  -5  -6  -2   72.29    7.90
   5  -6   2   67.09    8.00
   5  -6   2   71.29    8.70
  -5  -6  -2   65.39    7.50
   5  -6   2   60.09    7.90
  -5   6  -2   56.79    7.90
   5   6   2   68.49    6.60
  -5   6  -2   66.09    7.30
   5   6   2   60.99    6.90
  -5   6  -2   65.99    7.70
  -5   6  -2   61.09    7.80
   5   6   2   68.69    6.60
   5   6   2   61.59    6.40
   6  -6   2   30.70    6.20
  -6  -6  -2   24.70    5.40
  -6  -6  -2   26.00    5.80
  -6  -6  -2   30.30    5.50
   6  -6   2   27.50    7.20
   6  -6   2   28.30    6.70
   6  -6   2   23.40    5.50
   6   6   2   25.00    4.40
   6   6   2   24.00    4.30
   6   6   2   28.60    4.50
  -6   6  -2   22.20    5.50
  -6   6  -2   34.30    6.40
  -6   6  -2   30.40    5.90
   7  -6   2    8.50    4.90
   7  -6   2   20.50    6.70
  -7  -6  -2    7.90    4.80
  -7  -6  -2   18.50    5.50
  -7  -6  -2    8.00    4.40
   7  -6   2   21.00    5.40
  -7  -6  -2   19.90    5.30
   7  -6   2   20.20    5.90
  -7   6  -2   11.90    4.70
   7   6   2   21.30    4.50
  -7   6  -2   13.80    5.70
   7   6   2   16.90    4.20
  -8  -6  -2   89.59   10.00
  -8  -6  -2   75.19   10.10
   8  -6   2   77.69   11.20
   8  -6   2  101.79   11.10
  -8  -6  -2   65.99    9.20
  -8  -6  -2   83.29   10.70
   8  -6   2   81.09   10.70
   8   6   2   85.59    8.70
  -8   6  -2   89.89   11.00
   8   6   2   85.59    8.60
  -8   6  -2   77.29   10.90
  -9  -6  -2   37.00    8.40
  -9  -6  -2   39.70    7.50
  -9  -6  -2   40.10    7.70
   9  -6   2   31.60    7.90
   9  -6   2   46.60    9.70
  -9  -6  -2   46.80    9.30
   9   6   2   35.20    6.90
  -9   6  -2   49.80    9.00
  -8  -7   2   17.20    4.50
   8  -7  -2   24.10    7.30
   8  -7  -2   25.20    6.70
  -8  -7   2   13.90    3.80
  -8   7   2   11.30    5.80
  -8   7   2   19.90    6.80
   8   7  -2   20.60    3.50
   8   7  -2   18.50    4.90
  -7  -7   2   35.40    4.90
   7  -7  -2   28.50    6.90
  -7  -7   2   52.49    5.50
  -7  -7   2   37.30    7.80
   7  -7  -2   23.80    6.60
  -7  -7   2   34.50    5.50
  -7   7   2   53.69    8.70
   7   7  -2   50.79    4.80
   7   7  -2   37.30    4.50
  -7   7   2   35.90    7.00
   7   7  -2   45.20    4.70
   6  -7  -2   53.99    8.30
   6  -7  -2   34.80    7.40
   6  -7  -2   47.70    7.40
  -6  -7   2   62.09    5.50
  -6  -7   2   57.19    5.70
  -6  -7   2   58.29    6.80
  -6  -7   2   50.79    6.00
   6  -7  -2   51.89    7.90
   6   7  -2   49.40    4.60
   6   7  -2   47.00    4.60
   6   7  -2   49.20    4.60
  -6   7   2   52.79    7.30
  -6   7   2   61.89    8.70
   6   7  -2   53.49    4.70
  -6   7   2   50.69    7.30
  -5  -7   2    2.20    2.20
  -5  -7   2    6.80    3.00
  -5  -7   2    1.70    2.40
   5  -7  -2    0.60    4.30
   5  -7  -2    6.60    4.30
   5  -7  -2    6.00    4.80
  -5  -7   2    5.40    2.40
   5  -7  -2    3.10    3.50
  -5   7   2    1.60    4.20
  -5   7   2    2.80    3.80
   5   7  -2    4.80    1.90
   5   7  -2    7.00    1.70
  -5   7   2   15.00    4.50
  -5   7   2    4.70    4.00
   5   7  -2    5.60    1.70
   5   7  -2    5.60    1.80
  -4  -7   2   15.80    2.90
  -4  -7   2   15.90    2.50
   4  -7  -2   11.30    4.90
   4  -7  -2   13.70    3.80
   4  -7  -2   14.10    4.70
   4  -7  -2   11.30    4.40
  -4  -7   2   13.00    3.00
  -4  -7   2   15.40    2.60
  -4   7   2   14.60    3.80
   4   7  -2   13.50    1.70
  -4   7   2    7.30    4.10
   4   7  -2   15.50    1.80
   4   7  -2   13.50    1.90
  -4   7   2   11.90    4.60
  -4   7   2   13.70    4.30
   4   7  -2   15.50    2.00
  -3  -7   2   14.30    2.70
  -3  -7   2   10.90    2.40
   3  -7  -2    9.00    3.80
   3  -7  -2    9.80    4.10
   3  -7  -2    9.10    4.30
  -3  -7   2   12.80    2.40
  -3  -7   2    9.90    2.60
   3  -7  -2    9.20    4.30
  -3   7   2   14.50    3.60
  -3   7   2   10.50    3.90
  -3   7   2   14.40    4.20
   3   7  -2   12.80    1.80
   3   7  -2   14.60    1.80
  -3   7   2   15.60    3.90
  -2  -7   2  191.38   12.70
  -2  -7   2  174.78   12.60
   2  -7  -2  202.28   14.30
  -2  -7   2  206.58   13.00
  -2  -7   2  197.48   13.00
   2  -7  -2  197.98   14.20
   2  -7  -2  187.58   14.40
   2  -7  -2  217.18   15.00
  -2   7   2  191.48   14.10
   2   7  -2  191.08   12.30
  -2   7   2  197.08   13.70
  -2   7   2  186.08   14.20
   2   7  -2  187.68   12.30
  -2   7   2  186.38   13.90
  -1  -7   2   15.20    3.00
   1  -7  -2   15.50    3.70
   1  -7  -2   15.10    3.80
   1  -7  -2   15.80    4.10
  -1  -7   2   10.10    2.30
  -1  -7   2   12.30    2.50
  -1  -7   2   11.80    2.80
   1  -7  -2   16.30    3.70
  -1   7   2    9.60    3.40
   1   7  -2   13.70    2.20
   1   7  -2   13.50    2.30
  -1   7   2   13.90    3.90
  -1   7   2   12.70    3.30
  -1   7   2   15.00    3.30
   1   7  -2   17.50    2.50
   0  -7   2   95.09    7.60
   0  -7   2   84.49    7.60
   0  -7   2   94.89    7.50
   0  -7  -2   79.19    7.80
   0  -7  -2   94.39    8.30
   0  -7  -2   95.09    8.20
   0  -7  -2  100.09    8.50
   0  -7   2   95.59    7.50
   0   7   2   87.99    7.60
   0   7   2   89.79    7.70
   0   7  -2   89.49    7.10
   0   7  -2  103.89    7.40
   0   7   2   89.39    7.60
   0   7  -2  102.09    7.00
   0   7  -2   92.09    7.10
  -1  -7  -2   -1.40    2.50
   1  -7   2   -1.60    2.60
   1  -7   2   -3.40    2.60
  -1  -7  -2    2.80    2.60
   1  -7   2   -3.00    2.30
   1  -7   2   -3.90    2.60
  -1  -7  -2    1.50    2.70
  -1  -7  -2   -0.90    2.50
  -1   7  -2   -3.70    1.80
  -1   7  -2   -1.80    2.10
   1   7   2   -2.80    1.80
  -1   7  -2   -2.00    2.10
   1   7   2   -1.10    1.90
   1   7   2   -1.20    2.30
  -1   7  -2   -3.00    2.10
   2  -7   2   12.90    4.40
  -2  -7  -2   19.70    4.00
   2  -7   2   21.00    4.30
   2  -7   2   27.10    5.10
  -2  -7  -2   27.20    4.30
   2  -7   2   12.10    3.80
  -2  -7  -2   26.70    4.10
  -2  -7  -2   26.40    4.60
   2   7   2   19.60    3.40
  -2   7  -2   19.20    3.60
  -2   7  -2   18.30    3.60
  -2   7  -2   26.10    4.10
   2   7   2   30.50    3.80
   2   7   2   24.60    3.80
   2   7   2   24.30    3.60
  -3  -7  -2   91.79    8.70
   3  -7   2   92.59    9.40
   3  -7   2  107.69    9.60
  -3  -7  -2   91.89    8.40
  -3  -7  -2   93.99    8.40
   3  -7   2   91.49    9.00
   3  -7   2  102.89    9.60
  -3  -7  -2  106.29    9.00
   3   7   2  103.99    7.90
  -3   7  -2  102.99    9.20
  -3   7  -2   90.89    8.30
  -3   7  -2  106.59    9.00
  -3   7  -2  102.19    8.60
   3   7   2   96.39    8.00
  -4  -7  -2   13.00    3.90
   4  -7   2    8.00    3.90
   4  -7   2    5.80    4.20
   4  -7   2    4.90    4.10
  -4  -7  -2    1.10    3.40
  -4  -7  -2   18.60    4.10
  -4  -7  -2    9.70    3.30
   4  -7   2    1.40    4.30
   4   7   2    6.10    2.80
  -4   7  -2   15.40    4.40
  -4   7  -2    3.60    3.00
   4   7   2   10.00    3.20
   4   7   2    6.60    2.90
   4   7   2   10.80    3.00
  -4   7  -2    4.80    3.90
  -4   7  -2   11.00    4.00
   5  -7   2  129.19   12.40
   5  -7   2  108.39   10.40
   5  -7   2   98.59   10.50
  -5  -7  -2  106.99   10.60
   5  -7   2  115.59   11.80
  -5  -7  -2  100.19    9.80
  -5  -7  -2  127.09    9.90
  -5  -7  -2   99.19    9.70
   5   7   2  110.09    9.20
  -5   7  -2  103.69   10.70
  -5   7  -2  104.59   10.80
   5   7   2  115.69   10.10
   5   7   2  116.09    9.10
  -5   7  -2  111.39   10.30
  -6  -7  -2   11.40    4.10
  -6  -7  -2   15.10    5.00
  -6  -7  -2   20.60    4.90
   6  -7   2   14.30    5.00
  -6  -7  -2   15.40    5.00
   6  -7   2    8.90    5.10
   6   7   2   11.80    3.60
  -6   7  -2   23.30    6.00
   6   7   2    9.40    3.90
  -6   7  -2   10.90    4.80
   6   7   2   10.50    3.60
   7  -7   2   46.30    7.70
   7  -7   2   36.00    7.20
  -7  -7  -2   60.69    7.60
  -7  -7  -2   48.80    7.00
  -7  -7  -2   49.10    7.80
  -7  -7  -2   48.70    7.60
   7  -7   2   29.40    7.50
  -7   7  -2   43.80    8.00
   7   7   2   45.10    6.10
  -7   7  -2   47.20    8.90
   7   7   2   57.09    6.40
  -8  -7  -2    8.50    5.60
   8  -7   2    5.20    6.30
  -8  -7  -2   19.90    5.30
   8  -7   2   14.60    6.50
  -8  -7  -2   12.80    5.20
  -8  -7  -2   -1.30    4.20
   8  -7   2   10.00    6.50
  -8   7  -2    1.90    5.30
  -8   7  -2    8.80    5.60
   8   7   2   12.20    4.60
   8   7   2   11.80    3.60
  -7  -8   2   10.20    2.90
   7  -8  -2    9.90    5.80
  -7  -8   2    9.00    3.20
   7  -8  -2   11.40   10.40
  -7  -8   2    5.80    3.10
   7  -8  -2   11.00    6.40
  -7  -8   2   11.60    3.10
  -7   8   2   -2.20    5.00
   7   8  -2   12.10    2.30
  -7   8   2   -0.50    4.70
  -6  -8   2   32.30    4.50
   6  -8  -2   29.90    6.60
  -6  -8   2   28.10    3.80
   6  -8  -2   22.30    5.90
  -6  -8   2   26.50    4.20
  -6  -8   2   27.60    3.80
   6  -8  -2   40.40    7.80
  -6   8   2   30.40    6.50
   6   8  -2   29.90    2.80
   6   8  -2   27.90    3.30
   6   8  -2   29.80    3.20
  -6   8   2   22.70    6.00
   5  -8  -2  128.49   13.90
  -5  -8   2  102.19    8.00
   5  -8  -2   98.89   10.90
  -5  -8   2  113.59    8.70
  -5  -8   2  112.39    8.10
   5  -8  -2   96.29   10.90
  -5  -8   2  112.19    8.80
  -5   8   2  129.49   11.50
  -5   8   2  118.29   10.80
   5   8  -2  113.89    7.30
   5   8  -2  103.59    7.30
   4  -8  -2   93.89    9.90
   4  -8  -2   83.89   10.40
  -4  -8   2  123.09    8.20
   4  -8  -2  118.49   11.50
  -4  -8   2  110.39    9.30
  -4  -8   2  115.99    8.50
  -4  -8   2  115.39    8.10
  -4   8   2  112.59   10.30
  -4   8   2  109.39   10.70
   4   8  -2  113.99    7.30
  -4   8   2  129.29   10.70
   4   8  -2  106.19    7.30
   3  -8  -2    0.60    4.10
   3  -8  -2   10.20    4.70
  -3  -8   2    4.50    2.00
   3  -8  -2    0.90    3.60
  -3  -8   2    3.70    2.10
  -3  -8   2    5.90    2.10
   3  -8  -2    2.20    3.70
  -3  -8   2    5.20    2.40
   3   8  -2    4.20    1.40
  -3   8   2   -1.80    2.90
  -3   8   2    4.30    2.10
   3   8  -2    6.20    1.20
   3   8  -2    6.70    1.60
  -3   8   2    4.20    3.80
  -3   8   2    1.20    3.60
   3   8  -2    2.40    1.20
   2  -8  -2    9.20    4.20
   2  -8  -2   10.90    4.20
  -2  -8   2   15.20    2.60
   2  -8  -2    4.80    3.70
  -2  -8   2   12.60    3.00
   2  -8  -2   16.30    4.50
  -2  -8   2   13.70    2.90
  -2  -8   2    6.20    2.40
  -2   8   2    7.00    4.30
   2   8  -2    9.20    2.00
  -2   8   2    8.80    3.80
   2   8  -2   13.90    2.20
  -2   8   2    6.50    3.50
  -2   8   2    4.20    2.90
  -1  -8   2   18.00    3.40
  -1  -8   2   11.40    2.70
   1  -8  -2    8.60    3.60
  -1  -8   2   14.50    3.40
   1  -8  -2    7.10    4.00
  -1  -8   2    7.80    2.90
   1  -8  -2    5.20    3.50
   1  -8  -2    6.10    3.50
   1   8  -2   11.20    2.30
  -1   8   2    8.40    3.40
  -1   8   2    9.80    3.60
  -1   8   2    9.60    3.20
   1   8  -2   15.00    2.60
   1   8  -2   15.00    2.40
   0  -8  -2  118.89   10.00
   0  -8   2  106.09    9.30
   0  -8   2  111.59    9.00
   0  -8  -2  129.69   11.30
   0  -8  -2  133.89   10.30
   0  -8   2  129.89    9.60
   0  -8   2  110.99    9.30
   0  -8  -2  120.59    9.80
   0   8   2  114.99    9.40
   0   8  -2  109.99    8.60
   0   8  -2  114.39    8.80
   0   8   2  122.39    9.20
   0   8   2  113.19    9.90
   0   8  -2  114.29    8.50
   0   8  -2  105.89    8.60
  -1  -8  -2   76.99    7.70
   1  -8   2   74.49    7.50
   1  -8   2   73.29    7.80
  -1  -8  -2   74.09    7.70
   1  -8   2   89.09    8.10
  -1  -8  -2   97.29    8.00
   1  -8   2   83.59    7.80
  -1  -8  -2   78.69    7.80
   1   8   2   79.39    7.10
   1   8   2   83.39    7.30
  -1   8  -2   82.69    7.90
  -1   8  -2   74.99    6.70
  -1   8  -2   81.69    7.30
   1   8   2   74.59    6.90
  -1   8  -2   81.89    7.10
   2  -8   2    2.70    3.70
   2  -8   2    1.70    3.60
  -2  -8  -2    5.60    3.10
   2  -8   2    6.90    3.50
   2  -8   2    6.20    3.70
  -2  -8  -2    4.50    3.60
  -2  -8  -2    7.50    3.40
  -2  -8  -2    5.90    3.50
   2   8   2    1.00    2.20
  -2   8  -2    2.50    2.50
   2   8   2   -0.20    2.40
  -2   8  -2    2.40    2.90
   2   8   2    4.00    2.70
   2   8   2    4.20    2.60
  -2   8  -2   10.20    2.80
  -3  -8  -2   67.59    7.40
   3  -8   2   83.39    8.90
  -3  -8  -2   72.39    7.40
   3  -8   2   65.69    8.40
   3  -8   2   71.29    8.00
  -3  -8  -2   84.09    7.50
   3  -8   2   73.59    8.40
  -3  -8  -2   70.69    7.70
  -3   8  -2   66.09    6.90
   3   8   2   74.19    6.70
  -3   8  -2   73.59    7.30
   3   8   2   73.19    6.50
   3   8   2   69.09    6.60
  -3   8  -2   66.89    7.50
   4  -8   2    2.50    4.00
  -4  -8  -2    5.60    3.70
   4  -8   2   11.60    5.50
  -4  -8  -2    8.80    4.00
  -4  -8  -2    7.20    4.30
   4  -8   2   12.80    4.80
   4   8   2    7.90    3.30
  -4   8  -2   14.30    4.40
   4   8   2    8.60    3.00
  -4   8  -2    7.60    3.90
   5  -8   2    5.40    4.20
  -5  -8  -2   15.60    4.40
   5  -8   2    0.50    4.70
  -5  -8  -2    3.90    3.60
  -5  -8  -2    9.80    4.10
  -5  -8  -2    6.80    3.60
   5  -8   2    1.20    4.50
   5  -8   2   14.60    5.70
   5   8   2    4.10    3.20
   5   8   2   10.50    3.10
   5   8   2    8.30    3.00
  -5   8  -2    8.80    4.60
   6  -8   2   90.99   11.10
  -6  -8  -2  112.99   10.20
  -6  -8  -2   94.09    9.60
   6  -8   2   97.89   11.60
   6  -8   2  104.59   12.00
   6  -8   2   85.79   11.00
  -6  -8  -2  114.99   10.60
  -6  -8  -2  104.59    9.60
  -6   8  -2   99.49   12.30
   6   8   2   92.09    8.50
  -6   8  -2  107.89   11.10
   6   8   2   92.09    8.70
  -7  -8  -2    7.90    4.30
  -7  -8  -2    7.10    4.10
  -7  -8  -2    3.20    4.50
   7  -8   2   14.30    6.10
  -7  -8  -2   -2.60    4.70
   7  -8   2    6.20    5.30
   7  -8   2    5.60    5.90
  -7   8  -2    4.00    5.10
   7   8   2    2.80    3.20
  -7   8  -2   12.40    5.30
   7   8   2    1.40    3.30
  -7  -9   2    9.10    4.20
  -7  -9   2    8.10    3.20
  -7  -9   2    2.90    2.90
   7  -9  -2   12.90    6.60
   7  -9  -2   12.00    6.60
   7  -9  -2   16.00    6.80
  -7  -9   2   13.20    2.80
  -7   9   2    2.10    5.00
  -7   9   2   14.70    6.30
  -6  -9   2    2.10    2.30
   6  -9  -2   -4.50    4.90
   6  -9  -2   -1.30    4.70
  -6  -9   2    0.80    1.90
   6  -9  -2    6.40    5.30
  -6  -9   2    1.30    1.90
  -6  -9   2    1.00    2.50
  -6   9   2   -7.30    5.30
  -6   9   2   -2.00    4.40
  -5  -9   2   11.00    3.00
  -5  -9   2   11.40    2.20
  -5  -9   2   15.00    3.00
   5  -9  -2   17.10    5.60
   5  -9  -2   17.90    5.20
   5  -9  -2    2.40    4.80
   5  -9  -2    6.10    5.50
  -5  -9   2   10.10    2.30
  -5   9   2    7.10    4.40
  -5   9   2   13.80    5.30
   4  -9  -2   14.40    5.10
   4  -9  -2   10.20    5.10
   4  -9  -2   12.20    5.40
   4  -9  -2    8.80    5.10
  -4  -9   2   13.70    2.50
  -4  -9   2   16.20    3.30
  -4  -9   2    6.50    4.00
  -4   9   2   16.40    4.90
  -4   9   2   10.60    4.80
   3  -9  -2   69.59    9.20
   3  -9  -2   51.89    8.10
   3  -9  -2   52.99    8.00
  -3  -9   2   50.99    5.40
  -3  -9   2   65.49    6.00
   3  -9  -2   50.59    7.60
  -3  -9   2   62.59    5.90
  -3  -9   2   51.79    5.30
   3   9  -2   62.59    4.10
  -3   9   2   58.49    8.10
   3   9  -2   61.19    4.70
   3   9  -2   63.49    4.50
  -3   9   2   58.69    7.50
   2  -9  -2   35.20    7.50
   2  -9  -2   29.10    6.30
   2  -9  -2   37.00    6.00
   2  -9  -2   39.70    7.90
  -2  -9   2   42.60    5.00
  -2  -9   2   41.20    4.60
  -2  -9   2   38.10    4.40
  -2  -9   2   39.50    4.80
   2   9  -2   40.40    3.90
  -2   9   2   39.30    5.70
   2   9  -2   37.50    3.80
   2   9  -2   37.00    3.90
  -2   9   2   37.00    6.10
   1  -9  -2   34.60    6.00
   1  -9  -2   37.30    6.50
  -1  -9   2   28.60    4.70
   1  -9  -2   27.40    5.60
   1  -9  -2   25.70    5.50
  -1  -9   2   37.60    5.00
  -1  -9   2   35.70    4.80
  -1  -9   2   30.80    4.50
   1   9  -2   34.30    4.10
   1   9  -2   33.90    4.00
   1   9  -2   33.30    3.70
  -1   9   2   26.90    4.70
  -1   9   2   27.50    5.10
  -1   9   2   35.70    5.50
   0  -9   2    3.80    3.40
   0  -9  -2    2.60    3.60
   0  -9  -2    2.20    4.20
   0  -9  -2    3.20    3.40
   0  -9   2    6.30    3.00
   0  -9   2    7.30    3.60
   0  -9  -2    5.80    3.90
   0  -9   2    3.80    3.20
   0   9   2   -1.70    3.00
   0   9  -2    3.50    2.20
   0   9  -2    8.10    2.80
   0   9   2    4.30    2.70
   0   9  -2    4.50    2.40
   0   9  -2    6.50    2.60
   1  -9   2    7.40    3.90
  -1  -9  -2    5.80    3.90
   1  -9   2    0.80    3.10
  -1  -9  -2   -1.70    3.50
  -1  -9  -2    9.00    3.40
  -1  -9  -2    2.70    3.40
   1  -9   2    3.30    3.70
   1  -9   2    3.20    3.50
   1   9   2    0.50    2.80
   1   9   2   10.10    3.40
  -1   9  -2   -0.80    2.70
   1   9   2    3.40    2.50
  -1   9  -2    5.70    3.40
  -1   9  -2    5.30    2.90
   1   9   2    3.90    2.00
  -2  -9  -2    2.80    3.10
   2  -9   2   -5.70    3.40
   2  -9   2   -1.30    3.40
   2  -9   2    0.70    3.40
  -2  -9  -2    2.20    2.90
  -2  -9  -2    1.50    3.60
   2   9   2    1.70    2.70
  -2   9  -2    1.60    3.10
   2   9   2    4.10    2.70
  -2   9  -2   -5.50    2.90
  -2   9  -2   -6.50    2.40
   2   9   2    8.20    2.90
   3  -9   2   70.79    9.60
  -3  -9  -2   71.49    8.10
   3  -9   2   60.99    9.70
  -3  -9  -2   72.79    7.60
   3  -9   2   71.79    8.70
   3  -9   2   67.29    8.90
  -3  -9  -2   82.39    8.10
  -3  -9  -2   83.39    7.80
   3   9   2   70.69    6.80
  -3   9  -2   77.69    9.30
  -3   9  -2   60.99    8.00
   3   9   2   74.59    6.90
   3   9   2   75.19    6.90
   4  -9   2   45.10    7.20
  -4  -9  -2   32.50    5.50
   4  -9   2   33.20    6.60
  -4  -9  -2   47.50    6.70
   4  -9   2   46.10    7.70
  -4  -9  -2   43.10    6.00
   4  -9   2   40.90    7.30
  -4  -9  -2   31.90    5.70
   4   9   2   41.40    5.50
   4   9   2   42.30    5.30
   4   9   2   44.90    5.10
  -4   9  -2   50.99    7.10
  -4   9  -2   54.29    7.40
   5  -9   2    7.20    4.80
  -5  -9  -2    7.80    4.40
  -5  -9  -2   -0.10    3.60
  -5  -9  -2    4.80    3.60
   5  -9   2    7.90    5.10
   5  -9   2   13.00    4.90
  -5  -9  -2    1.40    3.80
   5  -9   2    8.20    4.90
  -5   9  -2   10.70    5.00
   5   9   2    7.10    3.20
   5   9   2   15.40    3.40
  -5   9  -2   15.20    5.00
   6  -9   2   32.80    7.80
   6  -9   2   36.70    8.00
  -6  -9  -2   39.60    7.20
  -6  -9  -2   33.00    6.10
   6  -9   2   47.50    7.60
   6  -9   2   34.70    8.10
  -6  -9  -2   35.90    5.70
  -6  -9  -2   47.00    6.60
  -6   9  -2   31.10    6.70
  -6   9  -2   35.80    8.20
   6   9   2   34.00    4.90
   6   9   2   35.20    5.80
   7  -9   2   -0.50    5.70
  -7  -9  -2   18.50    5.50
   7  -9   2   24.70    7.00
  -7  -9  -2   14.10    4.60
   7  -9   2   18.30    7.60
  -7  -9  -2   20.00    5.50
  -7  -9  -2    6.10    5.20
  -7   9  -2   12.70    6.10
  -7   9  -2    0.40    4.80
   7   9   2   14.10    4.00
   6 -10  -2   15.50    7.30
  -6 -10   2    3.50    1.50
  -6 -10   2    1.90    2.10
  -6 -10   2    1.10    2.30
   6 -10  -2   -7.50    5.30
   6 -10  -2   -4.70    5.50
  -6  10   2    4.70    4.90
  -6  10   2    3.60    4.70
  -5 -10   2   10.60    2.50
   5 -10  -2   11.80    6.20
  -5 -10   2    7.70    2.30
   5 -10  -2    7.10    5.80
   5 -10  -2    7.40    5.90
   5 -10  -2   10.80    6.40
  -5 -10   2    6.00    1.70
  -5  10   2    7.40    4.60
  -5  10   2    9.10    6.40
   4 -10  -2   69.89    9.80
  -4 -10   2   64.79    5.80
  -4 -10   2   55.69    4.80
  -4 -10   2   54.59    5.50
   4 -10  -2   52.09    9.00
  -4 -10   2   59.19    5.00
   4 -10  -2   51.09    8.40
  -4  10   2   73.69    8.20
  -4  10   2   73.49    8.90
  -3 -10   2    0.20    2.40
   3 -10  -2   -2.10    3.90
   3 -10  -2   10.20    4.10
  -3 -10   2    0.50    1.90
   3 -10  -2    2.70    4.20
   3 -10  -2    3.90    4.70
  -3 -10   2    1.70    2.20
  -3 -10   2    3.30    2.60
  -3  10   2    2.80    3.80
   3  10  -2    0.60    1.20
  -3  10   2   -1.30    3.70
   3  10  -2    4.70    1.40
  -2 -10   2    4.10    2.60
  -2 -10   2    4.30    2.40
  -2 -10   2    3.50    3.00
   2 -10  -2    2.90    3.80
   2 -10  -2    5.00    4.50
   2 -10  -2    4.30    4.70
   2 -10  -2    8.10    4.30
  -2 -10   2   -2.50    3.80
   2  10  -2    4.80    2.00
  -2  10   2    6.10    3.70
   2  10  -2    3.50    1.90
  -2  10   2   -0.70    3.00
   1 -10  -2   34.00    6.70
  -1 -10   2   32.00    5.00
   1 -10  -2   45.00    7.00
   1 -10  -2   34.00    6.60
  -1 -10   2   42.00    6.70
  -1 -10   2   44.50    5.30
   1  10  -2   37.70    4.40
  -1  10   2   26.20    5.30
   1  10  -2   28.30    5.10
   0 -10  -2   -0.30    2.90
   0 -10  -2    5.20    4.50
   0 -10   2   -2.30    2.90
   0 -10   2   -0.40    3.40
   0 -10  -2    0.30    3.90
   0 -10   2   -1.80    3.50
   0 -10   2   -1.10    3.20
   0 -10  -2   -1.20    3.80
   0  10   2    0.60    3.00
   0  10  -2    1.70    2.30
   0  10  -2   -3.20    2.00
   0  10   2    0.70    3.10
   0  10  -2    0.50    2.60
   1 -10   2    6.90    3.90
  -1 -10  -2    1.00    4.00
   1 -10   2    5.70    3.30
   1 -10   2    1.90    4.40
  -1 -10  -2    6.70    3.80
  -1 -10  -2    6.40    4.10
   1 -10   2    3.50    4.00
  -1  10  -2   -0.60    3.00
  -1  10  -2    5.40    2.80
  -1  10  -2    1.70    3.00
   1  10   2    0.40    3.10
   1  10   2    5.30    3.10
  -2 -10  -2    8.70    6.00
   2 -10   2   11.50    5.10
   2 -10   2    4.60    4.10
  -2 -10  -2   11.30    4.10
  -2 -10  -2   16.20    4.40
   2 -10   2   14.70    4.30
   2 -10   2   12.70    4.90
  -2 -10  -2   17.40    4.70
   2  10   2   12.70    3.50
  -2  10  -2   12.30    3.70
   2  10   2   13.50    3.90
  -2  10  -2   22.10    4.20
  -3 -10  -2    7.70    4.10
  -3 -10  -2    0.00    3.20
   3 -10   2    3.80    3.80
   3 -10   2    5.80    4.60
  -3 -10  -2    3.20    3.80
   3 -10   2    3.80    4.40
  -3 -10  -2    0.80    3.90
   3 -10   2    3.60    4.00
   3  10   2    7.50    3.00
   3  10   2   -3.60    2.60
   4 -10   2   13.70    5.30
   4 -10   2   10.70    5.10
   4 -10   2   11.90    5.00
  -4 -10  -2   14.90    4.20
  -4 -10  -2   15.60    4.70
  -4 -10  -2   21.80    4.80
  -4 -10  -2   12.60    4.40
   4 -10   2    8.20    5.20
   4  10   2   12.80    3.60
   4  10   2    8.30    3.40
  -4  10  -2   15.20    4.90
  -4  10  -2   13.40    5.10
   5 -10   2   15.40    7.30
  -5 -10  -2   14.00    4.60
  -5 -10  -2    7.30    3.60
  -5 -10  -2    6.20    4.30
   5 -10   2    9.30    5.40
   5 -10   2    5.40    5.80
   5 -10   2    8.10    5.50
  -5 -10  -2   18.50    4.90
   5  10   2   13.80    3.30
  -5  10  -2    7.70    4.60
   5  10   2    6.00    5.00
  -5  10  -2   15.30    5.30
  -4 -11   2    4.20    1.60
   4 -11  -2   -8.70    5.70
   4 -11  -2    8.30    6.20
   4 -11  -2    1.30    6.10
  -4 -11   2    7.40    2.40
   4 -11  -2   14.20    5.90
  -4 -11   2    9.80    2.50
  -4  11   2    4.60    5.20
  -4  11   2    7.90    4.80
  -3 -11   2    1.60    2.00
  -3 -11   2    1.50    2.20
  -3 -11   2   -2.80    2.40
   3 -11  -2   -6.00    4.80
   3 -11  -2   -2.40    4.80
   3 -11  -2   -3.70    5.00
   3 -11  -2   -4.90    4.90
  -3 -11   2    1.80    2.40
  -3  11   2   -4.10    3.60
  -3  11   2   -3.00    3.70
   2 -11  -2  113.09   11.40
   2 -11  -2   88.49   10.80
  -2 -11   2   99.19    8.60
   2 -11  -2  137.29   12.50
  -2 -11   2  107.09    8.80
  -2 -11   2   98.99    9.20
   2 -11  -2  125.69   12.50
  -2 -11   2  105.69    8.30
  -2  11   2  115.29   10.40
  -2  11   2  120.29   10.30
   2  11  -2  102.69    7.90
   2  11  -2   96.29    7.60
   1 -11  -2    4.60    4.70
   1 -11  -2    1.90    3.90
   1 -11  -2    8.40    5.20
  -1 -11   2    9.80    4.00
   1 -11  -2    1.50    5.00
  -1 -11   2   16.10    3.40
  -1 -11   2    9.90    4.40
   1  11  -2    9.50    2.80
  -1  11   2    9.80    7.10
   1  11  -2    8.80    2.70
   1  11  -2    8.90    2.80
   0 -11  -2   47.40    8.00
   0 -11  -2   36.60    6.80
   0 -11   2   50.49    6.90
   0 -11   2   63.89    7.00
   0 -11  -2   63.29    8.50
   0 -11   2   62.09    6.70
   0 -11   2   65.89    7.20
   0 -11  -2   61.79    8.40
   0  11   2   43.50    6.70
   0  11   2   53.49    6.50
   0  11  -2   53.49    5.80
   1 -11   2   23.10    5.00
  -1 -11  -2   23.70    5.50
  -1 -11  -2   31.00    5.90
   1 -11   2   19.30    5.20
  -1 -11  -2   24.60    4.80
   1 -11   2   18.00    5.60
  -1 -11  -2   25.80    6.20
   1 -11   2   23.00    5.40
  -1  11  -2   21.30    4.20
   1  11   2   21.80    4.60
   1  11   2   20.80    4.30
  -1  11  -2   17.80    4.10
  -2 -11  -2    7.50    4.90
   2 -11   2   10.40    4.30
   2 -11   2   19.10    5.90
   2 -11   2   19.10    5.60
  -2 -11  -2   21.50    5.60
  -2 -11  -2   15.30    4.60
   2 -11   2   11.30    5.00
  -2 -11  -2   14.30    4.50
   2  11   2    6.90    3.60
  -2  11  -2   21.50    4.50
  -2  11  -2   18.40    4.70
   2  11   2    5.20    3.30
   3 -11   2  258.27   19.10
   3 -11   2  182.08   17.10
   3 -11   2  247.08   19.20
  -3 -11  -2  241.58   16.90
  -3 -11  -2  218.48   17.10
  -3 -11  -2  212.98   16.40
   3 -11   2  210.78   18.00
  -3 -11  -2  236.78   17.40
  -3  11  -2  217.48   16.80
   3  11   2  209.08   15.60
   3  11   2  222.18   16.80
  -3  11  -2  234.58   20.80
   4 -11   2    0.20    5.60
  -4 -11  -2   -1.30    3.40
   4 -11   2  -10.20    4.10
  -4 -11  -2    6.10    3.90
   4 -11   2   -3.20    5.20
  -4 -11  -2    5.40    4.30
   4 -11   2   -2.90    5.40
  -4 -11  -2    1.60    3.90
   4  11   2    8.80    3.60
  -4  11  -2   -1.70    5.10
  -4  11  -2   -8.00    4.20
   4  11   2    4.90    3.20
   2 -12  -2   18.40    6.60
  -2 -12   2    7.10    3.10
   2 -12  -2    3.50    5.80
   2 -12  -2    5.60    6.10
  -2 -12   2    5.00    3.60
   2 -12  -2   19.30    5.90
  -2 -12   2   11.90    3.40
   2  12  -2   10.10    3.10
  -2  12   2   14.70    4.70
  -1 -12   2   67.09    7.20
   1 -12  -2   74.29    9.10
  -1 -12   2   68.99    8.10
   1 -12  -2   65.89    9.30
  -1 -12   2   66.49    7.10
   1 -12  -2   81.69   10.60
  -1  12   2   54.49    8.20
  -1  12   2   76.39    8.20
   1  12  -2   61.39    6.40
   1  12  -2   57.29    6.40
   0 -12  -2   18.80    5.80
   0 -12   2    9.80    4.20
   0 -12  -2   18.60    5.90
   0 -12   2   13.40    4.60
   0 -12   2    8.60    4.40
   0 -12  -2   24.00    6.50
   0 -12   2    8.30    3.40
   0 -12  -2   29.10    6.90
   0  12  -2    6.20    3.80
   0  12   2    5.70    4.60
   0  12   2   20.20    4.20
   1 -12   2   86.19    9.40
  -1 -12  -2   53.29    8.00
   1 -12   2   57.19    7.60
  -1 -12  -2   90.09    9.70
   1 -12   2   68.09    8.50
  -1 -12  -2   82.29    9.60
   1 -12   2   48.10    8.50
  -1  12  -2   64.89    7.90
  -1  12  -2   60.39    7.30
   1  12   2   77.39    7.80
   1  12   2   60.39    7.70
  -2 -12  -2   36.70    6.20
  -2 -12  -2   37.10    6.40
  -2 -12  -2   44.70    7.20
   2 -12   2   50.39    7.90
   2 -12   2   53.59    8.70
   2 -12   2   29.40    7.40
  -2 -12  -2   43.80    7.30
   2 -12   2   39.90    6.80
  -2  12  -2   32.90    5.90
  -2  12  -2   37.30    6.60
   2  12   2   38.10    5.80
  10   0  -3    4.20    5.40
 -10   0   3   -5.50    5.10
 -10   0   3    1.10    6.10
 -10   0   3    0.20    8.70
  10   0  -3   -1.50    4.60
 -10   0   3   -2.80    6.50
  -9   0   3   -3.70    5.40
  -9   0   3   -3.50    4.30
  -9   0   3   -1.20    3.30
  -9   0   3    1.80    4.70
   9   0  -3    5.50    4.40
   9   0  -3    6.50    4.60
  -8   0   3   -2.90    8.00
  -8   0   3   -2.40    3.30
  -8   0   3   -0.70    4.00
   8   0  -3    1.80    3.90
   8   0  -3    0.60    3.50
  -8   0   3   -0.30    3.60
   7   0  -3   -0.30    3.00
   7   0  -3   -1.60    3.40
  -7   0   3   -1.40    3.80
  -7   0   3   -2.70    3.00
  -7   0   3   -5.00    3.00
   7   0  -3   -4.00    2.50
  -7   0   3   -1.90    3.10
   7   0  -3    0.80    3.90
   6   0  -3    2.80    2.90
  -6   0   3   -0.10    2.90
  -6   0   3    1.60    2.70
   6   0  -3    2.00    3.00
  -6   0   3   -0.80    3.20
   6   0  -3    1.50    2.50
   6   0  -3   -2.70    2.10
  -5   0   3   -2.00    2.40
   5   0  -3   -0.70    2.50
  -5   0   3   -3.80    2.10
  -5   0   3   -1.00    3.00
   5   0  -3   -2.70    2.10
   5   0  -3   -4.90    1.90
   5   0  -3   -1.60    2.20
  -5   0   3    0.10    2.50
   4   0  -3   -0.90    2.10
  -4   0   3   -1.90    2.30
  -4   0   3   -0.10    2.00
  -4   0   3    1.30    2.70
   4   0  -3    2.10    2.20
   4   0  -3   -1.80    2.20
  -4   0   3    1.60    2.40
   3   0  -3    0.00    1.60
   3   0  -3    3.40    1.80
  -3   0   3    0.70    1.80
   3   0  -3    1.10    1.50
  -3   0   3   -1.80    1.50
   3   0  -3    0.50    1.50
  -3   0   3   -2.70    1.40
  -3   0   3    2.00    1.90
   2   0  -3    0.10    1.20
  -2   0   3    2.70    1.50
  -2   0   3    1.50    1.70
   2   0  -3    1.50    1.30
   2   0  -3    1.80    1.20
  -2   0   3    0.80    1.30
   2   0  -3    1.10    1.30
  -2   0   3    2.00    1.60
   1   0  -3    3.30    1.20
  -1   0   3    0.10    1.20
  -1   0   3    0.80    1.30
  -1   0   3    3.10    1.30
   1   0  -3    1.60    1.10
   1   0  -3    1.80    1.20
  -1   0   3    1.30    1.30
   0   0  -3    5.00    1.40
   0   0   3    3.40    1.30
   0   0   3    4.30    1.40
   0   0   3    3.10    1.40
   0   0   3    4.10    1.30
   0   0  -3    3.90    1.30
   0   0  -3    4.30    1.30
   0   0  -3    5.60    1.40
   1   0   3    1.30    2.00
   1   0   3    4.70    2.00
   1   0   3    4.50    2.00
  -1   0  -3    2.90    2.00
  -1   0  -3    2.20    1.70
   1   0   3    0.70    2.00
  -1   0  -3   -0.80    1.90
  -1   0  -3    1.90    1.90
  -2   0  -3    2.50    2.20
  -2   0  -3    1.70    2.10
   2   0   3   -1.40    2.10
   2   0   3    3.40    2.30
   2   0   3    1.10    2.20
   2   0   3   -0.80    1.60
  -2   0  -3    1.90    2.30
  -2   0  -3    1.20    2.20
   3   0   3    4.50    2.90
   3   0   3    3.00    2.40
   3   0   3    0.40    2.20
  -3   0  -3   -0.90    2.60
  -3   0  -3    0.70    2.60
   3   0   3    3.10    2.80
  -3   0  -3    1.70    2.50
  -3   0  -3   -0.20    2.40
   4   0   3    2.00    2.80
  -4   0  -3    0.30    2.70
  -4   0  -3   -2.20    2.80
  -4   0  -3    2.10    2.90
  -4   0  -3   -2.90    2.10
   4   0   3    3.60    2.90
   4   0   3   -2.20    2.80
   5   0   3   -1.50    2.60
   5   0   3   -0.40    2.90
  -5   0  -3   -1.20    3.20
   5   0   3    1.80    3.20
   5   0   3    3.30    3.40
  -5   0  -3    0.00    2.90
  -5   0  -3    3.00    3.50
  -5   0  -3    0.40    3.10
  -6   0  -3    7.80    4.10
  -6   0  -3   -4.30    3.30
  -6   0  -3    2.60    4.60
   6   0   3    3.50    4.00
   6   0   3    9.70    4.00
   6   0   3   -0.30    2.90
  -6   0  -3    2.70    3.80
   6   0   3    3.00    3.80
  -7   0  -3    1.50    4.10
   7   0   3    2.90    4.40
  -7   0  -3   -2.70    4.30
  -7   0  -3   -5.90    3.80
   7   0   3   -0.40    3.60
   7   0   3    1.30    3.50
   7   0   3    1.80    3.90
  -7   0  -3   -4.50    3.30
   8   0   3    4.30    4.90
  -8   0  -3   -6.40    4.30
  -8   0  -3   -4.60    4.30
  -8   0  -3   -3.00    4.40
   8   0   3   -0.80    4.30
   8   0   3    2.30    7.90
  -8   0  -3   -1.90    4.60
   9   0   3   -6.80    4.40
  -9   0  -3   -0.10    5.70
   9   0   3    7.80    5.60
  -9   0  -3  -10.00    4.80
  -9   0  -3   -2.40    4.90
  -9   0  -3    3.20    5.40
  10   0   3    3.10    5.00
  10   0   3   -3.00    5.50
 -10   0  -3    2.10    6.80
 -10   0  -3   -5.50    5.90
 -10   0  -3    2.80    6.70
 -10  -1   3   42.20    7.90
  10  -1  -3   28.70    6.90
  10  -1  -3   28.00    6.30
 -10  -1   3   44.80    7.50
 -10  -1   3   41.00    9.10
 -10  -1   3   27.70    8.30
 -10   1   3   12.70    6.70
 -10   1   3   45.60    9.10
  10   1  -3   28.90    6.20
 -10   1   3   28.50    8.00
  10   1  -3   31.80    6.30
 -10   1   3   46.40    7.90
   9  -1  -3   15.10    5.00
  -9  -1   3   -4.90    4.20
  -9  -1   3    6.80    5.60
  -9  -1   3    3.40    4.70
   9  -1  -3    7.90    4.70
  -9  -1   3   13.70    4.70
   9   1  -3    7.20    4.90
  -9   1   3   14.90    5.30
  -9   1   3   -5.30    3.60
  -9   1   3    3.80    5.00
  -9   1   3    1.30    5.00
   9   1  -3   14.40    5.10
  -8  -1   3    3.50    5.00
   8  -1  -3    1.00    4.40
   8  -1  -3   12.10    4.90
  -8  -1   3    1.00    3.50
  -8  -1   3    4.20    5.80
  -8  -1   3    1.80    4.10
  -8   1   3   11.40    4.30
   8   1  -3    3.80    3.70
  -8   1   3    5.20    4.80
  -8   1   3   -5.50    3.70
   8   1  -3   -0.70    3.80
   7  -1  -3   19.30    5.10
   7  -1  -3   21.40    4.20
  -7  -1   3   18.50    5.30
   7  -1  -3   22.90    5.20
  -7  -1   3   30.40    5.40
  -7  -1   3   21.30    5.00
  -7  -1   3   21.50    5.30
   7   1  -3   24.80    4.90
  -7   1   3   30.90    6.30
  -7   1   3   26.90    5.30
   7   1  -3   25.70    4.40
  -7   1   3   21.10    5.40
  -7   1   3   22.90    5.40
   7   1  -3   28.80    5.10
   6  -1  -3   -0.10    2.70
  -6  -1   3    3.60    3.10
  -6  -1   3    2.00    3.10
  -6  -1   3   -3.80    2.60
   6  -1  -3   -0.10    2.60
  -6  -1   3    3.50    2.90
   6  -1  -3    0.00    3.20
   6  -1  -3   -1.80    3.00
  -6   1   3    1.00    3.40
   6   1  -3    1.50    2.20
  -6   1   3   -1.50    3.00
  -6   1   3    1.60    3.30
  -6   1   3   -3.10    3.10
   6   1  -3    3.20    2.80
   6   1  -3    1.70    2.80
   6   1  -3   -1.00    2.60
   5  -1  -3    2.60    2.30
   5  -1  -3    0.20    2.70
   5  -1  -3    1.10    2.70
  -5  -1   3    1.00    2.40
   5  -1  -3    0.20    2.40
  -5  -1   3    2.10    2.50
  -5  -1   3   -3.20    2.40
  -5  -1   3    0.40    2.70
  -5   1   3   -0.80    2.90
  -5   1   3    2.80    2.70
  -5   1   3   -1.50    2.70
   5   1  -3    4.30    2.20
   5   1  -3    2.30    2.40
  -5   1   3    2.00    3.10
   5   1  -3    3.00    2.20
  -4  -1   3   37.80    4.20
  -4  -1   3   27.80    3.80
  -4  -1   3   30.40    4.30
   4  -1  -3   34.60    4.40
   4  -1  -3   34.60    6.40
   4  -1  -3   37.80    4.10
   4  -1  -3   36.10    4.60
  -4   1   3   32.70    4.50
   4   1  -3   35.40    3.70
   4   1  -3   31.20    3.90
  -4   1   3   35.30    4.40
  -4   1   3   37.30    4.40
   4   1  -3   32.40    3.80
   3  -1  -3  653.33   38.40
  -3  -1   3  635.34   38.10
   3  -1  -3  675.03   38.30
   3  -1  -3  619.74   38.30
   3  -1  -3  634.74   38.20
  -3  -1   3  542.15   37.80
  -3  -1   3  608.94   37.90
  -3  -1   3  546.15   37.90
  -3   1   3  581.34   38.30
   3   1  -3  634.24   37.90
   3   1  -3  636.94   38.00
  -3   1   3  610.24   38.30
   3   1  -3  609.54   37.80
   3   1  -3  636.04   37.90
  -3   1   3  636.54   38.50
  -3   1   3  635.14   38.30
   2  -1  -3   87.19    6.60
  -2  -1   3   93.69    6.40
   2  -1  -3   95.49    6.90
  -2  -1   3   95.19    6.30
   2  -1  -3  103.49    6.80
  -2  -1   3   78.99    6.20
   2  -1  -3   89.09    6.70
  -2  -1   3   92.69    6.60
  -2   1   3   88.99    6.90
  -2   1   3   88.39    6.80
   2   1  -3   93.89    6.20
   2   1  -3   99.79    6.30
   2   1  -3   92.39    6.20
   2   1  -3  103.89    6.30
  -2   1   3  102.39    6.80
  -2   1   3   81.59    6.70
  -1  -1   3  182.28   11.40
   1  -1  -3  196.28   11.90
   1  -1  -3  168.68   11.90
   1  -1  -3  179.98   11.80
  -1  -1   3  178.98   11.50
  -1  -1   3  175.48   11.40
   1  -1  -3  182.38   11.90
  -1  -1   3  180.18   11.50
   1   1  -3  187.28   11.40
   1   1  -3  203.38   11.40
  -1   1   3  185.88   11.90
   1   1  -3  188.18   11.40
  -1   1   3  187.28   11.90
   0  -1   3 2433.06  154.88
   0  -1   3 2668.13  154.78
   0  -1  -3 2808.02  155.08
   0   1   3 2419.86  154.98
   0   1  -3 2651.63  154.78
   0   1  -3 2615.84  154.88
   0   1   3 2463.15  154.98
  -1  -1  -3   22.50    2.90
   1  -1   3   15.70    2.60
   1  -1   3   16.30    2.90
   1  -1   3   28.20    3.20
   1  -1   3   20.40    2.80
  -1  -1  -3   16.50    2.60
  -1  -1  -3   19.00    2.60
  -1  -1  -3   18.50    2.80
  -1   1  -3   24.40    2.80
  -1   1  -3   19.10    2.90
  -1   1  -3   16.70    2.70
   1   1   3   16.30    2.60
  -1   1  -3   16.00    2.60
   1   1   3   16.00    2.60
   1   1   3   21.40    2.80
   1   1   3   18.20    2.60
  -2  -1  -3  466.65   31.00
   2  -1   3  496.35   31.20
  -2  -1  -3  488.55   31.20
   2  -1   3  518.55   31.30
   2  -1   3  488.45   31.10
  -2  -1  -3  522.65   31.10
   2   1   3  524.85   31.30
  -2   1  -3  517.05   31.20
  -2   1  -3  456.65   31.10
   2   1   3  508.15   31.10
   2   1   3  490.55   31.20
   2   1   3  492.95   31.00
  -2   1  -3  505.25   31.10
  -2   1  -3  495.35   31.00
  -3  -1  -3   62.79    5.80
   3  -1   3   62.99    5.50
  -3  -1  -3   61.29    5.60
  -3  -1  -3   47.90    5.50
   3  -1   3   54.39    5.60
   3  -1   3   50.49    5.40
   3  -1   3   60.99    5.90
  -3  -1  -3   60.89    6.20
   3   1   3   49.50    5.60
   3   1   3   56.99    5.60
  -3   1  -3   60.89    5.60
   3   1   3   55.79    5.70
  -3   1  -3   56.19    5.50
  -3   1  -3   49.90    5.70
  -3   1  -3   60.89    5.80
   3   1   3   62.89    5.60
  -4  -1  -3    3.00    3.10
   4  -1   3    9.70    3.60
  -4  -1  -3    6.50    3.80
   4  -1   3    5.00    3.00
  -4  -1  -3   12.20    3.50
   4  -1   3    4.20    3.00
  -4  -1  -3    8.30    3.30
  -4   1  -3    4.60    2.40
   4   1   3    5.30    2.80
  -4   1  -3    5.20    3.20
   4   1   3    6.20    2.90
   4   1   3    5.60    3.00
  -4   1  -3    6.50    3.10
   4   1   3   -1.40    2.60
   5  -1   3   13.40    4.30
   5  -1   3   18.50    4.10
  -5  -1  -3   16.10    4.50
  -5  -1  -3   19.00    4.50
  -5  -1  -3   11.50    3.80
   5  -1   3   12.80    4.00
   5  -1   3   18.20    4.30
  -5  -1  -3   12.90    4.00
   5   1   3   21.80    4.30
   5   1   3   16.70    4.30
  -5   1  -3   18.00    4.10
   5   1   3   20.30    4.20
  -5   1  -3   20.20    4.60
  -5   1  -3   13.30    4.30
   5   1   3   11.80    4.00
  -5   1  -3   14.90    4.10
   6  -1   3   -4.40    3.30
   6  -1   3   -0.40    3.20
  -6  -1  -3   -4.80    3.60
   6  -1   3   -3.20    3.60
   6  -1   3    0.90    4.10
  -6  -1  -3   -0.20    3.50
  -6  -1  -3    1.10    3.90
  -6  -1  -3    3.50    4.40
  -6   1  -3   -3.10    3.80
   6   1   3    0.00    3.50
   6   1   3    4.60    2.90
  -6   1  -3   -4.60    3.40
  -6   1  -3    0.90    3.70
   6   1   3    3.20    3.50
   6   1   3    2.40    3.60
  -6   1  -3   -9.60    3.20
  -7  -1  -3   56.99    8.80
   7  -1   3   71.09    9.00
  -7  -1  -3   68.29    9.00
   7  -1   3   86.19    9.60
  -7  -1  -3   65.69    8.40
   7  -1   3   69.79    9.10
  -7  -1  -3   69.79    9.50
   7  -1   3   56.99    8.00
   7   1   3   60.29   12.20
  -7   1  -3   68.19    9.20
  -7   1  -3   73.49    9.20
   7   1   3   65.89    8.30
   7   1   3   68.49    8.80
  -7   1  -3   56.39    8.20
  -7   1  -3   80.89   10.00
   8  -1   3   82.39    9.80
  -8  -1  -3   91.49   10.80
   8  -1   3   80.59    9.80
  -8  -1  -3  100.69   11.40
  -8  -1  -3   65.49    9.40
   8  -1   3   80.29    9.70
  -8  -1  -3   81.59   10.60
  -8   1  -3   80.69   10.90
   8   1   3   69.19    9.20
   8   1   3   77.59    9.50
  -8   1  -3   79.09   10.50
  -8   1  -3   69.99    9.90
  -8   1  -3   80.39   11.40
  -9  -1  -3   36.80    8.30
  -9  -1  -3   39.90    9.00
  -9  -1  -3   29.00    7.30
   9  -1   3   35.50    7.90
   9  -1   3   34.10    7.50
  -9  -1  -3   35.70    7.30
  -9   1  -3   33.90    7.60
  -9   1  -3   34.50    7.50
   9   1   3   29.30    6.20
   9   1   3   31.50    6.60
  -9   1  -3   28.20    7.70
 -10  -1  -3   86.19   12.40
 -10  -1  -3   52.39   11.20
  10  -1   3   58.89    9.40
  10  -1   3   63.49    9.90
 -10  -1  -3   56.49   10.50
 -10   1  -3   61.49   10.70
 -10   1  -3   81.49   12.10
 -10   1  -3   60.39   10.30
  10   1   3   72.09   10.50
  10   1   3   74.59   10.30
 -10  -2   3  105.29   13.00
  10  -2  -3   79.99   11.80
 -10  -2   3   74.69   11.20
 -10  -2   3   68.79   10.20
 -10  -2   3   81.09   10.40
  10  -2  -3   61.29    9.70
 -10   2   3   77.69   11.00
  10   2  -3   67.29    9.00
  10   2  -3   83.99   13.70
 -10   2   3   65.69   10.90
   9  -2  -3    8.70    5.10
  -9  -2   3   24.30    6.20
  -9  -2   3    8.70    4.70
   9  -2  -3   17.10    5.20
  -9  -2   3   20.90    5.90
  -9  -2   3   12.00    5.90
  -9   2   3    5.50    5.10
  -9   2   3   20.60    6.60
   9   2  -3   24.00    5.40
  -9   2   3    8.50    5.50
  -9   2   3   17.50    5.40
  -8  -2   3    6.60    7.40
  -8  -2   3   13.60    4.90
  -8  -2   3    2.50    3.80
  -8  -2   3   12.90    5.40
   8  -2  -3    2.00    4.40
   8  -2  -3    8.80    4.70
  -8   2   3    7.70    5.60
   8   2  -3    9.00    4.30
  -8   2   3    6.50    4.30
  -8   2   3    9.50    4.90
  -8   2   3    4.10    4.80
   7  -2  -3  168.08   13.70
  -7  -2   3  163.68   14.10
  -7  -2   3  150.28   13.40
  -7  -2   3  162.08   13.00
   7  -2  -3  184.68   13.70
  -7   2   3  154.68   14.10
   7   2  -3  163.68   12.80
  -7   2   3  162.58   13.50
  -7   2   3  171.98   13.90
  -7   2   3  170.58   13.40
  -6  -2   3    2.00    3.40
  -6  -2   3   -1.40    2.90
   6  -2  -3    5.80    3.30
  -6  -2   3   -5.10    2.90
  -6  -2   3    0.60    2.60
   6  -2  -3    2.20    3.80
   6  -2  -3   -0.90    2.40
   6  -2  -3   -0.50    3.20
  -6   2   3    3.10    4.10
  -6   2   3   -1.40    3.20
   6   2  -3    0.60    2.90
   6   2  -3   -4.50    2.00
  -6   2   3   -1.80    2.90
   6   2  -3    0.40    2.20
  -6   2   3   -1.90    2.30
   6   2  -3   -5.10    2.50
   5  -2  -3  546.55   34.60
  -5  -2   3  551.14   34.20
  -5  -2   3  564.54   34.50
  -5  -2   3  518.35   34.10
  -5  -2   3  555.94   34.00
   5  -2  -3  503.65   34.40
   5  -2  -3  525.85   34.40
   5  -2  -3  508.85   34.20
   5   2  -3  499.85   33.50
   5   2  -3  566.44   33.90
   5   2  -3  555.34   34.10
  -5   2   3  583.14   34.80
   5   2  -3  520.85   33.70
  -5   2   3  557.54   34.60
  -5   2   3  572.64   35.00
  -5   2   3  493.15   34.50
   4  -2  -3    2.10    2.50
  -4  -2   3    0.90    2.00
   4  -2  -3    4.10    2.60
  -4  -2   3    6.80    2.40
   4  -2  -3    0.60    2.50
   4  -2  -3    0.10    2.50
  -4  -2   3    2.00    2.20
  -4  -2   3    4.30    2.00
   4   2  -3    2.00    2.10
  -4   2   3    2.90    2.10
   4   2  -3    0.40    1.70
   4   2  -3    4.10    1.80
  -4   2   3    2.60    2.50
   4   2  -3    4.40    2.00
  -4   2   3    3.20    2.70
   3  -2  -3   54.99    5.50
  -3  -2   3   59.39    4.70
   3  -2  -3   54.49    5.50
   3  -2  -3   58.39    5.40
   3  -2  -3   62.89    5.50
  -3  -2   3   51.29    4.60
  -3  -2   3   60.39    4.90
  -3  -2   3   65.49    5.00
   3   2  -3   59.49    4.50
   3   2  -3   61.39    4.50
  -3   2   3   57.59    5.40
   3   2  -3   63.39    4.80
  -3   2   3   58.39    5.50
  -3   2   3   64.99    5.90
  -3   2   3   62.49    5.70
  -2  -2   3  550.74   36.10
  -2  -2   3  534.55   36.00
   2  -2  -3  580.54   36.80
  -2  -2   3  529.45   36.00
   2  -2  -3  630.84   37.00
   2  -2  -3  633.94   37.00
   2  -2  -3  594.64   36.80
  -2  -2   3  589.34   36.10
  -2   2   3  669.03   37.10
   2   2  -3  591.84   35.90
  -2   2   3  577.44   36.90
   2   2  -3  614.64   36.00
  -2   2   3  635.74   36.90
   2   2  -3  634.14   36.10
   2   2  -3  648.04   36.00
  -2   2   3  533.55   36.70
   1  -2  -3 1320.97   81.69
  -1  -2   3 1266.77   80.99
   1  -2  -3 1367.16   81.89
  -1  -2   3 1265.67   80.99
   1  -2  -3 1323.27   81.89
  -1  -2   3 1299.47   80.99
   1  -2  -3 1396.36   81.79
  -1   2   3 1438.26   81.99
  -1   2   3 1407.86   81.79
  -1   2   3 1360.76   81.89
  -1   2   3 1432.06   81.79
   0  -2   3 3430.96  207.68
   0  -2   3 3495.45  207.78
  -1  -2  -3    8.70    2.10
   1  -2   3    8.80    2.00
  -1  -2  -3    9.00    2.10
  -1  -2  -3    5.30    2.00
  -1  -2  -3   11.90    2.10
   1  -2   3   13.10    2.30
   1  -2   3    8.60    2.20
   1  -2   3   10.80    2.20
   1   2   3   11.80    2.10
   1   2   3   11.20    2.10
  -1   2  -3   10.50    2.20
   1   2   3    7.70    2.00
   1   2   3   10.10    2.10
  -1   2  -3   11.60    2.00
  -1   2  -3    6.90    1.90
  -2  -2  -3  254.97   16.90
   2  -2   3  274.37   17.20
   2  -2   3  249.28   17.00
  -2  -2  -3  289.47   17.20
   2  -2   3  264.37   16.90
   2  -2   3  239.78   16.80
  -2  -2  -3  245.88   16.90
  -2  -2  -3  278.77   17.00
  -2   2  -3  250.77   16.90
   2   2   3  256.27   16.90
   2   2   3  254.67   16.70
  -2   2  -3  264.57   16.80
  -2   2  -3  238.78   16.90
  -2   2  -3  262.17   16.80
  -3  -2  -3   98.39    8.40
  -3  -2  -3  117.19    8.40
  -3  -2  -3  108.19    8.50
   3  -2   3  106.29    8.30
  -3  -2  -3   89.39    8.10
   3  -2   3  111.29    8.70
   3  -2   3  100.09    8.40
   3  -2   3  102.29    8.30
   3   2   3  104.59    8.10
  -3   2  -3  106.49    8.50
   3   2   3  108.39    8.30
   3   2   3  109.59    8.40
  -3   2  -3  100.19    8.20
   3   2   3  106.59    8.10
  -3   2  -3   99.29    8.30
  -3   2  -3   99.89    8.10
   4  -2   3  222.28   16.90
   4  -2   3  246.28   18.00
   4  -2   3  245.58   17.40
  -4  -2  -3  236.58   17.30
  -4  -2  -3  271.07   17.40
   4  -2   3  258.57   17.60
  -4   2  -3  254.87   17.20
   4   2   3  242.78   16.80
   4   2   3  251.07   17.10
   4   2   3  223.08   16.90
   4   2   3  260.67   17.00
  -4   2  -3  262.27   17.50
  -4   2  -3  241.28   17.00
  -5  -2  -3  338.07   22.40
  -5  -2  -3  335.67   22.50
   5  -2   3  320.07   22.00
  -5  -2  -3  357.46   23.20
   5  -2   3  302.07   22.00
  -5  -2  -3  311.97   22.50
  -5   2  -3  329.07   22.20
   5   2   3  346.57   22.20
   5   2   3  311.27   21.70
   5   2   3  322.27   22.00
   5   2   3  329.17   22.10
  -5   2  -3  315.17   22.60
  -5   2  -3  313.17   22.10
  -6  -2  -3  141.29   11.80
  -6  -2  -3  145.19   12.70
   6  -2   3  139.89   11.60
   6  -2   3  135.09   12.10
  -6  -2  -3  129.89   12.40
   6  -2   3  134.59   11.90
  -6  -2  -3  138.69   12.00
   6  -2   3  125.59   12.00
  -6   2  -3  141.19   11.80
  -6   2  -3  145.49   12.00
   6   2   3  134.69   11.50
   6   2   3  133.59   11.50
  -6   2  -3  136.89   12.20
   6   2   3  147.79   11.90
  -6   2  -3  136.19   12.30
   6   2   3  139.39   11.10
  -7  -2  -3    0.10    3.80
   7  -2   3    4.20    3.80
  -7  -2  -3    4.60    4.40
   7  -2   3    3.90    4.30
  -7  -2  -3    8.80    5.50
   7  -2   3    5.90    5.00
   7  -2   3    1.90    3.90
  -7  -2  -3   -3.60    4.20
   7   2   3    5.60    4.60
   7   2   3   -0.60    2.70
  -7   2  -3    8.40    5.20
   7   2   3    3.20    4.50
  -7   2  -3    2.20    4.50
   7   2   3    1.60    4.20
  -7   2  -3   -1.60    4.60
  -7   2  -3    1.50    3.90
  -8  -2  -3    5.60    5.40
   8  -2   3    2.20    4.70
   8  -2   3    3.10    3.70
  -8  -2  -3    5.30    4.90
  -8  -2  -3    1.00    5.30
  -8  -2  -3    3.00    4.00
   8  -2   3    8.80    5.00
  -8   2  -3    4.10    4.20
   8   2   3    8.90    4.90
  -8   2  -3   -1.70    3.80
  -8   2  -3   14.00    5.70
   8   2   3    2.80    4.40
  -8   2  -3   10.30    5.40
  -9  -2  -3    4.10    5.80
   9  -2   3   15.10    6.00
  -9  -2  -3    1.00    4.70
  -9  -2  -3    3.90    5.00
  -9  -2  -3    0.10    4.50
   9  -2   3   12.10    5.90
  -9   2  -3    5.00    6.50
   9   2   3   13.80    5.30
  -9   2  -3   -3.80    5.10
  -9   2  -3    4.10    5.30
   9   2   3   14.90    4.80
 -10  -2  -3   36.70    9.20
  10  -2   3    6.40    6.00
 -10  -2  -3   20.80    8.10
 -10  -2  -3   29.50    8.10
  10  -2   3   20.90    7.10
 -10  -2  -3   21.00    7.30
 -10   2  -3   26.80    7.80
  10   2   3   39.10    7.10
 -10   2  -3   15.50    7.70
  10   2   3   31.50    6.60
 -10   2  -3   29.20    8.80
 -10  -3   3   -2.40    6.40
  10  -3  -3    3.60    4.80
  10  -3  -3   -3.50    5.10
 -10  -3   3   -0.70    5.90
 -10  -3   3   -6.70    4.20
 -10  -3   3   -8.40    5.50
  10   3  -3    2.00    4.10
 -10   3   3   -2.30    5.80
 -10   3   3   14.00    7.10
 -10   3   3    1.30    5.70
  10   3  -3    1.30    4.80
   9  -3  -3   40.30    8.80
  -9  -3   3   41.10    7.70
  -9  -3   3   21.50    5.30
  -9  -3   3   29.70    7.50
   9  -3  -3   28.90    6.80
  -9  -3   3   30.60    6.40
  -9   3   3   30.30    7.80
  -9   3   3   19.20    6.40
  -9   3   3   44.30    7.30
   9   3  -3   26.20    5.50
   9   3  -3   36.30    5.70
  -8  -3   3   60.29    7.30
  -8  -3   3   39.00    6.80
   8  -3  -3   56.09    8.10
  -8  -3   3   51.89    9.10
  -8  -3   3   58.29    8.70
   8  -3  -3   50.09    8.10
   8   3  -3   63.59    7.30
   8   3  -3   45.70    6.50
  -8   3   3   53.19    7.80
  -8   3   3   48.20    8.20
  -8   3   3   62.99    8.10
  -8   3   3   61.49    9.30
   7  -3  -3  251.67   18.00
  -7  -3   3  212.18   16.90
   7  -3  -3  229.88   18.20
  -7  -3   3  259.57   17.80
  -7  -3   3  249.78   18.50
  -7  -3   3  258.67   18.10
   7  -3  -3  250.07   17.90
   7  -3  -3  262.27   20.00
  -7   3   3  245.48   18.30
   7   3  -3  245.18   16.80
   7   3  -3  244.18   17.30
  -7   3   3  259.37   18.90
  -7   3   3  201.98   17.90
  -7   3   3  240.38   17.90
   7   3  -3  230.18   17.00
   6  -3  -3  175.28   14.20
   6  -3  -3  180.88   13.90
  -6  -3   3  194.48   14.30
  -6  -3   3  187.98   13.50
  -6  -3   3  204.78   14.10
  -6  -3   3  169.88   13.00
   6  -3  -3  169.08   13.70
   6  -3  -3  171.18   13.70
   6   3  -3  179.88   12.70
  -6   3   3  189.58   14.10
  -6   3   3  180.28   15.60
  -6   3   3  176.98   13.90
   6   3  -3  189.78   12.60
   6   3  -3  178.48   13.20
  -6   3   3  180.88   14.60
   6   3  -3  178.48   13.00
   5  -3  -3    4.10    2.80
  -5  -3   3    6.10    2.40
  -5  -3   3    1.40    2.80
   5  -3  -3    5.70    2.80
   5  -3  -3    3.10    3.20
   5  -3  -3    4.10    2.90
  -5  -3   3    2.10    2.70
  -5  -3   3    1.00    2.30
   5   3  -3    1.50    1.90
   5   3  -3    5.50    2.40
  -5   3   3    3.50    3.50
   5   3  -3    0.30    2.10
   5   3  -3    3.10    2.00
  -5   3   3    3.90    3.20
  -5   3   3    3.70    3.20
  -5   3   3    6.60    3.20
  -4  -3   3 1247.98   82.49
   4  -3  -3 1427.06   83.29
  -4  -3   3 1342.87   82.69
   4  -3  -3 1287.67   83.49
   4  -3  -3 1362.36   83.69
  -4  -3   3 1293.07   82.79
  -4   3   3 1491.55   83.79
   4   3  -3 1403.96   82.19
  -4   3   3 1373.16   83.59
  -4   3   3 1345.37   83.29
   4   3  -3 1407.36   82.29
   4   3  -3 1376.16   82.49
  -4   3   3 1331.27   83.29
   3  -3  -3   31.80    4.20
   3  -3  -3   33.10    4.40
  -3  -3   3   31.50    3.10
  -3  -3   3   28.40    2.80
   3  -3  -3   27.90    4.10
  -3  -3   3   26.10    3.10
  -3  -3   3   29.00    2.70
   3  -3  -3   30.90    4.30
  -3   3   3   33.90    4.10
   3   3  -3   31.10    2.80
  -3   3   3   34.90    4.50
   3   3  -3   30.40    2.60
  -3   3   3   37.10    4.70
   3   3  -3   34.20    2.80
  -3   3   3   36.40    4.40
   3   3  -3   31.90    2.70
   2  -3  -3  734.33   41.80
   2  -3  -3  694.93   41.90
  -2  -3   3  612.74   40.50
  -2  -3   3  676.93   40.60
   2  -3  -3  697.73   41.80
  -2  -3   3  632.24   40.50
   2  -3  -3  663.73   41.90
  -2   3   3  701.83   41.80
  -2   3   3  642.94   41.90
  -2   3   3  669.73   41.70
  -2   3   3  719.93   42.00
   1  -3  -3  352.76   22.90
   1  -3  -3  350.66   23.10
   1  -3  -3  336.97   22.90
   1  -3  -3  364.96   23.20
  -1  -3   3  406.86   22.00
  -1  -3   3  354.66   21.90
  -1   3   3  375.16   23.00
  -1   3   3  370.36   23.10
  -1   3   3  362.86   23.10
  -1   3   3  356.46   22.90
   0  -3   3  551.34   32.70
   0  -3   3  526.05   32.70
   0  -3  -3  520.05   33.20
   0  -3  -3  545.45   33.50
   0  -3   3  556.04   32.90
   0  -3  -3  496.75   33.30
   0  -3  -3  533.55   33.30
   0   3  -3  521.25   32.60
   0   3   3  531.35   33.30
   0   3   3  532.35   33.40
   0   3   3  563.34   33.20
   0   3  -3  590.34   32.80
   0   3  -3  533.05   32.60
   0   3   3  520.25   33.20
   1  -3   3 1037.60   65.99
  -1  -3  -3 1057.89   65.99
   1  -3   3 1110.09   65.89
  -1  -3  -3 1058.59   66.09
  -1  -3  -3 1096.99   65.99
  -1  -3  -3  984.90   66.09
   1   3   3 1159.98   66.19
   1   3   3 1110.59   65.99
   1   3   3 1097.39   65.89
  -1   3  -3 1125.89   65.89
   1   3   3 1086.99   66.09
  -1   3  -3 1035.70   65.69
  -1   3  -3 1138.79   65.79
   2  -3   3    2.70    2.30
  -2  -3  -3    5.50    2.20
   2  -3   3    4.30    2.10
   2  -3   3    5.60    2.40
  -2  -3  -3    4.00    2.20
  -2  -3  -3    8.30    2.30
  -2  -3  -3    7.00    2.30
   2  -3   3    1.30    2.00
   2   3   3    4.80    1.90
  -2   3  -3    1.40    1.90
  -2   3  -3    2.30    2.00
   2   3   3    2.70    2.00
   2   3   3    2.60    1.90
  -2   3  -3    6.40    2.20
  -2   3  -3    5.70    2.00
   2   3   3    2.60    1.90
  -3  -3  -3 1166.38   76.39
   3  -3   3 1274.37   76.59
  -3  -3  -3 1252.37   76.29
   3  -3   3 1175.88   76.49
  -3  -3  -3 1164.38   76.79
   3  -3   3 1289.57   76.39
   3  -3   3 1143.89   76.29
  -3  -3  -3 1333.57   77.49
   3   3   3 1251.67   75.99
  -3   3  -3 1322.67   76.29
  -3   3  -3 1248.38   76.39
   3   3   3 1274.87   78.89
  -3   3  -3 1308.37   76.99
  -3   3  -3 1211.08   76.29
   3   3   3 1279.77   76.19
  -4  -3  -3  598.54   39.10
   4  -3   3  701.93   39.60
   4  -3   3  597.64   39.90
  -4  -3  -3  529.45   38.70
   4  -3   3  617.44   39.30
  -4  -3  -3  637.24   39.00
  -4  -3  -3  693.73   39.40
   4  -3   3  637.44   39.00
  -4   3  -3  554.94   38.90
   4   3   3  636.24   38.60
  -4   3  -3  622.44   38.90
   4   3   3  638.94   39.00
  -4   3  -3  551.44   38.80
   4   3   3  600.84   38.60
   4   3   3  591.94   38.70
   5  -3   3   78.69    8.00
  -5  -3  -3   78.09    8.30
   5  -3   3   73.39    8.40
  -5  -3  -3   72.99    7.80
  -5  -3  -3   96.59    8.70
   5  -3   3   70.99    8.20
   5  -3   3   80.39    8.00
  -5  -3  -3   75.29    8.10
  -5   3  -3   81.19    8.30
   5   3   3   80.69    8.00
   5   3   3   82.39    7.40
  -5   3  -3   67.19    7.60
   5   3   3   81.59    8.00
   5   3   3   76.69    7.80
  -5   3  -3   70.89    7.70
  -5   3  -3   81.29    8.40
   6  -3   3  486.25   30.60
   6  -3   3  424.96   30.60
   6  -3   3  462.75   30.50
  -6  -3  -3  488.05   30.80
   6  -3   3  446.66   30.90
  -6   3  -3  456.35   30.40
   6   3   3  441.96   29.80
   6   3   3  435.56   30.10
  -6   3  -3  474.05   30.50
  -6   3  -3  413.06   30.50
   6   3   3  444.36   30.10
  -6   3  -3  487.45   30.90
   6   3   3  446.46   30.00
   7  -3   3    3.10    4.00
  -7  -3  -3    1.60    4.30
   7  -3   3    2.50    3.90
  -7  -3  -3   -3.20    3.50
   7  -3   3    8.00    4.40
   7  -3   3   -0.80    4.10
  -7   3  -3   -0.40    4.30
   7   3   3    3.60    3.90
   7   3   3   -3.10    3.60
  -7   3  -3    5.40    5.00
   7   3   3    1.40    4.10
   7   3   3    7.60    3.80
  -7   3  -3    3.30    4.50
  -7   3  -3   -1.50    3.20
   8  -3   3   96.49   11.40
   8  -3   3   70.79   11.20
   8  -3   3   97.69   11.00
  -8  -3  -3   66.79    9.80
  -8  -3  -3   83.69   10.30
  -8   3  -3   86.49   10.30
   8   3   3   87.39    9.90
  -8   3  -3   87.59   10.90
   8   3   3  101.89   10.30
  -8   3  -3   89.89   11.10
  -9  -3  -3   79.19   10.30
   9  -3   3   66.19    9.70
  -9  -3  -3   51.89    9.10
   9  -3   3   56.89    9.20
   9   3   3   46.50    7.90
  -9   3  -3   82.39   10.70
  -9   3  -3   52.49    8.90
   9   3   3   60.59    8.60
  -9   3  -3   59.89    9.70
  -9  -4   3   68.19   10.20
   9  -4  -3   76.59   10.50
  -9  -4   3   75.09   10.10
  -9  -4   3   81.99    9.30
   9  -4  -3   93.19   10.90
  -9  -4   3   71.69    8.80
  -9   4   3   90.99   11.40
  -9   4   3   68.59   10.20
  -9   4   3  111.49   12.10
   9   4  -3   73.99    8.20
   9   4  -3   76.39    8.40
   8  -4  -3   27.60    6.20
  -8  -4   3   25.60    6.00
  -8  -4   3   33.00    5.20
  -8  -4   3   23.40    5.00
   8  -4  -3   25.50    6.50
  -8  -4   3   34.70    6.50
  -8   4   3   23.90    6.10
   8   4  -3   29.40    5.10
  -8   4   3   33.30    7.20
   8   4  -3   18.60    4.30
  -8   4   3   24.40    5.80
  -8   4   3   40.70    7.90
   7  -4  -3   75.39    8.20
   7  -4  -3   69.79    8.20
  -7  -4   3   79.39    8.30
   7  -4  -3   67.89    8.80
  -7  -4   3   62.49    7.10
   7  -4  -3   66.69    9.80
  -7  -4   3   93.29    8.10
  -7  -4   3   82.49    9.90
  -7   4   3   95.79    9.90
   7   4  -3   69.89    6.80
  -7   4   3   80.59   10.40
  -7   4   3   68.29    9.10
   7   4  -3   69.09    7.20
  -7   4   3   63.79    8.60
   7   4  -3   74.69    7.10
  -6  -4   3  124.39   10.10
   6  -4  -3  115.69   10.40
   6  -4  -3  121.59   10.70
  -6  -4   3  120.09   10.60
  -6  -4   3  109.59    9.40
   6  -4  -3  126.29   10.90
  -6  -4   3  127.69   10.00
   6  -4  -3  119.39   10.60
   6   4  -3  122.39    9.00
  -6   4   3  125.29   11.00
  -6   4   3  110.09   10.90
  -6   4   3  131.19   10.90
   6   4  -3  126.49    9.40
  -6   4   3  123.59   10.90
   6   4  -3  125.79    9.10
   6   4  -3  119.49    9.40
   5  -4  -3  304.67   20.20
  -5  -4   3  279.37   19.00
   5  -4  -3  301.27   20.10
  -5  -4   3  274.97   19.40
  -5  -4   3  278.17   19.20
   5  -4  -3  267.47   20.20
   5  -4  -3  277.17   20.30
  -5   4   3  305.97   20.60
  -5   4   3  294.27   20.20
  -5   4   3  284.07   20.40
   5   4  -3  288.67   18.50
  -5   4   3  303.47   20.20
   5   4  -3  299.47   18.60
   5   4  -3  306.57   18.80
   4  -4  -3  172.88   13.30
  -4  -4   3  168.18   12.10
  -4  -4   3  180.78   12.00
   4  -4  -3  194.28   14.90
   4  -4  -3  188.38   13.40
   4  -4  -3  168.88   13.40
   4   4  -3  183.88   11.80
   4   4  -3  179.08   11.70
   4   4  -3  181.58   11.80
  -4   4   3  197.48   13.50
   4   4  -3  186.88   11.70
  -4   4   3  196.18   13.50
  -4   4   3  192.38   13.50
  -3  -4   3 1018.10   69.59
  -3  -4   3 1031.10   69.49
   3  -4  -3 1155.98   70.89
   3  -4  -3 1163.58   71.09
   3  -4  -3 1202.68   71.19
  -3  -4   3 1236.18   69.59
   3   4  -3 1165.58   69.29
   3   4  -3 1168.18   69.19
  -3   4   3 1217.98   71.19
   3   4  -3 1193.98   69.29
   3   4  -3 1195.98   69.29
  -3   4   3 1119.49   70.79
  -3   4   3 1171.88   71.79
  -3   4   3 1128.49   71.09
   2  -4  -3  968.80   58.69
   2  -4  -3  994.80   58.59
   2  -4  -3 1035.10   58.79
  -2  -4   3  854.11   56.99
  -2   4   3  994.60   58.69
  -2   4   3  891.01   58.49
  -2   4   3  936.91   58.49
  -1  -4   3  291.97   18.90
   1  -4  -3  309.87   20.20
   1  -4  -3  312.87   20.40
  -1  -4   3  304.47   19.00
   1  -4  -3  337.87   20.40
  -1  -4   3  279.77   19.00
   1  -4  -3  331.47   20.20
  -1  -4   3  273.87   18.90
  -1   4   3  318.97   20.10
  -1   4   3  316.57   20.20
   1   4  -3  327.17   18.80
  -1   4   3  323.47   20.30
   1   4  -3  327.07   18.80
  -1   4   3  331.47   20.10
   0  -4   3  247.28   17.40
   0  -4   3  252.47   17.50
   0  -4  -3  305.07   18.50
   0  -4   3  247.68   17.40
   0  -4  -3  270.37   18.10
   0  -4  -3  299.47   18.20
   0  -4   3  295.37   17.70
   0  -4  -3  294.67   18.40
   0   4  -3  293.67   17.40
   0   4  -3  292.57   17.50
   0   4   3  282.17   18.20
   0   4   3  276.17   18.10
   0   4  -3  283.47   17.30
   0   4   3  276.97   18.00
   0   4   3  296.07   18.30
   1  -4   3    0.40    1.40
  -1  -4  -3   -1.80    1.70
  -1  -4  -3    1.00    1.80
  -1  -4  -3    0.30    1.70
   1  -4   3    2.20    1.80
  -1  -4  -3    2.20    2.10
   1  -4   3    2.20    1.70
   1  -4   3    3.30    1.80
   1   4   3    5.50    2.00
  -1   4  -3   -1.20    1.40
   1   4   3   -1.40    1.80
   1   4   3    2.00    2.00
  -1   4  -3   -2.00    1.40
  -1   4  -3    4.50    1.80
   1   4   3    2.00    2.00
  -1   4  -3    3.20    1.70
   2  -4   3 1771.72  100.19
  -2  -4  -3 1579.44  100.19
  -2  -4  -3 1751.42  100.09
  -2  -4  -3 1600.14  100.29
   2  -4   3 1528.55  100.29
   2  -4   3 1575.24  100.19
   2   4   3 1673.23   99.99
   2   4   3 1705.33   99.89
  -2   4  -3 1650.73  100.69
   2   4   3 1745.93  100.79
  -2   4  -3 1637.34   99.89
  -2   4  -3 1557.14   99.99
   3  -4   3  120.49    9.30
  -3  -4  -3  116.29    8.80
  -3  -4  -3  107.99    8.80
   3  -4   3   96.49    8.70
   3  -4   3   99.79    8.90
   3  -4   3  112.49    9.20
  -3  -4  -3  109.79    8.80
  -3  -4  -3  105.39    8.50
  -3   4  -3  104.69    8.50
   3   4   3  125.69    8.70
  -3   4  -3  112.09    8.70
  -3   4  -3  111.79    9.00
   3   4   3  110.19    8.50
  -3   4  -3  118.39    9.00
   3   4   3  111.69    8.50
   3   4   3  107.09    8.60
  -4  -4  -3  472.75   30.10
   4  -4   3  451.35   29.90
  -4  -4  -3  444.46   30.10
  -4  -4  -3  420.26   29.60
   4  -4   3  432.56   30.20
  -4  -4  -3  483.75   30.00
   4  -4   3  512.55   30.50
  -4   4  -3  445.86   29.70
   4   4   3  461.95   29.40
  -4   4  -3  471.05   30.10
   4   4   3  468.05   29.60
   4   4   3  465.45   29.50
  -4   4  -3  437.46   29.90
   4   4   3  469.15   29.80
  -5  -4  -3  351.56   23.00
  -5  -4  -3  338.87   23.00
  -5  -4  -3  284.07   22.80
   5  -4   3  340.27   23.00
  -5  -4  -3  339.27   23.10
   5  -4   3  334.27   23.10
   5  -4   3  348.77   23.40
   5  -4   3  364.06   23.50
  -5   4  -3  326.57   22.60
   5   4   3  339.67   22.50
  -5   4  -3  316.87   23.00
   5   4   3  349.67   22.70
  -5   4  -3  334.07   23.00
   5   4   3  315.37   22.10
   5   4   3  319.07   22.30
  -5   4  -3  330.37   22.70
  -6  -4  -3   16.20    4.90
   6  -4   3   11.40    4.90
   6  -4   3    4.70    4.40
  -6  -4  -3   12.20    4.50
  -6  -4  -3   19.20    5.40
  -6  -4  -3   22.50    5.10
   6  -4   3   11.00    4.50
   6  -4   3    9.50    4.60
  -6   4  -3   10.70    4.80
   6   4   3   15.90    4.50
  -6   4  -3   12.40    4.50
   6   4   3   18.50    4.50
   6   4   3   17.00    4.60
  -6   4  -3   13.30    4.60
  -7  -4  -3  470.95   32.50
  -7  -4  -3  458.15   32.30
   7  -4   3  442.16   32.20
   7  -4   3  523.35   32.40
  -7  -4  -3  480.25   31.90
   7  -4   3  412.66   31.70
   7   4   3  453.25   31.30
   7   4   3  392.56   31.90
   7   4   3  484.45   32.40
  -7   4  -3  511.15   32.20
  -7   4  -3  509.15   32.70
  -7   4  -3  503.65   32.10
  -8  -4  -3    1.50    5.50
  -8  -4  -3   -0.70    4.60
   8  -4   3    0.20    5.00
  -8  -4  -3    8.50    5.10
   8  -4   3    0.60    5.10
  -8  -4  -3    4.70    5.00
   8  -4   3   -4.80    4.20
  -8   4  -3   -7.20    4.20
   8   4   3    2.10    4.30
   8   4   3   -5.50    4.00
  -8   4  -3    2.90    5.40
  -8   4  -3   -2.00    4.10
  -9  -4  -3  111.69   12.90
  -9  -4  -3   91.09   11.30
  -9  -4  -3   71.79   11.10
  -9  -4  -3   82.59   10.90
   9  -4   3   72.79   10.80
   9  -4   3   80.49   10.30
  -9   4  -3   77.39   10.70
  -9   4  -3   52.99   15.20
   9   4   3   75.59    9.60
   9   4   3   60.79    9.10
  -9  -5   3  136.69   12.40
   9  -5  -3  135.49   14.00
   9  -5  -3  124.09   13.40
  -9  -5   3  144.69   12.00
   9   5  -3  135.99   11.70
  -9   5   3  168.68   14.90
   9   5  -3  138.19   11.30
  -9   5   3  154.78   15.00
  -9   5   3  145.89   14.30
  -8  -5   3   27.00    5.30
  -8  -5   3   35.10    5.20
   8  -5  -3   37.70    7.30
   8  -5  -3   38.70    7.70
   8   5  -3   32.70    5.10
  -8   5   3   27.10    6.30
  -8   5   3   33.90    7.90
   8   5  -3   25.60    4.50
  -7  -5   3    0.80    3.20
   7  -5  -3    9.20    5.20
   7  -5  -3    3.30    7.60
   7  -5  -3    3.70    4.50
  -7  -5   3    8.10    3.10
   7   5  -3    0.50    2.60
   7   5  -3    2.90    2.50
  -7   5   3    1.10    3.60
  -7   5   3    3.00    4.60
  -7   5   3    1.40    3.80
  -6  -5   3  419.86   26.00
   6  -5  -3  401.86   27.50
   6  -5  -3  390.66   27.30
  -6  -5   3  389.76   25.90
   6  -5  -3  343.67   27.00
   6  -5  -3  386.46   27.20
  -6   5   3  416.66   28.70
  -6   5   3  385.16   27.30
  -6   5   3  455.95   28.10
  -6   5   3  354.26   26.80
   6   5  -3  397.66   25.20
   6   5  -3  434.36   25.90
   6   5  -3  400.36   25.10
   5  -5  -3   12.90    4.90
   5  -5  -3   11.60    4.50
  -5  -5   3   14.50    2.60
   5  -5  -3   13.10    4.10
  -5  -5   3   11.30    2.90
   5  -5  -3    2.70    3.40
  -5  -5   3   14.40    3.10
  -5  -5   3   10.30    2.70
   5   5  -3   11.70    2.20
  -5   5   3   12.70    4.20
   5   5  -3   15.50    2.30
   5   5  -3   15.60    2.20
  -5   5   3    8.70    4.00
  -5   5   3   11.40    3.80
  -5   5   3   12.10    4.70
   5   5  -3   11.90    2.00
   4  -5  -3  360.46   25.10
  -4  -5   3  380.36   23.30
   4  -5  -3  372.36   25.10
  -4  -5   3  363.26   23.10
   4  -5  -3  359.46   24.70
   4  -5  -3  359.56   24.80
  -4  -5   3  376.26   23.30
   4   5  -3  384.96   22.70
  -4   5   3  374.86   24.60
   4   5  -3  383.76   22.80
   4   5  -3  371.96   22.70
  -4   5   3  370.76   25.00
   4   5  -3  375.96   22.70
  -4   5   3  355.96   24.80
  -4   5   3  366.46   24.70
   3  -5  -3  181.18   13.00
  -3  -5   3  168.68   11.20
   3  -5  -3  174.38   13.20
  -3  -5   3  185.18   11.00
   3  -5  -3  169.88   13.20
  -3  -5   3  181.88   11.00
  -3  -5   3  175.48   11.10
   3  -5  -3  167.38   12.70
  -3   5   3  176.18   12.60
  -3   5   3  168.88   13.00
  -3   5   3  177.28   12.80
  -3   5   3  180.88   13.00
   2  -5  -3  461.25   29.10
  -2  -5   3  442.26   27.20
  -2  -5   3  399.16   27.30
   2  -5  -3  450.15   28.90
  -2  -5   3  465.35   27.40
   2  -5  -3  474.95   29.00
   2  -5  -3  504.55   29.30
  -2  -5   3  396.46   27.10
  -2   5   3  437.66   28.60
  -2   5   3  478.55   28.90
  -2   5   3  456.75   29.00
  -2   5   3  470.75   29.00
   1  -5  -3 1071.39   61.09
   1  -5  -3  963.80   61.09
   1  -5  -3  962.10   60.89
   1  -5  -3 1056.99   61.29
  -1  -5   3  952.40   60.19
  -1  -5   3  989.20   59.79
  -1  -5   3  896.81   59.89
  -1  -5   3 1010.80   59.79
  -1   5   3 1024.10   60.79
   1   5  -3 1018.00   59.59
   1   5  -3  985.80   59.59
  -1   5   3  890.31   60.69
   1   5  -3 1025.60   59.59
  -1   5   3 1035.80   61.09
   1   5  -3  986.70   59.59
  -1   5   3  986.60   60.99
   0  -5   3   65.39    5.70
   0  -5   3   77.49    5.80
   0  -5  -3   70.69    6.60
   0  -5  -3   78.89    6.50
   0  -5   3   72.99    5.80
   0  -5   3   87.39    5.90
   0  -5  -3   75.99    6.70
   0  -5  -3   77.79    6.80
   0   5  -3   82.29    5.90
   0   5  -3   74.19    5.40
   0   5  -3   77.29    5.70
   0   5   3   76.59    6.20
   0   5   3   81.19    6.70
   0   5   3   73.49    6.50
   0   5   3   68.49    6.20
  -1  -5  -3 2077.49  127.69
  -1  -5  -3 2181.48  127.59
   1  -5   3 2220.38  127.49
   1  -5   3 1919.91  127.29
   1  -5   3 2287.27  127.29
  -1  -5  -3 2137.29  127.79
  -1   5  -3 1943.51  127.09
   1   5   3 2059.89  127.29
  -1   5  -3 2136.79  127.09
  -1   5  -3 2113.09  126.99
  -1   5  -3 2027.40  127.39
   1   5   3 2085.49  127.29
   1   5   3 2152.88  127.49
   1   5   3 2134.79  127.49
  -2  -5  -3  138.69   10.40
   2  -5   3  127.79   10.50
  -2  -5  -3  149.69   10.40
   2  -5   3  147.69   10.20
  -2  -5  -3  129.19   10.10
   2  -5   3  119.29   10.00
   2  -5   3  130.59   10.30
  -2  -5  -3  131.59   10.20
   2   5   3  130.19   10.00
   2   5   3  139.79    9.90
   2   5   3  157.68   10.10
   2   5   3  140.89    9.90
  -2   5  -3  144.89   10.10
  -2   5  -3  141.09    9.90
  -2   5  -3  133.79    9.90
  -3  -5  -3  538.45   33.50
   3  -5   3  529.15   33.90
   3  -5   3  520.05   33.60
  -3  -5  -3  577.54   33.80
  -3  -5  -3  452.15   33.10
   3  -5   3  529.45   33.70
   3  -5   3  543.05   34.10
  -3  -5  -3  521.25   34.70
  -3   5  -3  541.95   33.70
  -3   5  -3  506.25   33.40
  -3   5  -3  515.65   33.30
  -3   5  -3  558.24   33.50
   3   5   3  502.55   32.90
  -4  -5  -3  418.06   32.10
   4  -5   3  532.65   31.70
  -4  -5  -3  477.25   30.90
   4  -5   3  489.45   31.60
   4  -5   3  485.65   31.20
  -4  -5  -3  414.36   30.50
  -4  -5  -3  539.15   31.50
   4   5   3  485.75   31.00
   4   5   3  468.55   30.30
   4   5   3  485.85   30.70
  -4   5  -3  471.75   31.20
  -4   5  -3  484.65   30.90
  -4   5  -3  470.35   31.00
  -4   5  -3  450.25   30.90
  -5  -5  -3  403.76   25.30
  -5  -5  -3  334.87   24.60
   5  -5   3  356.76   25.50
   5  -5   3  359.06   25.10
   5  -5   3  375.16   25.60
  -5  -5  -3  409.76   25.40
  -5  -5  -3  344.77   25.20
   5  -5   3  400.76   25.40
   5   5   3  370.56   24.20
   5   5   3  357.26   24.60
  -5   5  -3  393.06   25.30
  -5   5  -3  352.16   24.80
  -5   5  -3  330.07   24.90
   5   5   3  359.86   24.30
  -5   5  -3  357.16   24.80
  -6  -5  -3  306.77   21.40
  -6  -5  -3  296.07   21.90
   6  -5   3  290.27   22.00
   6  -5   3  324.07   21.90
   6  -5   3  286.47   21.60
  -6  -5  -3  258.27   20.90
  -6  -5  -3  312.97   21.70
   6  -5   3  291.67   22.00
  -6   5  -3  328.27   22.00
  -6   5  -3  290.37   21.30
   6   5   3  301.97   20.70
  -6   5  -3  284.77   21.10
  -6   5  -3  294.17   21.40
   6   5   3  298.37   20.50
   7  -5   3   10.20    4.60
   7  -5   3   -2.40    4.40
   7  -5   3    1.70    4.20
   7  -5   3   -5.00    4.90
  -7  -5  -3   -2.60    4.50
  -7  -5  -3   -0.60    4.30
  -7  -5  -3   -3.70    3.90
  -7   5  -3    1.90    4.30
  -7   5  -3   -0.20    4.00
   7   5   3   -4.10    3.60
  -7   5  -3    5.10    4.90
   7   5   3    2.70    3.30
   8  -5   3  143.79   13.70
  -8  -5  -3  139.69   13.70
  -8  -5  -3  139.19   13.90
  -8  -5  -3  134.59   13.60
   8  -5   3  152.58   14.90
  -8  -5  -3  124.59   13.00
   8  -5   3  181.68   16.50
   8   5   3  146.59   12.60
  -8   5  -3  161.98   14.50
  -8   5  -3  142.29   13.70
  -9  -5  -3   47.00    8.90
  -9  -5  -3   39.60    8.50
   9  -5   3   49.60    9.40
  -9  -5  -3   43.60    8.10
   9  -5   3   46.50    8.70
  -9  -5  -3   40.80    8.50
   9   5   3   36.10    6.70
   9   5   3   33.80    6.70
  -9   5  -3   39.60    7.80
  -9   5  -3   27.20   13.90
   9  -6  -3   -1.10    5.40
  -9  -6   3   10.20    3.80
  -9  -6   3    5.30    3.90
  -9  -6   3   -0.20    3.90
   9  -6  -3    6.10    6.50
  -9   6   3   -3.10    5.10
  -9   6   3    8.70    6.00
   9   6  -3    6.80    3.70
  -8  -6   3  123.29   10.70
   8  -6  -3  146.29   14.00
   8  -6  -3  127.09   12.60
  -8  -6   3  126.79   11.10
  -8  -6   3  120.29   10.70
  -8  -6   3  116.89   10.60
  -8   6   3  121.79   12.60
  -8   6   3  131.99   13.60
  -8   6   3  147.59   14.80
   8   6  -3  129.09    9.80
   7  -6  -3  239.28   19.10
  -7  -6   3  255.37   17.20
  -7  -6   3  235.98   16.40
  -7  -6   3  222.08   16.70
   7  -6  -3  232.08   18.60
  -7  -6   3  246.28   16.70
   7   6  -3  243.38   16.00
  -7   6   3  243.68   19.30
   7   6  -3  240.88   15.90
  -7   6   3  246.28   18.60
   7   6  -3  230.18   17.60
  -7   6   3  237.38   18.70
   6  -6  -3   14.40    5.50
  -6  -6   3   14.10    3.20
  -6  -6   3   12.20    3.30
  -6  -6   3   17.70    3.10
   6  -6  -3   15.10    4.90
   6  -6  -3   12.40    4.60
   6  -6  -3   17.30    5.40
  -6  -6   3   17.40    3.80
   6   6  -3   15.20    2.50
   6   6  -3   16.30    2.60
  -6   6   3   22.60    5.90
  -6   6   3   11.20    4.40
   6   6  -3   15.40    2.40
  -6   6   3   11.50    4.60
  -6   6   3   22.80    5.30
  -5  -6   3  668.43   41.50
   5  -6  -3  599.44   43.60
  -5  -6   3  712.23   41.90
   5  -6  -3  690.03   43.70
   5  -6  -3  707.03   43.90
   5  -6  -3  734.13   44.30
  -5  -6   3  640.34   41.80
  -5  -6   3  697.83   41.60
   5   6  -3  673.93   41.00
   5   6  -3  667.53   41.10
   5   6  -3  679.83   41.00
  -5   6   3  687.83   44.00
  -5   6   3  625.64   43.50
   5   6  -3  690.53   41.10
  -5   6   3  664.53   43.50
  -5   6   3  685.73   43.60
  -4  -6   3    7.40    1.70
  -4  -6   3    3.40    1.80
   4  -6  -3    8.00    4.40
   4  -6  -3    2.10    3.60
  -4  -6   3    2.00    1.70
   4  -6  -3    5.50    3.40
   4  -6  -3    4.30    3.80
  -4   6   3    7.90    4.00
  -4   6   3    9.00    3.80
  -4   6   3    8.20    3.50
   4   6  -3    6.70    0.90
   4   6  -3    6.40    0.90
  -4   6   3    4.70    3.30
   3  -6  -3  600.24   37.10
  -3  -6   3  573.04   35.20
   3  -6  -3  582.84   37.00
  -3  -6   3  536.25   34.80
  -3  -6   3  606.54   35.10
   3  -6  -3  569.04   37.10
   3  -6  -3  603.14   37.40
  -3  -6   3  550.34   34.80
  -3   6   3  555.34   36.70
  -3   6   3  579.94   36.60
  -3   6   3  594.04   37.00
  -3   6   3  570.34   37.00
   2  -6  -3  862.41   51.29
  -2  -6   3  811.32   49.40
  -2  -6   3  825.22   49.50
  -2  -6   3  867.71   49.40
   2  -6  -3  779.82   50.99
   2  -6  -3  868.11   51.39
   2  -6  -3  790.52   51.19
  -2  -6   3  755.02   49.20
  -2   6   3  814.42   50.69
  -2   6   3  859.31   51.09
  -2   6   3  737.73   50.79
  -2   6   3  820.92   50.99
  -1  -6   3  622.94   37.20
   1  -6  -3  565.14   38.30
   1  -6  -3  672.73   38.90
  -1  -6   3  558.94   37.10
   1  -6  -3  623.84   38.70
  -1  -6   3  587.74   37.30
   1  -6  -3  637.04   38.50
  -1  -6   3  559.44   37.30
   1   6  -3  649.14   37.00
   1   6  -3  614.64   36.90
  -1   6   3  578.04   38.30
   1   6  -3  613.44   37.00
   1   6  -3  634.94   36.90
  -1   6   3  602.14   38.20
  -1   6   3  601.84   38.10
  -1   6   3  609.94   38.40
   0  -6   3 2521.75  157.38
   0  -6  -3 2759.52  158.48
   0  -6  -3 2732.03  158.48
   0  -6   3 2511.25  157.48
   0  -6   3 2559.54  157.48
   0  -6  -3 2790.02  158.18
   0  -6  -3 2536.15  158.08
   0   6   3 2629.14  158.08
   0   6  -3 2583.14  157.28
   0   6  -3 2562.94  157.18
   0   6   3 2442.86  157.88
   0   6   3 2632.14  157.88
   0   6   3 2708.03  157.88
   1  -6   3  140.49   10.50
   1  -6   3  138.09   10.40
  -1  -6  -3  116.99   10.30
  -1  -6  -3  141.39   10.40
   1  -6   3  148.69   10.20
  -1  -6  -3  142.59   10.90
  -1  -6  -3  140.89   10.70
   1  -6   3  133.09   10.20
   1   6   3  144.99   10.20
   1   6   3  140.29   10.10
  -1   6  -3  136.99    9.80
  -1   6  -3  145.09    9.90
   1   6   3  149.19   10.30
  -1   6  -3  136.09   10.00
   1   6   3  138.39   10.20
  -1   6  -3  143.59    9.80
   2  -6   3 1230.88   73.59
   2  -6   3 1124.89   76.09
   2  -6   3 1241.28   73.29
  -2  -6  -3 1166.18   76.39
  -2  -6  -3 1245.08   73.29
  -2  -6  -3 1244.08   73.49
  -2  -6  -3 1170.98   73.09
   2  -6   3 1081.09   73.09
  -2   6  -3 1211.98   72.79
  -2   6  -3 1194.18   72.99
   2   6   3 1162.68   72.69
  -2   6  -3 1210.18   72.89
   2   6   3 1209.68   73.09
   2   6   3 1161.58   72.79
  -3  -6  -3  459.95   30.00
  -3  -6  -3  420.86   30.20
  -3  -6  -3  511.05   30.50
   3  -6   3  518.85   31.20
  -3  -6  -3  502.35   30.30
   3  -6   3  466.25   30.40
   3  -6   3  456.65   30.70
   3  -6   3  462.65   30.30
   3   6   3  496.05   29.70
  -3   6  -3  448.26   30.10
   3   6   3  457.15   29.70
  -3   6  -3  464.65   30.10
  -3   6  -3  421.26   29.70
  -3   6  -3  449.95   30.20
   4  -6   3  475.65   31.10
  -4  -6  -3  468.85   30.50
  -4  -6  -3  473.25   30.30
  -4  -6  -3  402.96   30.40
   4  -6   3  492.35   30.90
   4  -6   3  432.76   30.60
  -4  -6  -3  511.25   30.70
  -4   6  -3  443.96   30.20
   4   6   3  471.65   30.30
   4   6   3  464.95   29.70
   4   6   3  456.05   29.90
  -4   6  -3  453.35   30.10
  -4   6  -3  466.15   30.60
  -4   6  -3  481.35   30.60
  -5  -6  -3  666.43   41.80
   5  -6   3  600.94   41.70
  -5  -6  -3  581.54   40.90
   5  -6   3  633.74   42.30
   5  -6   3  664.43   42.10
  -5  -6  -3  732.73   42.00
  -5  -6  -3  585.54   41.60
   5  -6   3  630.44   42.20
   5   6   3  673.53   42.20
  -5   6  -3  670.53   42.00
   5   6   3  625.24   40.50
  -5   6  -3  664.03   41.50
   6  -6   3  234.88   19.40
  -6  -6  -3  250.67   18.10
   6  -6   3  205.88   18.00
   6  -6   3  211.18   17.50
  -6  -6  -3  249.28   17.50
  -6  -6  -3  241.98   18.40
   6  -6   3  231.58   18.40
  -6  -6  -3  219.48   17.30
   6   6   3  216.38   17.40
  -6   6  -3  197.48   17.30
   6   6   3  243.48   16.80
  -6   6  -3  248.08   18.10
   6   6   3  241.38   16.60
  -6   6  -3  226.08   17.50
  -7  -6  -3  217.58   17.30
  -7  -6  -3  214.48   16.80
   7  -6   3  167.98   16.70
  -7  -6  -3  206.38   16.40
   7  -6   3  198.28   17.00
   7  -6   3  217.88   20.10
   7  -6   3  207.48   17.20
   7   6   3  232.78   17.10
   7   6   3  206.98   15.60
  -7   6  -3  212.68   17.00
  -7   6  -3  213.58   17.40
   8  -6   3   25.10    9.00
  -8  -6  -3   32.90    6.60
  -8  -6  -3   34.60    7.00
   8  -6   3   40.60    9.00
   8  -6   3   36.50    8.40
  -8  -6  -3   29.70    7.00
   8   6   3   29.00    5.70
  -8   6  -3   24.30    7.20
  -8   6  -3   28.80    7.20
  -8  -7   3  165.98   11.30
   8  -7  -3  138.39   14.70
   8  -7  -3  160.68   14.60
  -8  -7   3  136.69   11.10
  -8  -7   3  140.69   11.40
  -8  -7   3  140.79   11.80
   8   7  -3  147.49   10.60
  -8   7   3  153.28   17.20
   8   7  -3  143.59   10.40
  -8   7   3  158.78   14.10
   7  -7  -3  315.37   24.50
  -7  -7   3  322.47   21.40
  -7  -7   3  315.17   20.90
   7  -7  -3  313.57   23.60
  -7  -7   3  313.87   21.30
   7  -7  -3  360.46   24.80
  -7  -7   3  297.07   20.80
   7   7  -3  330.47   20.40
   7   7  -3  321.27   20.10
   7   7  -3  311.77   20.20
  -7   7   3  319.57   23.60
  -7   7   3  345.67   24.40
   6  -7  -3  111.89   11.10
  -6  -7   3   95.59   10.90
   6  -7  -3  131.29   11.90
   6  -7  -3   96.59   10.20
  -6  -7   3   93.29    7.80
  -6  -7   3  109.79    7.80
  -6  -7   3  106.09    8.30
   6  -7  -3  103.29   10.80
   6   7  -3  106.29    7.10
  -6   7   3  111.49   11.30
  -6   7   3  106.09   10.70
   6   7  -3  103.39    6.80
   6   7  -3  106.79    7.20
  -6   7   3   97.59   10.50
  -5  -7   3   11.90    2.70
  -5  -7   3   14.20    2.20
   5  -7  -3   13.20    5.40
  -5  -7   3   14.70    2.20
   5  -7  -3    7.10    4.50
  -5  -7   3   16.40    2.70
   5  -7  -3   10.30    4.10
   5  -7  -3    3.90    3.80
  -5   7   3   20.00    5.10
  -5   7   3    9.90    4.50
  -5   7   3   19.20    5.70
   4  -7  -3 1439.46   83.19
  -4  -7   3 1397.96   80.29
  -4  -7   3 1212.48   79.99
  -4  -7   3 1364.66   79.99
  -4  -7   3 1373.46   80.39
   4  -7  -3 1162.88   83.79
   4  -7  -3 1274.27   82.29
   4  -7  -3 1352.56   82.69
  -4   7   3 1290.07   82.39
  -4   7   3 1347.27   82.29
  -4   7   3 1385.56   82.69
  -4   7   3 1320.27   82.19
  -3  -7   3  567.54   33.00
  -3  -7   3  488.95   33.40
   3  -7  -3  536.55   35.60
  -3  -7   3  548.55   33.20
   3  -7  -3  528.35   35.20
   3  -7  -3  586.34   35.90
   3  -7  -3  558.54   35.50
  -3   7   3  534.85   35.00
  -3   7   3  540.85   35.30
  -3   7   3  534.95   35.20
  -3   7   3  547.15   35.00
  -2  -7   3 1397.66   85.09
  -2  -7   3 1477.25   85.39
  -2  -7   3 1350.16   85.19
   2  -7  -3 1408.36   86.89
   2  -7  -3 1415.86   86.89
   2  -7  -3 1556.44   87.49
   2  -7  -3 1290.47   86.99
  -2   7   3 1402.76   86.79
  -2   7   3 1468.75   86.99
  -2   7   3 1365.56   86.49
   2   7  -3 1356.96   84.69
  -2   7   3 1335.37   86.49
   2   7  -3 1509.45   84.69
   1  -7  -3  501.35   30.70
  -1  -7   3  479.15   29.30
  -1  -7   3  487.35   29.50
  -1  -7   3  485.35   29.20
   1  -7  -3  485.95   31.00
   1  -7  -3  436.66   30.70
  -1  -7   3  486.05   29.50
   1  -7  -3  446.46   30.50
   1   7  -3  487.05   29.40
  -1   7   3  479.05   30.20
  -1   7   3  428.26   30.30
   1   7  -3  459.95   28.90
  -1   7   3  447.76   30.20
   1   7  -3  470.55   28.90
  -1   7   3  469.25   30.40
   1   7  -3  471.55   28.90
   0  -7  -3    8.80    3.20
   0  -7  -3   10.60    4.20
   0  -7   3   10.80    2.90
   0  -7   3   11.60    3.00
   0  -7   3   18.50    3.30
   0  -7  -3    8.00    3.30
   0  -7  -3   14.90    4.00
   0  -7   3    9.90    2.90
   0   7   3   15.30    3.50
   0   7  -3   16.10    2.50
   0   7  -3   12.30    2.40
   0   7   3   12.60    3.10
   0   7   3   11.60    3.50
   0   7  -3   14.40    2.70
   0   7   3   12.20    3.50
   1  -7   3 1332.77   86.29
  -1  -7  -3 1340.07   86.59
  -1  -7  -3 1447.16   86.69
   1  -7   3 1334.97   86.49
   1  -7   3 1492.05   86.79
   1  -7   3 1395.56   86.29
  -1  -7  -3 1517.55   87.19
   1   7   3 1405.26   86.49
   1   7   3 1419.66   86.29
  -1   7  -3 1449.26   85.99
  -1   7  -3 1390.36   86.09
  -1   7  -3 1451.45   85.89
  -1   7  -3 1435.86   86.09
   1   7   3 1370.16   86.19
  -2  -7  -3  181.28   14.00
   2  -7   3  204.78   14.10
   2  -7   3  182.68   13.80
  -2  -7  -3  198.78   14.00
  -2  -7  -3  171.88   13.90
   2  -7   3  222.38   14.60
   2  -7   3  172.08   14.00
  -2  -7  -3  204.38   14.30
   2   7   3  203.28   13.60
   2   7   3  196.08   13.50
  -2   7  -3  203.58   13.70
   2   7   3  187.48   13.50
  -2   7  -3  179.18   13.20
  -2   7  -3  186.68   13.40
   3  -7   3 1663.33  114.69
   3  -7   3 1863.91  114.69
  -3  -7  -3 1906.61  114.39
   3  -7   3 1723.33  114.49
  -3  -7  -3 1741.33  114.49
  -3  -7  -3 1984.40  114.39
   3  -7   3 1973.20  115.29
  -3  -7  -3 2055.39  114.79
   3   7   3 1885.11  113.99
   3   7   3 1885.21  113.69
  -3   7  -3 1868.31  115.29
   3   7   3 1891.41  114.99
  -3   7  -3 1867.31  114.09
  -3   7  -3 1867.21  114.49
  -3   7  -3 1920.01  114.19
   3   7   3 1852.41  113.89
   4  -7   3   50.79    7.50
  -4  -7  -3   65.49    7.10
  -4  -7  -3   60.39    7.50
   4  -7   3   72.69    8.40
   4  -7   3   55.39    7.60
  -4  -7  -3   60.69    6.80
  -4  -7  -3   55.99    6.80
   4  -7   3   69.59    8.10
  -4   7  -3   55.59    7.20
  -4   7  -3   61.09    7.60
   4   7   3   57.89    6.00
  -4   7  -3   54.99    6.80
   4   7   3   58.69    6.70
   4   7   3   63.29    6.50
  -4   7  -3   64.79    7.50
   4   7   3   55.99    6.20
  -5  -7  -3   58.59    7.90
   5  -7   3   41.30    7.00
  -5  -7  -3   55.79    7.20
   5  -7   3   55.29    8.50
   5  -7   3   42.70    7.00
  -5  -7  -3   45.10    6.40
   5   7   3   56.39    6.20
  -5   7  -3   55.09    7.70
   5   7   3   49.00    5.90
  -5   7  -3   47.30    7.30
  -5   7  -3   50.09    7.30
   5   7   3   44.10    5.70
  -6  -7  -3  399.96   28.70
  -6  -7  -3  411.36   28.30
   6  -7   3  393.16   28.70
  -6  -7  -3  418.26   28.30
  -6  -7  -3  416.76   28.00
   6  -7   3  404.56   30.50
   6  -7   3  426.96   29.90
   6  -7   3  347.37   28.70
  -6   7  -3  442.56   28.80
   6   7   3  430.96   27.10
   6   7   3  406.06   27.20
  -7  -7  -3   -1.60    4.40
   7  -7   3    8.40    6.40
   7  -7   3    1.80    4.90
  -7  -7  -3   -0.80    4.00
  -7  -7  -3   -2.80    4.10
  -7  -7  -3   -2.00    4.20
   7  -7   3    5.60    5.30
   7   7   3    4.30    3.80
  -7   7  -3   -1.50    4.50
  -7   7  -3   -2.30    4.70
   7   7   3    5.10    3.10
   8  -7   3  258.17   22.20
  -8  -7  -3  273.17   20.50
   8  -7   3  307.57   22.30
  -8  -7  -3  314.47   22.10
   8   7   3  262.77   19.00
  -8   7  -3  254.57   20.80
   8   7   3  244.08   19.30
  -8   7  -3  230.38   21.10
   7  -8  -3  157.88   14.50
   7  -8  -3  148.19   14.40
  -7  -8   3  140.79   10.40
  -7  -8   3  137.19   10.30
  -7  -8   3  131.89    9.80
   7  -8  -3  146.09   14.40
  -7  -8   3  132.89    9.80
  -7   8   3  146.69   13.70
  -7   8   3  145.49   13.90
   6  -8  -3   20.70    5.50
   6  -8  -3   14.60    6.20
  -6  -8   3   18.90    3.00
  -6  -8   3   14.30    2.30
  -6  -8   3   12.40    2.20
  -6  -8   3   12.80    2.90
   6  -8  -3   14.70    5.50
  -6   8   3    9.40    5.30
   5  -8  -3  638.64   39.70
   5  -8  -3  499.55   38.30
   5  -8  -3  579.74   38.40
  -5  -8   3  587.34   35.10
  -5  -8   3  555.74   35.50
  -5  -8   3  560.44   35.50
   5  -8  -3  579.84   38.60
  -5  -8   3  558.64   35.00
  -5   8   3  618.74   38.30
  -5   8   3  615.94   38.80
   4  -8  -3    8.80    5.30
  -4  -8   3    8.30    1.80
  -4  -8   3    7.00    1.90
   4  -8  -3    7.70    5.50
  -4  -8   3    4.30    1.30
   4  -8  -3    0.00    4.60
   4  -8  -3    6.40    4.10
  -4  -8   3    5.60    1.20
  -4   8   3    6.70    4.00
  -4   8   3    3.10    4.10
  -4   8   3    5.50    3.90
  -3  -8   3  277.87   18.40
  -3  -8   3  290.67   18.00
  -3  -8   3  274.97   17.90
   3  -8  -3  281.17   20.60
   3  -8  -3  254.37   20.60
   3  -8  -3  302.67   21.00
  -3  -8   3  320.57   18.40
   3  -8  -3  330.37   21.60
  -3   8   3  283.07   20.30
  -3   8   3  306.27   21.00
  -3   8   3  271.37   20.30
  -2  -8   3  433.76   28.40
   2  -8  -3  437.06   29.30
  -2  -8   3  447.36   27.30
  -2  -8   3  448.46   27.60
   2  -8  -3  484.55   30.10
   2  -8  -3  388.16   29.40
   2  -8  -3  410.46   29.40
  -2  -8   3  438.86   27.30
   2   8  -3  471.45   26.80
  -2   8   3  415.96   29.10
  -2   8   3  421.96   28.90
  -2   8   3  455.95   29.30
  -2   8   3  453.35   28.90
  -1  -8   3  146.19   11.00
  -1  -8   3  157.68   10.90
   1  -8  -3  129.79   12.70
   1  -8  -3  167.88   13.10
   1  -8  -3  147.99   12.70
  -1  -8   3  184.38   11.60
  -1  -8   3  164.18   11.40
   1  -8  -3  159.98   12.90
   1   8  -3  162.68   10.50
  -1   8   3  158.88   12.30
  -1   8   3  164.78   12.50
   1   8  -3  155.98   10.50
   1   8  -3  156.08   10.50
   1   8  -3  162.88   10.60
   0  -8  -3  971.70   68.39
   0  -8   3 1052.59   67.79
   0  -8  -3 1208.08   68.89
   0  -8   3 1094.29   67.79
   0  -8   3 1129.59   68.09
   0  -8  -3  989.00   68.79
   0   8   3 1143.89   68.29
   0   8  -3 1164.28   67.39
   0   8  -3 1127.79   67.49
   0   8  -3 1180.08   67.49
   0   8   3 1062.09   68.39
   0   8   3 1128.09   68.19
  -1  -8  -3   50.29    6.20
  -1  -8  -3   42.60    6.40
  -1  -8  -3   48.90    6.30
   1  -8   3   43.70    6.00
   1  -8   3   40.80    5.80
  -1  -8  -3   35.10    9.30
   1  -8   3   38.10    5.30
   1  -8   3   37.60    5.20
   1   8   3   48.00    5.60
  -1   8  -3   43.90    4.90
   1   8   3   43.10    5.30
  -1   8  -3   40.30    4.50
  -1   8  -3   38.70    4.90
   1   8   3   42.80    5.30
   2  -8   3  378.06   24.60
   2  -8   3  406.96   25.10
  -2  -8  -3  360.56   24.30
   2  -8   3  394.86   24.60
  -2  -8  -3  351.06   24.70
  -2  -8  -3  386.06   24.70
   2  -8   3  363.46   24.80
  -2  -8  -3  367.56   24.80
   2   8   3  349.77   23.80
  -2   8  -3  347.37   23.60
   2   8   3  324.27   23.80
  -2   8  -3  320.47   23.70
   2   8   3  355.06   23.80
  -2   8  -3  388.76   24.00
   2   8   3  351.26   24.00
  -2   8  -3  399.56   24.40
  -3  -8  -3  230.08   17.10
   3  -8   3  244.08   18.50
   3  -8   3  225.98   17.30
   3  -8   3  235.98   17.60
   3  -8   3  238.08   18.00
  -3  -8  -3  247.58   17.50
  -3  -8  -3  255.27   17.40
  -3  -8  -3  271.87   18.00
   3   8   3  238.78   16.60
   3   8   3  246.18   16.80
  -3   8  -3  245.58   17.40
   3   8   3  237.78   16.80
  -3   8  -3  230.38   16.90
  -3   8  -3  239.58   17.10
   4  -8   3  136.49   11.80
  -4  -8  -3  140.09   11.10
  -4  -8  -3  137.49   11.60
   4  -8   3  113.59   11.70
  -4  -8  -3  118.59   12.10
  -4  -8  -3  129.29   11.00
  -4   8  -3  136.69   11.50
   4   8   3  129.19   10.10
   4   8   3  128.39   10.50
   4   8   3  126.99   10.40
  -4   8  -3  127.89   11.70
   5  -8   3  556.94   36.80
  -5  -8  -3  512.15   35.70
  -5  -8  -3  561.34   36.40
   5  -8   3  489.15   36.80
  -5  -8  -3  535.45   35.80
   5  -8   3  490.35   36.30
   5  -8   3  613.24   37.70
   5   8   3  539.05   34.70
  -5   8  -3  579.44   36.20
  -5   8  -3  538.55   36.20
   5   8   3  550.24   34.90
  -6  -8  -3   41.90    7.10
  -6  -8  -3   57.89    7.50
   6  -8   3   43.60    8.10
   6  -8   3   59.79    8.90
  -6  -8  -3   47.90    7.30
   6  -8   3   52.39    8.70
   6  -8   3   77.19   10.40
  -6  -8  -3   59.59    8.50
   6   8   3   52.39    6.60
  -6   8  -3   41.70    7.60
   6   8   3   53.59    6.20
  -6   8  -3   43.80    7.40
   7  -8   3  134.99   13.50
  -7  -8  -3  129.19   12.00
   7  -8   3  131.99   13.80
  -7  -8  -3  107.19   11.60
  -7  -8  -3  151.58   13.60
  -7  -8  -3  117.09   11.80
   7   8   3  121.29   10.70
  -7   8  -3  131.19   13.00
   7   8   3  117.19   10.30
  -7   8  -3  123.09   14.00
   6  -9  -3  370.76   27.20
   6  -9  -3  402.56   27.00
  -6  -9   3  321.67   22.20
   6  -9  -3  380.46   27.00
  -6  -9   3  337.47   22.30
  -6   9   3  358.56   25.80
  -6   9   3  403.36   26.80
   5  -9  -3   -1.80    5.00
   5  -9  -3    0.00    4.30
   5  -9  -3    3.30    5.10
   5  -9  -3   10.80    5.40
  -5  -9   3   -0.20    1.20
  -5   9   3   -5.90    3.70
  -5   9   3    4.50    4.60
   4  -9  -3  181.98   15.90
  -4  -9   3  191.28   12.60
   4  -9  -3  187.38   16.60
   4  -9  -3  221.98   16.10
  -4  -9   3  197.28   12.60
   4  -9  -3  180.08   24.30
  -4   9   3  208.38   15.60
  -4   9   3  197.08   16.20
   3  -9  -3   88.89   10.20
  -3  -9   3   82.29    6.70
  -3  -9   3   93.29    6.60
   3  -9  -3   80.59   10.30
  -3  -9   3   89.49    6.10
   3  -9  -3   67.39    8.60
   3  -9  -3   68.89    9.40
  -3  -9   3   90.69    6.00
  -3   9   3   98.89    9.60
  -3   9   3   80.69    9.00
  -2  -9   3  300.77   18.10
   2  -9  -3  253.77   20.60
  -2  -9   3  259.17   17.90
  -2  -9   3  295.67   18.50
   2  -9  -3  266.57   20.20
  -2  -9   3  282.87   18.40
  -2   9   3  266.77   20.00
   2   9  -3  302.17   17.40
  -2   9   3  281.27   19.80
   1  -9  -3  556.54   37.10
  -1  -9   3  570.14   35.90
  -1  -9   3  584.34   35.90
  -1  -9   3  572.74   35.50
   1  -9  -3  551.64   37.10
  -1  -9   3  599.74   35.60
   1  -9  -3  558.74   37.70
   1  -9  -3  616.74   38.10
  -1   9   3  564.74   37.70
  -1   9   3  524.75   36.70
   1   9  -3  580.24   35.10
   1   9  -3  543.95   35.00
  -1   9   3  565.04   36.50
   1   9  -3  560.94   35.00
   0  -9  -3  106.79   10.50
   0  -9   3  105.39    9.00
   0  -9   3  105.49    8.50
   0  -9  -3   86.49    9.10
   0  -9  -3  102.99   10.30
   0  -9   3  119.99    8.90
   0  -9   3  104.29    8.90
   0   9   3  103.19    9.20
   0   9   3   76.39    8.50
   0   9  -3  100.79    7.80
   0   9  -3  104.09    7.90
   0   9  -3   98.29    7.70
   0   9   3   98.89    8.70
   1  -9   3  652.03   42.80
  -1  -9  -3  632.54   43.20
  -1  -9  -3  613.74   43.20
  -1  -9  -3  735.13   44.40
   1  -9   3  747.33   43.60
   1  -9   3  708.13   43.20
   1  -9   3  678.83   43.60
  -1   9  -3  641.74   42.40
   1   9   3  681.63   42.80
   1   9   3  653.83   42.70
   1   9   3  661.73   46.40
  -1   9  -3  713.03   42.70
  -1   9  -3  682.33   42.40
  -2  -9  -3   17.60    4.40
  -2  -9  -3   20.00    5.10
   2  -9   3   19.90    5.20
  -2  -9  -3   20.70    4.70
   2  -9   3   21.70    4.60
   2  -9   3   18.90    5.10
   2  -9   3   19.00    4.70
  -2  -9  -3   20.40    5.10
   2   9   3   16.40    4.00
   2   9   3   28.00    4.00
   2   9   3   22.90    4.20
  -2   9  -3   20.10    4.20
  -2   9  -3   18.50    4.20
  -2   9  -3   18.90    3.60
  -3  -9  -3  495.65   32.20
   3  -9   3  503.85   32.70
   3  -9   3  439.96   31.80
   3  -9   3  483.95   32.90
   3  -9   3  518.75   32.70
  -3  -9  -3  504.35   31.70
  -3  -9  -3  459.05   31.50
  -3  -9  -3  508.45   32.20
   3   9   3  468.85   31.00
  -3   9  -3  465.55   31.40
   3   9   3  481.65   31.00
   3   9   3  433.86   30.70
   4  -9   3  214.68   16.90
   4  -9   3  211.98   17.30
  -4  -9  -3  200.98   15.60
  -4  -9  -3  197.58   15.80
  -4  -9  -3  200.98   15.90
  -4  -9  -3  204.28   16.20
   4  -9   3  193.28   16.90
   4  -9   3  185.28   16.30
  -4   9  -3  230.38   16.10
  -4   9  -3  224.48   16.20
   4   9   3  213.78   15.20
   4   9   3  212.68   14.90
  -5  -9  -3  169.58   13.80
   5  -9   3  144.99   14.40
  -5  -9  -3  150.18   12.80
   5  -9   3  187.48   14.20
  -5  -9  -3  148.59   12.80
   5  -9   3  155.38   14.40
  -5  -9  -3  139.39   13.20
   5  -9   3  183.88   15.00
  -5   9  -3  155.28   13.70
  -5   9  -3  151.28   13.50
   5   9   3  142.99   11.70
   5   9   3  148.09   11.90
   6  -9   3  134.39   13.60
  -6  -9  -3  130.39   11.70
  -6  -9  -3  142.69   12.20
  -6  -9  -3  133.69   13.00
  -6  -9  -3  134.29   11.30
   6  -9   3  142.99   14.50
   6  -9   3  142.29   14.20
   6  -9   3  136.79   13.20
   6   9   3  112.19   10.50
  -6   9  -3  138.59   12.70
  -6   9  -3  116.49   12.30
   6   9   3  106.79   10.10
   5 -10  -3  138.89   13.50
   5 -10  -3   89.39   12.60
   5 -10  -3  137.79   14.20
  -5  10   3  100.99   11.70
  -5  10   3  111.09   11.60
  -4 -10   3   60.19    4.30
   4 -10  -3   75.19   10.50
   4 -10  -3   71.09    9.50
   4 -10  -3   61.39   13.80
   4 -10  -3   48.50    8.40
  -4  10   3   62.09    8.40
  -4  10   3   58.99    8.20
   3 -10  -3  410.46   28.00
   3 -10  -3  425.96   27.90
  -3 -10   3  413.56   25.20
  -3 -10   3  377.26   24.20
   3 -10  -3  425.26   28.90
  -3 -10   3  348.67   24.70
   3 -10  -3  411.06   28.40
  -3  10   3  410.66   27.20
  -3  10   3  373.86   27.30
  -2 -10   3  164.38   11.50
   2 -10  -3  171.78   14.40
  -2 -10   3  146.49   10.90
   2 -10  -3  159.68   13.80
   2 -10  -3  139.29   13.60
  -2 -10   3  156.28   11.00
  -2 -10   3  171.08   11.60
   2 -10  -3  136.49   13.60
  -2  10   3  159.48   13.40
  -2  10   3  175.48   13.50
   2  10  -3  170.58   10.20
   1 -10  -3  173.78   14.30
  -1 -10   3  178.18   12.80
   1 -10  -3  158.08   14.10
   1 -10  -3  168.68   14.90
   1 -10  -3  176.38   14.90
  -1 -10   3  169.18   12.00
  -1 -10   3  168.68   12.30
   1  10  -3  177.68   11.50
  -1  10   3  159.18   13.30
  -1  10   3  162.38   13.40
   1  10  -3  173.78   11.60
   1  10  -3  170.88   11.50
   0 -10  -3  432.86   29.30
   0 -10  -3  422.06   28.60
   0 -10   3  396.06   27.40
   0 -10  -3  432.86   29.30
   0 -10   3  430.36   28.00
   0 -10   3  422.56   27.40
   0 -10   3  446.16   28.10
   0 -10  -3  455.45   29.10
   0  10   3  383.96   27.70
   0  10  -3  412.36   27.00
   0  10  -3  407.26   27.20
   1 -10   3   -1.60    3.30
   1 -10   3   -0.60    3.60
  -1 -10  -3   -1.50    3.80
  -1 -10  -3    1.60    4.20
  -1 -10  -3   -1.80    3.50
   1 -10   3   -2.00    3.40
   1 -10   3   -2.30    2.90
  -1 -10  -3   -0.20    3.90
  -1  10  -3    5.50    2.80
   1  10   3   -2.60    2.90
   1  10   3   -4.70    2.90
  -1  10  -3    4.70    2.70
  -1  10  -3    3.80    2.70
   2 -10   3  630.84   41.60
  -2 -10  -3  638.14   41.60
  -2 -10  -3  653.83   41.50
   2 -10   3  636.64   41.10
   2 -10   3  591.44   41.30
  -2 -10  -3  681.23   41.20
   2 -10   3  650.43   41.20
  -2 -10  -3  630.54   41.00
   2  10   3  604.94   40.10
  -2  10  -3  612.74   40.50
  -2  10  -3  646.64   40.40
   2  10   3  610.34   40.30
  -3 -10  -3   22.80    5.40
  -3 -10  -3   18.80    5.30
  -3 -10  -3   26.70    5.20
   3 -10   3   22.20    5.30
   3 -10   3   19.40    6.60
   3 -10   3   16.80    5.60
  -3 -10  -3   28.10    5.50
   3  10   3   17.20    4.30
  -3  10  -3   26.50    4.90
   3  10   3   22.50    4.20
  -4 -10  -3  351.56   24.80
  -4 -10  -3  372.46   25.40
   4 -10   3  352.26   25.60
   4 -10   3  341.37   26.20
   4 -10   3  382.86   26.90
   4 -10   3  353.66   25.60
  -4 -10  -3  345.17   25.00
   4  10   3  351.86   23.90
   4  10   3  352.56   23.70
  -4  10  -3  354.66   24.90
  -4  10  -3  363.46   25.30
   5 -10   3  152.88   14.50
  -5 -10  -3  126.19   11.50
  -5 -10  -3  127.19   12.50
   5 -10   3  144.49   14.30
  -5 -10  -3  125.69   11.00
   5 -10   3  119.89   13.50
   5 -10   3  109.99   12.40
  -5 -10  -3  135.89   11.60
   5  10   3  106.69   10.20
  -5  10  -3  118.69   11.70
  -5  10  -3  121.69   11.60
   5  10   3  110.19    9.90
   4 -11  -3  140.09   17.20
   4 -11  -3  173.38   15.30
   4 -11  -3  142.69   14.00
   4 -11  -3  137.19   14.80
  -4  11   3  127.79   13.30
  -4  11   3  137.29   13.30
  -3 -11   3   40.00    4.20
   3 -11  -3   51.99    8.60
   3 -11  -3   58.09    9.40
   3 -11  -3   58.79    8.20
   3 -11  -3   62.59    9.80
  -3 -11   3   39.70    4.00
  -3  11   3   33.60    6.90
  -3  11   3   24.70    6.30
   2 -11  -3  173.08   13.70
  -2 -11   3  137.99   10.10
  -2 -11   3  156.48   10.20
   2 -11  -3  178.18   15.20
   2 -11  -3  153.08   14.40
  -2 -11   3  127.59   10.50
   2 -11  -3  121.89   12.90
  -2 -11   3  140.49   10.70
  -2  11   3  162.18   13.00
  -2  11   3  136.99   12.70
   1 -11  -3  160.68   14.70
  -1 -11   3  178.08   13.10
  -1 -11   3  176.68   12.90
   1 -11  -3  175.88   14.90
   1 -11  -3  187.28   15.40
   1 -11  -3  168.58   15.70
  -1 -11   3  173.28   12.60
  -1 -11   3  168.98   12.20
   1  11  -3  190.08   11.80
  -1  11   3  166.18   13.80
  -1  11   3  143.39   13.90
   1  11  -3  172.38   11.70
   0 -11   3   22.10    4.60
   0 -11   3   13.90    3.90
   0 -11  -3   12.40    5.70
   0 -11   3   13.60    4.10
   0 -11  -3   23.00    5.80
   0 -11   3   20.30    4.30
   0 -11  -3    9.80    4.80
   0  11  -3   12.00    3.20
   0  11   3   19.00    5.40
   0  11   3    8.90    4.30
   0  11  -3   17.90    4.10
  -1 -11  -3  325.37   22.40
  -1 -11  -3  289.17   21.80
   1 -11   3  338.27   22.50
  -1 -11  -3  307.17   22.80
  -1 -11  -3  330.67   23.00
   1 -11   3  287.07   21.40
   1 -11   3  282.77   21.30
  -1  11  -3  317.27   20.70
   1  11   3  304.87   21.40
   1  11   3  308.27   21.10
  -1  11  -3  288.37   20.80
   2 -11   3    8.50    4.70
  -2 -11  -3   11.90    5.00
   2 -11   3   11.20    4.90
  -2 -11  -3    7.20    4.50
  -2 -11  -3   10.80    4.90
   2 -11   3   12.30    4.80
   2 -11   3    4.90    4.80
  -2 -11  -3   17.30    5.00
  -2  11  -3   16.30    4.10
  -2  11  -3   12.20    4.10
   2  11   3    9.80    3.70
   2  11   3   10.40    3.90
  -3 -11  -3  239.48   18.10
   3 -11   3  224.78   18.90
  -3 -11  -3  261.37   19.10
  -3 -11  -3  267.27   18.50
   3 -11   3  266.07   19.70
   3 -11   3  240.18   19.10
   3 -11   3  282.87   20.40
  -3 -11  -3  244.68   18.70
   3  11   3  242.18   17.50
  -3  11  -3  228.48   18.20
   3  11   3  249.58   17.20
  -3  11  -3  195.98   18.50
   4 -11   3   27.10    7.60
  -4 -11  -3   36.20    6.10
  -4 -11  -3   45.10    6.80
   4 -11   3   35.70    7.70
  -4 -11  -3   27.90    6.40
  -4 -11  -3   28.00    5.60
   4 -11   3   36.20    8.20
   4 -11   3   14.60    6.50
  -4  11  -3   20.60   10.10
   4  11   3   19.60    4.70
  -4  11  -3   16.70    5.90
   4  11   3   31.40    7.10
   1 -12  -3    6.30    5.90
  -1 -12   3   20.50    3.20
  -1 -12   3   15.60    3.40
  -1 -12   3   15.90    4.10
   1 -12  -3    9.80    5.90
   1 -12  -3   17.50    7.00
  -1 -12   3   18.10    3.80
   1 -12  -3   14.80    5.70
  -1  12   3   12.20    4.80
   1  12  -3   12.00    3.00
   1  12  -3   15.60    3.90
   0 -12  -3  249.28   18.60
   0 -12   3  246.08   17.50
   0 -12  -3  277.47   19.80
   0 -12  -3  235.88   18.90
   0 -12   3  205.08   16.40
   0 -12  -3  246.38   18.90
   0  12  -3  215.88   15.90
   0  12   3  222.28   17.70
   0  12  -3  216.98   16.00
  -1 -12  -3   43.30    7.20
   1 -12   3   32.10    6.70
  -1 -12  -3   54.59    8.30
   1 -12   3   45.10    7.10
  -1 -12  -3   63.19    7.80
   1 -12   3   42.60    6.30
   1 -12   3   21.30    5.30
   1  12   3   30.20    6.30
   1  12   3   37.10    5.90
  -1  12  -3   36.10    6.00
  10   0  -4    2.40    4.90
 -10   0   4    6.40    7.30
 -10   0   4   -3.50    5.10
 -10   0   4    8.00    6.00
  10   0  -4   -2.90    3.90
   9   0  -4  508.95   32.00
  -9   0   4  427.66   31.70
  -9   0   4  523.15   34.00
  -9   0   4  490.15   33.00
  -9   0   4  417.96   32.10
   9   0  -4  458.65   32.10
   8   0  -4   19.00    5.00
  -8   0   4   20.70    4.90
   8   0  -4   19.20    4.70
  -8   0   4   18.30    5.00
  -8   0   4    9.90    5.40
  -8   0   4   14.30    5.40
  -7   0   4  141.79   11.90
   7   0  -4  125.79   10.80
  -7   0   4  165.28   13.20
  -7   0   4  134.69   12.70
   7   0  -4  136.79   11.50
   7   0  -4  129.99   11.10
  -7   0   4  151.38   12.10
   6   0  -4  158.08   12.50
   6   0  -4  182.18   13.10
   6   0  -4  172.48   13.30
  -6   0   4  153.38   13.00
   6   0  -4  198.28   13.10
  -6   0   4  180.78   14.00
  -6   0   4  195.98   13.30
  -6   0   4  169.98   13.20
  -5   0   4  368.86   25.30
   5   0  -4  398.26   25.10
  -5   0   4  379.06   25.10
   5   0  -4  402.26   24.90
  -5   0   4  430.96   25.80
   5   0  -4  367.76   24.90
   5   0  -4  387.26   25.10
  -5   0   4  363.46   25.10
   4   0  -4 4909.21  306.07
   4   0  -4 5317.17  305.97
   4   0  -4 5095.49  306.17
  -4   0   4 5180.18  306.47
   4   0  -4 5048.69  305.97
  -4   0   4 5009.20  306.27
  -3   0   4  788.92   51.29
   3   0  -4  865.81   51.39
   3   0  -4  873.11   51.29
  -3   0   4  788.72   51.49
  -3   0   4  833.02   51.39
  -3   0   4  851.41   51.59
   3   0  -4  854.91   51.29
   3   0  -4  856.31   51.39
   2   0  -4  777.02   48.40
  -2   0   4  773.02   49.00
  -2   0   4  808.52   48.70
  -2   0   4  800.72   48.60
   2   0  -4  828.52   48.50
   2   0  -4  787.52   48.60
  -2   0   4  803.12   48.60
   1   0  -4 1479.75   84.69
   1   0  -4 1466.05   84.69
  -1   0   4 1392.26   84.69
  -1   0   4 1340.97   84.69
   1   0  -4 1411.06   84.79
  -1   0   4 1408.86   84.79
  -1   0   4 1329.77   85.09
   0   0  -4 1509.95   94.59
   0   0   4 1608.74   94.79
   0   0   4 1539.65   94.69
   0   0  -4 1614.54   94.79
   0   0   4 1609.64   94.69
   0   0   4 1560.64   94.69
   0   0  -4 1578.54   94.59
   0   0  -4 1539.35   94.69
  -1   0  -4 5715.93  319.17
   1   0   4 5663.73  375.26
  -1   0  -4 4314.57  362.16
   1   0   4 4581.84  317.07
   2   0   4 2397.86  147.89
  -2   0  -4 2659.43  147.89
  -2   0  -4 2475.45  147.89
   2   0   4 2400.66  147.69
   2   0   4 2419.56  147.89
   2   0   4 2324.97  147.69
   3   0   4 3829.32  236.88
   3   0   4 4001.70  236.88
  -3   0  -4 4093.39  236.68
  -3   0  -4 3762.32  236.58
   3   0   4 4038.70  236.68
  -3   0  -4 3928.71  236.98
  -3   0  -4 3975.70  236.88
   3   0   4 3782.22  236.58
   4   0   4   10.30    3.50
  -4   0  -4    6.00    3.30
   4   0   4    8.10    3.80
   4   0   4   16.60    3.70
  -4   0  -4    6.60    3.60
  -4   0  -4    8.20    3.40
  -4   0  -4    7.70    3.50
   4   0   4    8.20    3.60
  -5   0  -4  875.01   54.49
   5   0   4  850.11   54.19
   5   0   4  826.42   54.09
  -5   0  -4  896.31   54.49
   5   0   4  873.61   53.89
   5   0   4  816.92   53.79
  -5   0  -4  872.91   53.99
  -5   0  -4  851.31   54.09
  -6   0  -4 2468.75  142.19
  -6   0  -4 2245.18  141.69
  -6   0  -4 2287.07  141.49
   6   0   4 2363.36  141.29
   6   0   4 2317.67  141.59
  -6   0  -4 2356.96  141.39
   6   0   4 2279.37  141.09
   6   0   4 2178.18  141.39
  -7   0  -4  454.65   32.40
   7   0   4  480.95   32.40
   7   0   4  491.55   32.70
   7   0   4  465.45   32.10
  -7   0  -4  548.35   33.80
  -7   0  -4  466.95   33.00
  -7   0  -4  464.55   32.70
  -8   0  -4   21.40    6.40
  -8   0  -4   34.00    7.60
   8   0   4   15.20    5.70
   8   0   4   25.20    6.70
  -8   0  -4   14.50    5.70
   8   0   4   19.70    6.10
  -9   0  -4    2.00    6.20
   9   0   4    5.40    5.40
  -9   0  -4   -8.40    5.20
  -9   0  -4    4.90    5.90
   9   0   4    7.10    5.00
  -9   0  -4   -0.10    5.10
 -10   0  -4   77.09   11.50
  10   0   4   67.99   10.20
 -10   0  -4   63.49   10.60
  10   0   4   64.79   10.10
 -10   0  -4   64.79   11.10
 -10  -1   4   40.60    9.70
  10  -1  -4   41.90    7.40
 -10  -1   4   47.90    8.30
  10  -1  -4   37.70    7.30
 -10  -1   4   53.59    8.90
 -10  -1   4   46.50    8.00
  10   1  -4   28.70    7.30
 -10   1   4   46.60    9.10
 -10   1   4   29.90    8.90
 -10   1   4   56.49   10.00
  10   1  -4   37.60    7.50
 -10   1   4   27.90    7.40
  -9  -1   4    4.50    5.20
  -9  -1   4   10.00    4.50
   9  -1  -4    6.80    4.20
  -9  -1   4    4.50    5.80
   9  -1  -4    3.30    4.60
  -9  -1   4    1.90    4.50
   9   1  -4   -0.10    4.30
   9   1  -4    3.60    4.10
  -9   1   4    7.10    4.60
  -9   1   4   -0.20    4.00
  -9   1   4   -1.20    4.10
  -9   1   4   -2.80    4.80
  -8  -1   4  183.28   15.20
  -8  -1   4  169.88   14.00
  -8  -1   4  189.38   15.80
   8  -1  -4  204.68   15.00
  -8  -1   4  175.88   14.70
   8  -1  -4  174.68   14.90
  -8   1   4  153.58   14.10
   8   1  -4  181.98   14.40
  -8   1   4  215.18   18.50
  -8   1   4  175.78   14.80
  -8   1   4  174.38   14.80
   7  -1  -4  252.97   18.80
  -7  -1   4  271.07   20.00
  -7  -1   4  248.98   19.10
  -7  -1   4  245.68   19.00
   7  -1  -4  268.07   19.20
   7  -1  -4  259.97   19.20
  -7   1   4  249.48   19.60
   7   1  -4  251.47   18.20
  -7   1   4  262.87   19.40
  -7   1   4  319.17   20.60
   7   1  -4  291.07   19.30
   7   1  -4  273.87   18.80
  -7   1   4  288.77   19.60
   6  -1  -4  998.00   61.79
  -6  -1   4 1000.20   61.49
  -6  -1   4  877.11   61.39
   6  -1  -4 1008.60   61.69
   6  -1  -4  989.80   61.39
  -6  -1   4  918.01   61.49
  -6   1   4 1134.49   63.29
   6   1  -4  974.20   60.99
  -6   1   4  996.30   61.89
   6   1  -4 1003.30   61.19
   6   1  -4 1008.10   61.29
   5  -1  -4  410.66   26.30
   5  -1  -4  397.76   26.40
   5  -1  -4  389.46   26.00
  -5  -1   4  404.06   26.30
  -5  -1   4  425.16   26.20
   5  -1  -4  400.16   26.30
  -5  -1   4  444.16   26.60
  -5  -1   4  364.96   26.00
  -5   1   4  423.06   26.50
  -5   1   4  426.16   26.90
  -5   1   4  387.26   26.40
   5   1  -4  402.86   25.90
   5   1  -4  390.76   25.90
  -5   1   4  407.56   26.70
   5   1  -4  406.76   25.70
   4  -1  -4  108.69    8.40
   4  -1  -4  105.79    8.70
  -4  -1   4  111.09    8.70
  -4  -1   4  121.69    8.50
   4  -1  -4  121.59    8.80
  -4  -1   4  100.09    8.30
   4  -1  -4  114.79    8.70
   4   1  -4  114.39    8.20
  -4   1   4  109.79    9.00
  -4   1   4  118.09    9.10
  -4   1   4  118.59    8.90
   4   1  -4  111.99    8.20
  -4   1   4   99.79    8.60
  -3  -1   4 2235.78  152.58
   3  -1  -4 2501.45  153.08
   3  -1  -4 2647.44  152.98
  -3  -1   4 2469.55  152.68
   3  -1  -4 2584.24  153.08
   3  -1  -4 2546.55  152.88
  -3  -1   4 2508.65  152.78
  -3   1   4 2610.14  153.08
   3   1  -4 2577.74  152.68
   3   1  -4 2614.54  152.58
  -3   1   4 2614.04  153.08
  -3   1   4 2499.25  153.18
  -3   1   4 2594.74  153.28
   3   1  -4 2490.55  152.48
   3   1  -4 2553.54  152.58
   2  -1  -4 1310.47   80.99
   2  -1  -4 1354.46   81.09
   2  -1  -4 1415.86   81.09
  -2  -1   4 1303.87   80.69
  -2  -1   4 1289.37   80.59
   2  -1  -4 1395.96   80.99
  -2  -1   4 1210.28   80.59
   2   1  -4 1303.17   80.49
  -2   1   4 1426.16   81.09
  -2   1   4 1311.17   81.09
  -2   1   4 1389.26   81.19
   2   1  -4 1382.16   80.59
   2   1  -4 1323.97   80.49
   2   1  -4 1323.67   80.59
  -2   1   4 1317.07   80.99
   1  -1  -4 9293.47  549.95
  -1  -1   4 8889.81  545.05
   1   1  -4 8158.18  566.74
  -1   1   4 9999.00  601.54
   1   1  -4 8835.12  543.95
   0  -1  -4 1360.36   76.09
   0  -1  -4 1313.57   76.19
   0  -1  -4 1245.98   76.19
   0  -1  -4 1220.08   75.99
   0  -1   4 1241.28   75.89
   0  -1   4 1246.88   75.99
   0  -1   4 1212.08   75.79
   0  -1   4 1199.58   75.89
   0   1  -4 1304.37   75.79
   0   1   4 1254.67   76.09
   0   1   4 1243.58   76.09
   0   1   4 1187.58   76.19
   0   1   4 1196.58   76.09
   0   1  -4 1317.07   75.79
   0   1  -4 1309.07   75.89
   1  -1   4 2164.18  136.19
  -1  -1  -4 2452.15  136.29
  -1  -1  -4 2278.87  135.99
   1  -1   4 2222.08  136.09
  -1  -1  -4 2163.98  136.09
   1  -1   4 2253.87  136.19
  -1  -1  -4 2307.87  136.09
   1  -1   4 2101.29  135.99
  -1   1  -4 2342.97  136.09
   1   1   4 2354.66  136.19
  -1   1  -4 2282.97  135.99
   1   1   4 2180.58  135.99
   1   1   4 2114.49  136.09
   1   1   4 2375.76  136.09
  -2  -1  -4 3912.31  238.28
  -2  -1  -4 4028.40  238.18
   2  -1   4 3981.80  238.28
   2  -1   4 3926.21  238.18
  -2  -1  -4 3520.45  237.98
   2  -1   4 3956.60  238.38
  -2  -1  -4 4164.58  238.38
  -2   1  -4 3970.30  238.18
  -2   1  -4 3977.30  238.28
  -2   1  -4 3867.91  238.08
   2   1   4 4266.07  238.38
  -2   1  -4 3960.10  238.28
   2   1   4 3978.70  238.18
   2   1   4 3966.80  238.08
   2   1   4 3893.61  238.28
   3  -1   4   16.10    3.60
   3  -1   4    7.60    3.20
   3  -1   4    7.70    2.80
  -3  -1  -4    8.90    3.10
  -3  -1  -4    9.50    3.10
   3  -1   4   10.90    3.10
  -3   1  -4   11.30    3.00
   3   1   4    9.50    3.10
   3   1   4   10.70    3.30
   3   1   4    7.20    2.90
   3   1   4   13.10    3.10
  -3   1  -4   12.80    3.50
  -3   1  -4    9.80    3.30
  -3   1  -4    7.40    3.10
  -4  -1  -4 4015.60  234.98
   4  -1   4 3954.20  234.78
   4  -1   4 3789.22  235.68
   4  -1   4 3678.23  234.88
   4  -1   4 3803.22  234.98
  -4  -1  -4 4065.59  236.58
  -4  -1  -4 3973.60  234.88
   4   1   4 3805.02  234.88
   4   1   4 3553.84  235.68
  -4   1  -4 4125.69  235.18
   4   1   4 3907.81  234.78
  -4   1  -4 3903.31  234.98
  -4   1  -4 3940.51  234.88
  -4   1  -4 3997.50  235.08
   4   1   4 3810.42  234.58
   5  -1   4   28.00    4.90
  -5  -1  -4   29.00    5.20
   5  -1   4   20.80    4.90
  -5  -1  -4   23.40    5.30
   5  -1   4   24.70    4.90
  -5  -1  -4   30.80    5.20
   5  -1   4   26.50    5.10
  -5  -1  -4   31.10    5.30
   5   1   4   22.10    4.30
  -5   1  -4   34.10    5.40
   5   1   4   26.30    5.20
  -5   1  -4   25.70    4.80
   5   1   4   21.90    4.70
  -5   1  -4   19.50    4.70
  -5   1  -4   21.00    4.50
   5   1   4   21.40    4.80
   6  -1   4  991.30   62.59
  -6  -1  -4 1082.99   63.59
  -6  -1  -4  883.61   62.69
  -6  -1  -4 1035.10   62.99
   6  -1   4 1045.40   62.49
   6  -1   4 1020.80   63.19
   6  -1   4  897.51   62.59
  -6  -1  -4 1014.60   62.69
   6   1   4 1000.00   62.69
  -6   1  -4 1009.20   62.79
  -6   1  -4  979.30   62.59
  -6   1  -4  961.80   62.89
   6   1   4  985.70   62.79
   6   1   4  986.70   62.29
  -6   1  -4 1045.00   63.29
   6   1   4  968.40   62.39
   7  -1   4  339.67   23.10
  -7  -1  -4  329.17   23.70
   7  -1   4  322.17   23.40
  -7  -1  -4  374.36   24.70
   7  -1   4  326.77   23.30
  -7  -1  -4  320.87   23.20
   7  -1   4  289.97   23.20
  -7  -1  -4  271.17   23.30
  -7   1  -4  365.66   23.70
  -7   1  -4  352.46   24.20
  -7   1  -4  302.77   23.20
  -7   1  -4  307.27   23.50
   7   1   4  336.17   23.50
   7   1   4  324.07   23.00
  -8  -1  -4   64.89    9.40
  -8  -1  -4   68.99    9.20
   8  -1   4   65.19    9.20
   8  -1   4   77.09   10.10
  -8  -1  -4   93.89   13.50
   8  -1   4   81.29    9.70
  -8  -1  -4   69.69    9.90
  -8   1  -4   62.59    9.50
  -8   1  -4   71.19    9.50
   8   1   4   63.79    9.30
   8   1   4   70.59    9.40
  -8   1  -4   54.49    8.80
  -8   1  -4   70.29   10.10
  -9  -1  -4  270.87   24.00
   9  -1   4  330.27   24.30
  -9  -1  -4  350.36   24.50
   9  -1   4  301.67   25.60
  -9  -1  -4  263.37   23.80
  -9  -1  -4  370.66   25.80
  -9   1  -4  375.56   25.80
  -9   1  -4  350.16   25.00
   9   1   4  315.57   23.90
  -9   1  -4  285.37   24.20
   9   1   4  300.67   23.50
 -10  -1  -4    1.40    6.00
 -10  -1  -4   -2.80    6.00
 -10  -1  -4    2.80    6.70
  10  -1   4    8.30    5.70
  10  -1   4    8.80    6.40
  10   1   4    5.30    5.40
 -10   1  -4    4.80    6.50
 -10   1  -4    9.60    7.10
  10   1   4   15.00    5.90
  10  -2  -4    2.80    4.70
 -10  -2   4   14.60    5.60
 -10  -2   4   10.80    6.80
 -10  -2   4    0.30    5.20
 -10  -2   4    4.20    6.10
  10   2  -4   11.50    4.90
 -10   2   4    7.60    6.10
 -10   2   4    7.80    7.50
 -10   2   4   -2.50    5.10
  -9  -2   4  132.59   12.10
   9  -2  -4  105.79   19.20
  -9  -2   4  121.79   12.60
   9  -2  -4  151.48   13.30
  -9  -2   4  122.19   13.00
  -9  -2   4  151.68   14.20
  -9   2   4  125.29   13.30
  -9   2   4  147.79   14.20
  -9   2   4  140.59   12.70
  -9   2   4  120.49   12.90
   8  -2  -4   31.90    6.10
  -8  -2   4   31.90    7.30
   8  -2  -4   15.70    5.30
  -8  -2   4   28.30    6.40
  -8  -2   4   19.20    4.70
   8   2  -4   29.30    5.60
  -8   2   4   19.50    5.50
  -8   2   4   22.60    5.10
  -8   2   4   17.70   10.60
  -8   2   4   26.60    5.90
   8   2  -4   25.50    7.10
  -7  -2   4  535.45   35.50
   7  -2  -4  535.05   35.70
  -7  -2   4  609.64   36.40
   7  -2  -4  575.64   35.70
  -7  -2   4  537.55   35.10
   7  -2  -4  535.95   35.90
  -7  -2   4  563.34   35.80
  -7   2   4  467.05   35.70
  -7   2   4  580.14   36.70
   7   2  -4  557.24   35.40
   7   2  -4  543.15   35.00
  -7   2   4  514.45   35.60
  -7   2   4  518.25   35.80
  -6  -2   4  485.75   33.10
   6  -2  -4  532.65   33.60
   6  -2  -4  532.45   33.50
   6  -2  -4  489.25   33.20
  -6  -2   4  531.95   33.70
  -6  -2   4  545.75   33.50
  -6  -2   4  534.95   33.10
   6  -2  -4  495.35   33.60
  -6   2   4  502.15   33.60
  -6   2   4  520.95   33.70
   6   2  -4  504.45   32.50
  -6   2   4  557.84   34.40
   6   2  -4  523.35   32.70
   6   2  -4  505.55   33.00
  -6   2   4  495.75   33.90
   6   2  -4  496.45   32.80
   5  -2  -4  327.27   21.60
   5  -2  -4  312.87   21.80
  -5  -2   4  319.57   21.20
  -5  -2   4  291.97   21.30
  -5  -2   4  355.26   21.50
   5  -2  -4  313.47   21.70
   5  -2  -4  342.97   22.10
  -5  -2   4  331.87   21.80
   5   2  -4  318.57   21.30
   5   2  -4  345.37   21.10
  -5   2   4  370.26   22.20
   5   2  -4  315.77   20.90
  -5   2   4  306.67   21.80
  -5   2   4  335.67   22.30
   5   2  -4  309.17   20.80
  -5   2   4  321.87   22.10
  -4  -2   4 2058.59  121.89
  -4  -2   4 1985.10  121.99
  -4  -2   4 1835.12  121.99
   4  -2  -4 2029.00  122.69
   4  -2  -4 2043.60  122.59
   4  -2  -4 2088.89  122.49
   4  -2  -4 1977.90  122.39
  -4   2   4 1829.22  122.39
  -4   2   4 2013.00  122.69
   4   2  -4 2017.90  121.89
  -4   2   4 2158.98  122.69
   4   2  -4 2037.10  121.69
  -4   2   4 2079.89  122.89
   4   2  -4 2035.10  121.79
   4   2  -4 2079.69  121.79
   3  -2  -4  411.06   24.70
   3  -2  -4  417.96   24.60
  -3  -2   4  346.27   23.80
   3  -2  -4  404.86   24.80
  -3  -2   4  344.87   23.80
  -3  -2   4  394.36   24.10
  -3  -2   4  344.07   23.90
   3  -2  -4  383.66   24.70
   3   2  -4  385.16   23.70
  -3   2   4  392.16   24.60
  -3   2   4  357.26   24.70
   3   2  -4  418.56   23.90
   3   2  -4  395.76   23.80
  -3   2   4  419.96   25.00
  -3   2   4  377.66   24.80
   2  -2  -4 4491.85  262.27
  -2  -2   4 4115.49  261.47
   2  -2  -4 4349.56  262.47
   2  -2  -4 4548.45  262.37
   2  -2  -4 4352.96  262.47
   2   2  -4 4286.67  261.47
   2   2  -4 4260.77  261.37
  -2   2   4 4636.94  262.37
  -2   2   4 4274.77  262.37
  -2   2   4 4608.64  262.57
  -2   2   4 4096.49  262.37
   1  -2  -4    5.30    2.30
   1  -2  -4    3.30    2.10
  -1  -2   4    4.20    1.00
  -1  -2   4    5.80    1.10
  -1  -2   4    4.70    1.00
  -1  -2   4    4.50    1.10
   1  -2  -4    5.30    2.10
   1  -2  -4    3.60    2.00
   1   2  -4    4.50    1.00
  -1   2   4    4.90    2.20
   1   2  -4    6.40    0.90
  -1   2   4    3.60    2.10
   1   2  -4    4.90    0.90
   1   2  -4    5.50    1.10
  -1   2   4    4.40    2.10
  -1   2   4    4.50    1.70
   0  -2  -4 2623.94  153.28
   0  -2  -4 2576.44  153.18
   0  -2   4 2258.57  152.88
   0  -2  -4 2476.35  153.18
   0  -2   4 2264.17  152.78
   0  -2  -4 2719.53  153.38
   0  -2   4 2448.35  152.78
   0   2   4 2538.95  153.28
   0   2   4 2444.86  153.08
   0   2  -4 2708.13  152.78
   0   2   4 2568.74  153.28
   0   2   4 2717.33  153.28
   0   2  -4 2710.93  152.78
   0   2  -4 2555.74  152.78
  -1  -2  -4 4061.89  231.38
   1  -2   4 3418.56  231.08
   1  -2   4 3687.73  231.18
   1  -2   4 4103.39  231.38
  -1  -2  -4 3634.84  231.28
   1  -2   4 3782.92  231.38
  -1  -2  -4 3585.34  231.18
  -1  -2  -4 4197.88  231.28
  -1   2  -4 3842.62  230.98
   1   2   4 3852.91  231.18
  -1   2  -4 3951.10  231.18
   1   2   4 3951.30  231.18
   1   2   4 3861.51  231.28
  -1   2  -4 3916.91  231.08
   2  -2   4  796.42   47.50
   2  -2   4  763.92   47.50
  -2  -2  -4  796.62   47.50
   2  -2   4  787.92   47.70
  -2  -2  -4  699.03   47.40
  -2  -2  -4  821.12   47.70
  -2  -2  -4  782.92   47.50
   2  -2   4  745.03   47.60
  -2   2  -4  757.72   47.50
   2   2   4  753.52   47.50
   2   2   4  764.02   47.40
   2   2   4  754.02   47.30
  -2   2  -4  814.32   47.60
   2   2   4  756.52   47.50
  -2   2  -4  729.03   47.30
  -2   2  -4  778.12   47.40
   3  -2   4 1881.41  112.09
  -3  -2  -4 1921.71  112.29
   3  -2   4 1725.83  112.19
   3  -2   4 1639.14  112.59
  -3  -2  -4 1746.53  112.09
  -3  -2  -4 1877.41  112.09
   3  -2   4 1940.71  112.39
  -3   2  -4 1958.00  112.09
   3   2   4 1914.11  112.19
  -3   2  -4 1828.72  112.09
   3   2   4 1855.81  112.19
   3   2   4 1885.51  111.89
  -3   2  -4 1761.12  112.09
  -3   2  -4 1831.62  111.99
   3   2   4 1852.11  111.99
   4  -2   4   15.10    4.00
   4  -2   4   12.50    4.20
  -4  -2  -4   13.10    3.70
  -4  -2  -4   19.10    4.40
   4  -2   4   22.20    4.40
  -4  -2  -4   12.70    3.80
  -4  -2  -4   18.80    4.00
  -4   2  -4   10.00    3.30
  -4   2  -4   16.20    3.90
   4   2   4   17.20    3.90
   4   2   4   18.90    4.10
   4   2   4   16.60    3.50
   4   2   4   12.30    3.50
  -4   2  -4   10.80    3.30
  -5  -2  -4 2116.29  120.09
   5  -2   4 1891.21  119.09
   5  -2   4 1867.51  118.59
   5  -2   4 1951.00  118.79
  -5  -2  -4 1855.21  119.09
   5  -2   4 2058.09  120.79
  -5   2  -4 1927.91  118.79
   5   2   4 1996.00  118.79
   5   2   4 1904.51  118.49
  -5   2  -4 1878.11  118.99
   5   2   4 1912.01  118.79
   5   2   4 1862.01  118.69
  -5   2  -4 1994.40  118.79
  -5   2  -4 1979.80  119.09
  -6  -2  -4   -1.20    3.70
   6  -2   4   -4.60    3.90
   6  -2   4   -8.60    3.50
   6  -2   4    2.20    4.30
   6  -2   4   -4.70    2.90
   6   2   4    3.70    3.70
   6   2   4   -6.60    3.00
  -6   2  -4   -6.60    3.40
  -6   2  -4    3.80    4.60
   6   2   4    0.50    3.60
   6   2   4    7.30    3.40
  -6   2  -4   -5.60    3.00
  -6   2  -4   -7.10    3.30
   7  -2   4  236.98   17.10
   7  -2   4  187.98   16.70
  -7  -2  -4  251.87   18.50
  -7  -2  -4  177.78   17.10
   7  -2   4  215.18   17.00
  -7  -2  -4  203.48   16.70
   7  -2   4  227.98   16.90
   7   2   4  204.38   16.70
  -7   2  -4  206.58   17.30
   7   2   4  217.68   16.70
  -7   2  -4  249.28   18.00
   7   2   4  202.28   16.50
  -7   2  -4  236.18   17.40
  -8  -2  -4  686.43   50.59
   8  -2   4  818.82   50.99
  -8  -2  -4  682.73   49.90
   8  -2   4  816.32   50.49
   8  -2   4  783.02   50.79
  -8  -2  -4  845.02   51.79
  -8   2  -4  760.42   50.49
   8   2   4  806.02   50.39
  -8   2  -4  791.72   51.29
   8   2   4  821.72   50.19
  -8   2  -4  783.82   50.59
  -8   2  -4  663.63   50.29
  -9  -2  -4   50.89   10.80
   9  -2   4   67.19    9.90
   9  -2   4   68.49    9.90
  -9  -2  -4   79.69   10.50
   9   2   4   77.59    9.80
  -9   2  -4   65.59   10.90
  -9   2  -4   49.50    9.30
  10  -2   4  204.98   18.00
  10  -2   4  193.68   18.00
 -10  -2  -4  195.78   18.90
 -10   2  -4  226.18   19.30
  10   2   4  215.58   18.00
 -10   2  -4  186.08   18.70
 -10   2  -4  212.18   19.50
  -9  -3   4   -3.10    3.40
   9  -3  -4   -1.70    4.40
  -9  -3   4   -1.80    4.60
   9  -3  -4   -7.20    4.10
  -9  -3   4    5.40    5.40
  -9  -3   4    5.40    4.30
  -9   3   4  -12.10    4.10
   9   3  -4    5.70    3.80
  -9   3   4    0.70    5.60
   9   3  -4    0.00    3.50
  -9   3   4   -4.70    4.50
   8  -3  -4  288.77   22.40
  -8  -3   4  328.47   23.00
   8  -3  -4  335.47   22.40
  -8  -3   4  337.07   24.00
  -8  -3   4  266.87   21.40
  -8  -3   4  268.87   21.00
  -8   3   4  319.17   22.70
   8   3  -4  306.37   21.30
  -8   3   4  314.17   22.50
  -8   3   4  332.77   29.70
   8   3  -4  304.57   21.10
  -7  -3   4   89.29    9.40
  -7  -3   4   87.19    9.30
  -7  -3   4   95.69    8.80
  -7  -3   4   82.89    8.10
   7  -3  -4   84.69    9.30
   7  -3  -4  103.39   15.80
   7  -3  -4   81.09    9.20
   7  -3  -4   96.49    8.90
   7   3  -4   86.29    7.80
  -7   3   4   79.29    9.20
  -7   3   4  107.99   10.50
  -7   3   4   99.39    9.10
   7   3  -4   91.09    8.30
   7   3  -4   94.89    8.40
  -7   3   4   83.89    9.60
  -6  -3   4  189.18   13.90
   6  -3  -4  186.58   14.90
   6  -3  -4  209.18   15.40
   6  -3  -4  189.18   14.70
   6  -3  -4  196.58   15.30
  -6  -3   4  212.88   14.40
  -6  -3   4  220.38   15.20
  -6  -3   4  231.28   15.00
   6   3  -4  189.88   14.00
  -6   3   4  203.88   15.30
  -6   3   4  198.98   15.00
  -6   3   4  177.48   15.20
   6   3  -4  197.08   13.60
   6   3  -4  190.38   14.00
   6   3  -4  195.18   13.70
  -6   3   4  218.48   16.00
  -5  -3   4 1022.30   66.99
   5  -3  -4 1115.49   67.79
   5  -3  -4 1129.49   67.79
   5  -3  -4 1052.49   67.39
   5  -3  -4  980.70   67.19
  -5  -3   4 1131.79   66.79
  -5  -3   4 1132.79   66.59
  -5  -3   4 1098.89   66.89
   5   3  -4 1074.99   66.59
  -5   3   4 1080.99   67.79
   5   3  -4 1073.19   66.29
   5   3  -4 1073.99   66.39
  -5   3   4 1138.29   67.99
  -5   3   4 1086.69   67.59
   5   3  -4 1085.19   66.19
  -5   3   4 1145.49   67.69
  -4  -3   4  120.49    9.20
   4  -3  -4  127.89   10.10
   4  -3  -4  120.69    9.90
  -4  -3   4  131.79    9.10
  -4  -3   4  110.59    8.80
   4  -3  -4  121.79    9.80
  -4  -3   4  135.39    8.80
   4  -3  -4  134.29    9.90
  -4   3   4  127.39   10.30
  -4   3   4  143.09   10.20
  -4   3   4  120.89   10.10
   4   3  -4  138.79    8.80
   4   3  -4  126.09    8.40
   4   3  -4  120.79    8.50
  -4   3   4  118.19    9.80
  -3  -3   4 1698.83   96.59
   3  -3  -4 1670.23   97.79
   3  -3  -4 1590.24   97.69
   3  -3  -4 1759.22   98.49
  -3  -3   4 1534.35   96.39
  -3  -3   4 1456.75   96.49
  -3  -3   4 1442.26   96.59
   3  -3  -4 1486.55   97.49
  -3   3   4 1554.34   97.69
  -3   3   4 1559.74   97.49
   3   3  -4 1612.94   96.29
   3   3  -4 1632.94   96.29
  -3   3   4 1686.73   97.89
   3   3  -4 1649.13   96.39
  -3   3   4 1716.13   97.89
   3   3  -4 1619.54   96.29
  -2  -3   4  113.49    7.50
  -2  -3   4  120.69    7.50
   2  -3  -4  116.19    8.90
   2  -3  -4  114.99    9.00
   2  -3  -4  133.49    9.30
   2  -3  -4  120.49    9.20
  -2   3   4  129.89    9.20
  -2   3   4  128.49    9.20
  -2   3   4  132.09    9.10
  -2   3   4  114.09    8.80
  -1  -3   4 1150.98   77.99
   1  -3  -4 1399.26   79.19
  -1  -3   4 1219.28   77.99
   1  -3  -4 1280.27   79.09
  -1  -3   4 1155.68   78.09
   1  -3  -4 1343.67   79.29
   1  -3  -4 1368.36   79.39
  -1  -3   4 1322.57   78.09
  -1   3   4 1293.27   79.09
  -1   3   4 1345.77   79.29
  -1   3   4 1359.86   79.09
  -1   3   4 1404.76   79.39
   0  -3  -4 1165.18   77.79
   0  -3  -4 1335.97   78.09
   0  -3   4 1281.97   77.19
   0  -3   4 1288.37   77.39
   0  -3  -4 1293.97   77.79
   0  -3  -4 1295.37   77.79
   0  -3   4 1168.28   77.29
   0  -3   4 1178.28   77.19
   0   3   4 1302.47   77.89
   0   3   4 1299.97   77.79
   0   3   4 1389.06   77.99
   0   3  -4 1342.47   77.09
   0   3   4 1293.67   77.79
   0   3  -4 1286.47   77.09
  -1  -3  -4 1795.62  104.99
  -1  -3  -4 1825.82  105.19
   1  -3   4 1800.82  104.99
  -1  -3  -4 1674.53  104.99
  -1  -3  -4 1732.53  104.89
   1  -3   4 1683.13  104.69
  -1   3  -4 1631.44  104.59
   1   3   4 1766.62  104.79
  -1   3  -4 1696.13  104.49
   1   3   4 1677.43  104.99
   1   3   4 1750.42  104.79
  -1   3  -4 1712.43  104.59
   1   3   4 1769.52  104.99
  -2  -3  -4 1225.88   69.79
  -2  -3  -4 1176.88   69.99
  -2  -3  -4 1076.99   69.69
   2  -3   4 1094.39   69.69
  -2  -3  -4 1069.29   69.79
   2  -3   4 1092.79   69.89
   2  -3   4 1115.09   69.69
  -2   3  -4 1135.39   69.59
   2   3   4 1117.49   69.59
  -2   3  -4 1196.28   69.59
   2   3   4 1142.49   69.79
  -2   3  -4 1124.19   69.69
   2   3   4 1175.28   69.59
  -2   3  -4 1208.68   69.89
   2   3   4 1152.28   69.79
  -3  -3  -4  231.78   15.20
   3  -3   4  212.98   15.40
  -3  -3  -4  225.48   15.40
  -3  -3  -4  212.48   15.10
   3  -3   4  199.68   15.50
   3  -3   4  200.48   15.10
   3  -3   4  248.38   15.40
  -3  -3  -4  224.18   15.40
  -3   3  -4  221.98   15.30
  -3   3  -4  219.88   15.10
   3   3   4  237.28   15.30
  -3   3  -4  205.78   15.00
   3   3   4  213.88   15.20
   3   3   4  214.98   14.90
   3   3   4  213.48   15.00
  -3   3  -4  218.28   16.00
   4  -3   4  932.71   59.89
  -4  -3  -4  878.21   59.69
  -4  -3  -4  947.21   59.89
  -4  -3  -4  977.60   60.19
  -4  -3  -4  953.20   60.19
   4  -3   4  961.20   60.29
   4  -3   4 1047.10   60.49
   4   3   4  917.21   59.49
   4   3   4 1015.60   60.09
   4   3   4 1010.70   59.89
  -4   3  -4 1008.90   60.09
   4   3   4  911.31   59.49
  -4   3  -4  942.71   59.99
  -4   3  -4  961.10   59.69
  -5  -3  -4  560.04   34.00
  -5  -3  -4  551.94   34.30
   5  -3   4  504.75   33.70
   5  -3   4  541.15   34.30
  -5  -3  -4  468.25   33.90
   5  -3   4  499.75   34.10
   5  -3   4  450.85   33.40
  -5  -3  -4  545.15   34.00
  -5   3  -4  523.55   34.00
  -5   3  -4  498.15   33.60
   5   3   4  505.95   33.40
   5   3   4  530.35   33.50
  -5   3  -4  535.65   33.80
   5   3   4  523.35   33.80
   5   3   4  507.75   33.70
  -5   3  -4  513.25   33.90
  -6  -3  -4  617.84   42.80
  -6  -3  -4  684.53   42.80
   6  -3   4  729.23   42.90
   6  -3   4  638.04   42.60
  -6  -3  -4  738.93   43.60
   6  -3   4  650.13   42.90
   6  -3   4  595.04   42.70
  -6  -3  -4  676.53   42.60
   6   3   4  630.34   42.90
  -6   3  -4  646.24   42.80
  -6   3  -4  675.43   42.50
   6   3   4  610.74   42.20
   6   3   4  630.14   42.20
   6   3   4  653.63   42.10
  -6   3  -4  649.34   42.50
  -7  -3  -4  275.87   20.10
  -7  -3  -4  296.17   21.00
   7  -3   4  224.38   19.80
   7  -3   4  278.07   20.70
  -7  -3  -4  224.08   19.70
   7  -3   4  275.37   20.10
  -7  -3  -4  282.37   20.10
   7  -3   4  239.38   19.60
  -7   3  -4  289.77   20.20
   7   3   4  269.07   20.00
  -7   3  -4  233.78   19.40
   7   3   4  263.37   19.60
  -7   3  -4  280.77   20.20
   7   3   4  275.67   19.70
  -7   3  -4  269.07   20.50
  -8  -3  -4  200.78   16.00
   8  -3   4  192.48   16.30
  -8  -3  -4  208.68   17.00
  -8  -3  -4  166.38   14.90
  -8  -3  -4  159.88   15.70
   8  -3   4  165.08   15.60
   8  -3   4  193.68   16.00
  -8   3  -4  178.08   17.70
   8   3   4  176.48   14.90
  -8   3  -4  187.38   16.50
  -8   3  -4  178.38   15.70
   8   3   4  172.38   15.00
   9  -3   4   39.70    8.00
  -9  -3  -4   34.50    7.70
  -9  -3  -4   40.70    8.00
   9  -3   4   35.00    8.10
  -9  -3  -4   44.30    8.30
  -9  -3  -4   45.60    9.40
  -9   3  -4   24.90    7.10
  -9   3  -4   29.20    7.90
   9   3   4   31.50    6.90
   9   3   4   30.30    7.30
  -9   3  -4   38.90    8.30
   9  -4  -4   49.50    8.30
   9  -4  -4   40.10    8.00
  -9  -4   4   53.79    7.80
  -9  -4   4   42.30    8.00
  -9  -4   4   39.50    6.90
  -9  -4   4   50.09    7.10
  -9   4   4   63.99    9.20
  -9   4   4   57.39    9.30
   9   4  -4   47.60    6.30
   9   4  -4   52.69    6.90
  -9   4   4   57.39    9.40
   8  -4  -4   17.00    5.60
  -8  -4   4    6.40    3.40
  -8  -4   4    7.40    5.10
  -8  -4   4   17.40    6.10
   8  -4  -4   18.20    6.10
  -8  -4   4    9.90    4.00
  -8   4   4   10.30    4.70
  -8   4   4    5.20    5.90
  -8   4   4   17.90    5.70
   8   4  -4   17.60    3.90
   8   4  -4   17.60    4.20
   7  -4  -4  137.59   12.40
   7  -4  -4  114.69   11.50
   7  -4  -4  127.59   11.90
  -7  -4   4  132.19   10.40
  -7  -4   4  127.39   10.70
  -7  -4   4  151.38   11.70
   7   4  -4  138.79   10.30
  -7   4   4  127.99   13.60
   7   4  -4  111.29   10.20
   7   4  -4  133.49   10.40
   7   4  -4  143.59   10.10
  -7   4   4  151.08   13.00
  -7   4   4  150.48   13.10
  -6  -4   4  282.37   19.00
   6  -4  -4  291.57   19.90
  -6  -4   4  285.37   18.40
  -6  -4   4  274.47   18.00
  -6  -4   4  282.07   18.60
   6  -4  -4  287.77   20.70
   6  -4  -4  282.87   19.40
   6  -4  -4  223.88   19.00
  -6   4   4  306.97   20.40
   6   4  -4  281.07   17.70
   6   4  -4  264.67   17.50
   6   4  -4  250.97   17.70
  -6   4   4  251.57   19.20
  -6   4   4  267.47   19.50
  -6   4   4  254.67   19.60
   6   4  -4  229.18   19.10
   5  -4  -4   49.30    6.60
   5  -4  -4   47.80    6.20
   5  -4  -4   38.80    6.10
  -5  -4   4   53.09    5.30
  -5  -4   4   43.70    4.50
  -5  -4   4   41.00    4.70
  -5  -4   4   48.60    5.50
   5  -4  -4   54.29    6.80
  -5   4   4   39.60    6.00
   5   4  -4   48.00    4.10
  -5   4   4   50.29    6.80
   5   4  -4   45.70    4.20
  -5   4   4   61.09    6.90
  -5   4   4   45.20    6.70
   5   4  -4   46.50    4.30
   4  -4  -4  820.32   51.69
   4  -4  -4  860.91   51.99
  -4  -4   4  811.92   50.39
  -4  -4   4  729.73   49.99
  -4  -4   4  905.91   50.09
   4  -4  -4  873.71   51.49
   4  -4  -4  809.52   51.49
   4   4  -4  817.62   49.70
  -4   4   4  770.42   51.29
  -4   4   4  849.91   52.09
   4   4  -4  849.22   49.70
   4   4  -4  824.52   49.80
  -4   4   4  778.42   51.29
   4   4  -4  816.62   49.70
  -3  -4   4    1.10    0.80
   3  -4  -4   -1.00    2.60
   3  -4  -4   -3.20    2.30
   3  -4  -4    3.70    2.60
  -3  -4   4    0.80    0.60
  -3  -4   4    1.30    0.60
   3  -4  -4   -1.60    2.30
  -3   4   4    0.00    2.60
  -3   4   4    1.40    2.70
  -3   4   4    3.00    2.50
  -3   4   4    0.60    2.30
   2  -4  -4 1396.26   81.49
   2  -4  -4 1385.76   81.19
   2  -4  -4 1358.16   81.29
   2  -4  -4 1288.87   81.29
  -2   4   4 1383.36   81.19
  -2   4   4 1294.37   81.29
  -2   4   4 1259.87   81.19
  -2   4   4 1261.97   81.09
   1  -4  -4 1253.27   72.69
   1  -4  -4 1187.08   72.29
  -1  -4   4 1227.48   71.09
  -1  -4   4 1057.79   71.09
   1  -4  -4 1250.27   72.69
  -1  -4   4 1072.99   70.99
  -1  -4   4 1182.38   71.19
  -1   4   4 1241.38   72.59
  -1   4   4 1172.38   72.29
  -1   4   4 1262.07   72.59
  -1   4   4 1139.79   72.69
   0  -4  -4  580.84   40.20
   0  -4  -4  635.64   40.20
   0  -4  -4  683.03   40.50
   0  -4   4  600.94   39.60
   0  -4  -4  696.03   40.20
   0  -4   4  572.44   39.30
   0  -4   4  629.54   39.50
   0  -4   4  580.64   39.40
   0   4   4  660.03   40.10
   0   4  -4  663.63   39.20
   0   4  -4  697.93   39.50
   0   4   4  661.83   40.10
   0   4  -4  661.23   39.30
   0   4   4  682.33   40.30
   0   4   4  700.83   40.40
   1  -4   4 1068.39   66.49
   1  -4   4 1064.39   66.49
  -1  -4  -4 1053.89   66.99
  -1  -4  -4 1108.49   67.09
   1   4   4 1071.09   66.69
  -1   4  -4 1060.49   66.29
  -1   4  -4 1178.68   66.59
  -1   4  -4 1110.09   66.39
   1   4   4 1101.79   66.89
  -1   4  -4 1078.39   66.89
   1   4   4 1115.19   66.89
   2  -4   4  201.38   13.30
   2  -4   4  204.88   13.60
   2  -4   4  187.08   13.30
  -2  -4  -4  186.88   13.40
  -2  -4  -4  182.48   13.20
  -2  -4  -4  212.78   13.40
  -2  -4  -4  187.48   13.40
   2  -4   4  161.38   12.90
   2   4   4  186.58   13.10
   2   4   4  184.98   13.20
   2   4   4  188.68   13.00
  -2   4  -4  196.68   13.10
  -2   4  -4  176.78   13.00
   2   4   4  193.88   13.00
  -2   4  -4  203.28   13.00
  -2   4  -4  189.58   12.90
   3  -4   4 3029.80  171.68
  -3  -4  -4 2878.21  171.28
  -3  -4  -4 3093.59  171.58
  -3  -4  -4 2805.42  171.38
   3  -4   4 2779.12  171.58
   3  -4   4 2678.83  171.18
   3  -4   4 2997.70  171.38
  -3   4  -4 2758.92  171.28
  -3   4  -4 2731.73  170.98
   3   4   4 2646.14  170.78
  -3   4  -4 2688.93  170.98
  -3   4  -4 2894.91  171.28
   3   4   4 2804.62  171.08
   4  -4   4   42.30    6.30
   4  -4   4   48.90    6.10
  -4  -4  -4   43.00    6.10
   4  -4   4   40.00    6.30
  -4  -4  -4   52.39    6.00
  -4  -4  -4   48.00    6.10
  -4  -4  -4   56.49    6.70
  -4   4  -4   44.50    5.60
  -4   4  -4   43.50    5.90
  -4   4  -4   49.60    6.00
   4   4   4   42.60    5.50
   4   4   4   40.90    5.50
   4   4   4   46.20    5.60
   4   4   4   43.90    5.50
   5  -4   4  346.67   24.90
  -5  -4  -4  408.86   25.30
  -5  -4  -4  373.36   25.40
   5  -4   4  380.26   25.60
   5  -4   4  354.06   25.10
   5  -4   4  375.06   25.60
  -5  -4  -4  362.26   24.90
   5   4   4  382.96   25.10
  -5   4  -4  374.56   24.90
   5   4   4  357.26   24.70
  -5   4  -4  348.47   25.00
   5   4   4  355.66   24.40
  -5   4  -4  350.76   24.70
  -5   4  -4  373.66   25.20
   5   4   4  352.26   24.40
  -6  -4  -4  238.48   17.70
   6  -4   4  214.78   17.20
  -6  -4  -4  246.78   18.70
  -6  -4  -4  207.48   16.60
   6  -4   4  250.87   17.80
  -6  -4  -4  217.68   17.20
   6  -4   4  208.18   16.60
   6  -4   4  214.28   16.80
  -6   4  -4  227.48   17.10
   6   4   4  210.88   16.20
  -6   4  -4  180.78   16.40
  -6   4  -4  214.68   16.50
  -6   4  -4  214.78   16.50
   6   4   4  223.18   16.60
   6   4   4  197.08   15.80
   7  -4   4  278.97   20.60
  -7  -4  -4  277.77   20.30
   7  -4   4  278.27   20.90
   7  -4   4  221.58   20.10
  -7  -4  -4  242.88   21.30
   7  -4   4  274.57   20.50
  -7  -4  -4  263.77   20.60
   7   4   4  268.17   19.60
  -7   4  -4  293.47   21.00
  -7   4  -4  265.47   20.20
   7   4   4  281.97   20.20
   8  -4   4   62.69    8.90
   8  -4   4   35.60    8.60
  -8  -4  -4   70.19   10.00
   8  -4   4   58.89    9.50
  -8  -4  -4   49.60    8.70
  -8  -4  -4   55.79    9.20
  -8  -4  -4   62.59    9.60
   8   4   4   65.79    8.50
   8   4   4   50.19    7.90
  -8   4  -4   70.99    9.70
  -8   4  -4   60.39    9.50
  -8   4  -4   60.59    9.10
  -9  -4  -4   -1.70    5.30
  -9  -4  -4    3.60    5.80
  -9  -4  -4    5.10    6.20
  -9  -4  -4   -4.40    6.00
   9  -4   4    6.50    5.90
   9   4   4    1.80    5.10
  -9   4  -4    5.50    5.70
   9   4   4    5.50    4.70
   9  -5  -4   12.90    5.80
   9  -5  -4    6.10    5.50
  -9  -5   4    2.20    3.90
  -9  -5   4    9.00    4.20
  -9   5   4   11.30    6.30
   9   5  -4    5.90    3.60
  -9   5   4   12.30    6.30
  -9   5   4   14.70    7.00
   8  -5  -4   56.39    8.40
   8  -5  -4   50.39    9.00
  -8  -5   4   55.99    6.90
  -8  -5   4   50.89    6.30
   8   5  -4   47.10    6.30
   8   5  -4   49.30    6.30
  -8   5   4   57.49    8.80
  -8   5   4   65.09    9.10
  -7  -5   4   51.59    6.30
   7  -5  -4   45.30    7.70
   7  -5  -4   56.89    8.10
   7  -5  -4   49.60    7.70
  -7   5   4   45.00    7.50
  -7   5   4   43.40    7.20
   7   5  -4   53.69    6.30
  -7   5   4   65.49    9.30
   7   5  -4   59.99    5.30
  -7   5   4   49.20    7.50
   6  -5  -4  309.07   21.50
   6  -5  -4  303.77   22.10
   6  -5  -4  297.67   21.60
  -6  -5   4  296.47   20.00
  -6  -5   4  303.47   19.70
  -6   5   4  312.07   22.20
   6   5  -4  315.67   19.30
  -6   5   4  334.57   22.90
   6   5  -4  291.97   20.90
  -6   5   4  303.97   21.70
  -6   5   4  251.57   21.40
   6   5  -4  316.07   19.40
  -5  -5   4   38.80    4.20
  -5  -5   4   38.60    4.20
   5  -5  -4   32.80    5.80
   5  -5  -4   30.20    6.10
   5  -5  -4   39.60    5.90
  -5  -5   4   39.50    4.30
   5  -5  -4   31.00    5.70
  -5  -5   4   37.50    3.90
   5   5  -4   37.10    3.20
   5   5  -4   33.80    3.30
  -5   5   4   36.30    6.10
  -5   5   4   37.10    5.90
  -5   5   4   35.00    5.70
   5   5  -4   36.20    3.10
  -5   5   4   40.30    6.40
  -4  -5   4   61.79    4.90
   4  -5  -4   66.19    7.60
  -4  -5   4   67.69    4.70
   4  -5  -4   66.59    7.30
   4  -5  -4   69.99    7.10
  -4  -5   4   64.49    4.70
  -4  -5   4   70.69    5.00
   4  -5  -4   65.79    7.50
  -4   5   4   77.09    7.10
  -4   5   4   61.19    7.10
  -4   5   4   71.99    7.50
  -4   5   4   74.99    7.80
   3  -5  -4  594.24   36.40
   3  -5  -4  616.54   36.20
   3  -5  -4  572.84   36.30
   3  -5  -4  521.05   35.90
  -3   5   4  545.55   35.90
  -3   5   4  538.05   36.00
  -3   5   4  572.44   35.90
  -3   5   4  552.34   36.20
   2  -5  -4  165.58   12.30
   2  -5  -4  163.18   12.20
   2  -5  -4  178.48   12.70
  -2   5   4  163.18   12.40
  -2   5   4  180.08   12.20
  -2   5   4  160.88   12.30
  -2   5   4  168.48   15.30
   1  -5  -4 2259.47  127.39
  -1  -5   4 2008.90  125.99
   1  -5  -4 2035.20  127.29
   1  -5  -4 2082.09  127.49
  -1  -5   4 2218.58  125.89
  -1  -5   4 1946.01  125.89
   1  -5  -4 2330.67  127.79
  -1   5   4 2028.10  127.29
  -1   5   4 2139.49  127.19
   1   5  -4 2010.70  125.59
  -1   5   4 2083.49  127.29
  -1   5   4 2047.20  127.09
   0  -5  -4  118.39    8.80
   0  -5   4  114.99    8.10
   0  -5  -4  116.39    9.10
   0  -5   4  110.29    7.90
   0  -5   4  109.39    7.80
   0  -5  -4  103.59    8.70
   0  -5  -4  110.49    9.00
   0  -5   4  106.89    7.80
   0   5  -4  109.99    7.50
   0   5   4  108.79    8.70
   0   5   4  119.39    8.80
   0   5  -4  115.89    7.70
   0   5   4  109.99    8.60
   0   5   4  119.69    8.60
   0   5  -4  108.29    7.50
  -1  -5  -4  440.16   28.40
   1  -5   4  446.56   27.90
   1  -5   4  472.55   27.80
  -1  -5  -4  459.65   28.20
  -1  -5  -4  429.36   28.10
   1  -5   4  426.86   27.90
   1  -5   4  396.76   27.70
  -1  -5  -4  463.55   28.50
   1   5   4  421.96   27.90
   1   5   4  466.35   28.30
   1   5   4  416.46   27.80
   1   5   4  433.96   28.10
  -1   5  -4  426.46   27.50
  -1   5  -4  451.45   27.60
  -1   5  -4  456.95   27.70
   2  -5   4  520.75   31.70
  -2  -5  -4  457.25   31.60
   2  -5   4  479.95   31.90
   2  -5   4  493.45   34.70
  -2  -5  -4  525.25   31.80
   2  -5   4  447.46   31.50
  -2  -5  -4  516.25   32.00
  -2  -5  -4  497.55   32.00
   2   5   4  508.55   31.70
  -2   5  -4  495.05   31.30
   2   5   4  497.75   31.70
  -2   5  -4  514.25   31.50
  -2   5  -4  478.45   31.30
   2   5   4  528.75   31.50
   2   5   4  504.35   31.50
  -3  -5  -4    3.10    2.90
   3  -5   4    1.30    3.10
  -3  -5  -4    3.80    2.90
   3  -5   4    4.70    3.10
  -3  -5  -4    1.90    2.80
  -3  -5  -4    1.40    2.60
   3  -5   4    4.80    2.90
   3  -5   4    7.00    3.50
  -3   5  -4    5.00    2.90
   3   5   4    3.00    2.70
  -3   5  -4    8.20    3.20
  -3   5  -4    1.00    2.50
  -3   5  -4    2.40    2.60
   3   5   4    4.60    2.60
  -4  -5  -4 1485.75   87.59
   4  -5   4 1320.47   87.69
   4  -5   4 1575.94   88.29
  -4  -5  -4 1246.08   86.99
   4  -5   4 1584.64   88.99
  -4  -5  -4 1541.15   87.89
   4  -5   4 1453.05   87.69
  -4   5  -4 1371.36   88.09
  -4   5  -4 1401.66   87.39
   4   5   4 1370.96   86.99
   4   5   4 1438.26   86.89
   4   5   4 1377.46   86.99
  -4   5  -4 1385.36   87.49
   4   5   4 1409.76   87.39
  -4   5  -4 1343.87   87.09
   5  -5   4   25.40    5.60
   5  -5   4   29.70    6.10
   5  -5   4   24.50    5.50
   5  -5   4   32.50    6.10
  -5  -5  -4   27.30    5.60
  -5  -5  -4   24.50    5.40
  -5  -5  -4   17.60    4.40
  -5  -5  -4   27.00    6.00
  -5   5  -4   17.00    4.60
  -5   5  -4   18.10    5.10
  -5   5  -4   19.00    5.20
   5   5   4   31.00    5.20
   5   5   4   21.50    4.50
   5   5   4   25.20    4.50
  -6  -5  -4  255.07   18.90
   6  -5   4  222.18   18.70
   6  -5   4  219.48   19.30
  -6  -5  -4  289.47   20.10
  -6  -5  -4  236.88   20.00
   6  -5   4  249.78   19.30
  -6  -5  -4  243.98   19.60
   6  -5   4  279.37   20.10
   6   5   4  258.67   18.50
  -6   5  -4  281.17   19.30
   6   5   4  258.27   18.40
  -6   5  -4  275.57   19.60
   6   5   4  244.48   18.50
  -6   5  -4  268.97   19.30
   7  -5   4   23.50    6.40
   7  -5   4   16.30    5.50
   7  -5   4   31.00    6.90
  -7  -5  -4   28.50    6.90
  -7  -5  -4   27.50    6.60
   7  -5   4   25.20    6.50
  -7  -5  -4   26.40    6.00
  -7  -5  -4   16.00    5.50
  -7   5  -4   26.20    6.10
   7   5   4   30.20    5.90
   7   5   4   18.10    4.90
  -7   5  -4   15.20    5.10
  -7   5  -4   22.00    6.00
  -8  -5  -4   -5.00    5.00
  -8  -5  -4    8.10    5.20
   8  -5   4   11.90    5.20
  -8  -5  -4    7.40    5.20
  -8  -5  -4    8.00    4.80
  -8   5  -4    4.40    5.00
   8   5   4   -1.20    4.20
  -8   5  -4    7.10    4.80
   8   5   4   13.10    4.70
  -9  -5  -4  210.28   18.50
  -9  -5  -4  211.78   18.00
  -9  -5  -4  235.78   18.60
   9  -5   4  182.78   18.10
  -9  -5  -4  211.68   19.00
   9  -5   4  185.08   17.40
   9   5   4  189.88   15.90
  -9   5  -4  238.78   18.20
  -9   5  -4  177.58   19.70
   9   5   4  182.38   16.50
   8  -6  -4    1.20    5.30
   8  -6  -4    4.90    4.90
  -8  -6   4    0.40    3.70
  -8  -6   4   -0.70    3.40
  -8  -6   4    3.30    2.80
   8   6  -4    0.10    2.40
  -8   6   4    8.70    6.70
  -8   6   4    3.70    5.30
  -8   6   4   -4.50    4.60
   8   6  -4   -3.90    2.30
   8   6  -4   -0.50    2.10
  -7  -6   4    5.00    3.20
   7  -6  -4    3.70    3.70
  -7  -6   4    8.00    2.80
   7  -6  -4    4.70    5.00
  -7  -6   4    8.00    3.20
   7  -6  -4    9.30    4.80
   7   6  -4    6.20    2.10
   7   6  -4    9.90    2.10
  -7   6   4    9.30    5.40
  -7   6   4    7.20    4.70
   7   6  -4    4.40    2.00
  -6  -6   4   42.60    4.70
   6  -6  -4   62.99    7.50
   6  -6  -4   55.19    7.90
   6  -6  -4   43.10    7.10
  -6  -6   4   48.90    5.40
  -6  -6   4   50.19    4.80
   6  -6  -4   63.69    8.80
  -6   6   4   50.49    7.50
   6   6  -4   49.30    4.00
  -6   6   4   39.80    6.70
   6   6  -4   48.40    4.00
  -6   6   4   53.29    7.80
   6   6  -4   48.70    3.80
  -6   6   4   48.20    7.30
  -5  -6   4    6.70    1.80
  -5  -6   4    9.60    2.40
   5  -6  -4    7.20    4.10
   5  -6  -4    6.20    4.20
  -5  -6   4    3.20    2.00
  -5  -6   4    5.80    1.70
   5  -6  -4   11.20    4.50
   5  -6  -4   12.00    4.90
  -5   6   4    5.60    3.50
  -5   6   4    3.20    3.80
  -5   6   4    3.00    3.30
  -5   6   4    3.50    3.50
   4  -6  -4  581.64   37.60
  -4  -6   4  567.34   35.10
   4  -6  -4  593.44   37.60
   4  -6  -4  548.05   37.70
   4  -6  -4  587.04   38.00
  -4  -6   4  604.94   35.10
  -4   6   4  535.55   37.40
  -4   6   4  578.54   37.30
  -4   6   4  602.44   39.20
  -4   6   4  597.74   37.50
   3  -6  -4   64.89    7.40
   3  -6  -4   71.99    7.90
   3  -6  -4   92.09    8.70
   3  -6  -4   79.69    8.10
  -3   6   4  100.59    8.30
  -3   6   4   88.89    7.80
  -3   6   4   91.09    8.40
  -3   6   4   79.49    8.00
   2  -6  -4  409.16   24.50
   2  -6  -4  369.86   24.60
   2  -6  -4  367.56   24.70
   2  -6  -4  344.37   24.20
  -2   6   4  350.26   24.20
  -2   6   4  361.16   24.40
  -2   6   4  361.46   24.10
  -2   6   4  363.56   24.00
  -1  -6   4    0.70    1.30
  -1  -6   4   -0.60    1.30
   1  -6  -4   -1.60    2.70
  -1  -6   4   -1.10    1.40
   1  -6  -4   -1.00    3.00
  -1  -6   4   -2.20    1.00
   1  -6  -4   -1.70    2.40
   1  -6  -4   -5.30    2.60
  -1   6   4    0.00    2.10
   1   6  -4   -1.60    0.90
  -1   6   4   -2.10    2.30
  -1   6   4   -0.40    2.60
   1   6  -4    1.20    0.70
   1   6  -4    0.40    0.80
  -1   6   4    0.80    2.40
   0  -6  -4  152.88   10.70
   0  -6  -4  143.19   11.00
   0  -6   4  126.89    9.70
   0  -6  -4  142.39   10.90
   0  -6   4  128.59    9.70
   0  -6   4  144.29    9.50
   0  -6   4  141.59    9.60
   0  -6  -4  127.29   10.40
   0   6   4  133.49   10.40
   0   6   4  147.29   10.80
   0   6   4  127.19   10.00
   0   6   4  138.79   10.50
   0   6  -4  136.69    9.20
   0   6  -4  134.99    9.30
  -1  -6  -4 1080.09   62.59
   1  -6   4 1090.69   62.09
  -1  -6  -4  966.00   62.29
   1  -6   4  997.50   61.99
  -1  -6  -4  967.60   62.09
  -1  -6  -4 1051.39   62.29
   1  -6   4  937.81   61.59
   1  -6   4 1049.30   61.79
  -1   6  -4  948.31   61.29
   1   6   4  985.30   61.79
   1   6   4  995.20   61.89
   1   6   4  998.40   62.09
  -1   6  -4 1021.40   61.59
   1   6   4  990.60   61.99
  -1   6  -4  976.80   61.29
  -1   6  -4 1025.10   61.49
  -2  -6  -4  756.12   49.80
  -2  -6  -4  868.11   49.80
   2  -6   4  882.21   49.60
   2  -6   4  809.52   49.80
  -2  -6  -4  770.22   49.80
   2  -6   4  871.11   49.99
   2  -6   4  762.52   49.40
   2   6   4  781.52   49.10
   2   6   4  774.62   49.40
   2   6   4  798.22   49.40
  -2   6  -4  737.43   48.90
   2   6   4  748.23   49.10
  -2   6  -4  777.82   49.10
  -2   6  -4  768.72   49.10
  -3  -6  -4  170.88   13.70
   3  -6   4  204.38   14.50
  -3  -6  -4  192.18   14.00
   3  -6   4  206.38   14.80
  -3  -6  -4  220.58   14.70
  -3  -6  -4  174.18   14.10
   3  -6   4  205.88   14.40
   3   6   4  187.58   13.70
  -3   6  -4  190.98   13.80
   3   6   4  196.48   13.90
   3   6   4  189.18   13.60
   3   6   4  179.08   13.60
  -3   6  -4  182.28   13.90
  -3   6  -4  188.88   13.60
  -3   6  -4  185.38   13.80
  -4  -6  -4    9.00    3.80
   4  -6   4    4.20    3.90
  -4  -6  -4    5.80    3.40
  -4  -6  -4    2.40    3.30
   4  -6   4    0.30    3.20
   4  -6   4    2.20    3.40
   4  -6   4    0.80    3.50
  -4  -6  -4    1.90    3.30
   4   6   4    6.10    2.90
   4   6   4    8.00    3.20
  -4   6  -4    8.30    3.70
   4   6   4    4.80    3.00
  -4   6  -4    3.20    3.10
  -4   6  -4    6.40    3.50
   4   6   4    0.70    3.10
  -4   6  -4    0.20    3.00
   5  -6   4  212.28   17.00
   5  -6   4  251.77   18.10
   5  -6   4  201.98   17.30
   5  -6   4  235.68   17.50
  -5  -6  -4  221.58   16.70
  -5  -6  -4  225.98   17.10
  -5  -6  -4  220.18   17.00
  -5  -6  -4  217.18   17.30
   5   6   4  229.78   16.40
   5   6   4  228.78   16.10
  -5   6  -4  224.98   16.80
  -5   6  -4  230.98   17.10
  -5   6  -4  226.28   17.20
   6  -6   4   69.89    9.80
   6  -6   4   83.79   10.20
   6  -6   4   66.19    9.30
  -6  -6  -4   77.29    9.10
   6  -6   4   79.49   10.00
  -6  -6  -4   78.19    8.80
  -6  -6  -4   77.59    9.20
  -6   6  -4   71.59    8.70
  -6   6  -4   90.49    9.50
   6   6   4   77.29    7.90
   7  -6   4  130.49   13.00
   7  -6   4  104.69   11.90
  -7  -6  -4  133.59   12.60
  -7  -6  -4  122.69   11.90
  -7  -6  -4  107.59   11.60
   7  -6   4  113.09   12.40
  -7  -6  -4  135.59   13.10
   7  -6   4  132.29   13.40
  -7   6  -4  121.69   12.60
   7   6   4  106.79   11.90
  -7   6  -4  116.79   12.30
  -8  -6  -4   33.80    6.40
  -8  -6  -4   28.50    8.00
   8  -6   4   30.10    7.40
  -8  -6  -4   30.50    7.90
   8  -6   4   28.20    8.00
  -8  -6  -4   25.80    6.30
   8   6   4   24.10    5.70
  -8   6  -4   27.50    7.20
  -8   6  -4   29.30    7.40
  -8  -7   4   34.00    4.20
  -8  -7   4   27.20    4.70
   8  -7  -4   23.00    7.20
   8  -7  -4   38.00    7.20
  -8   7   4   31.70    7.80
  -8   7   4   33.40    7.20
   8   7  -4   35.00    3.80
   8   7  -4   21.70    4.10
  -7  -7   4   37.60    4.30
   7  -7  -4   41.10    7.60
  -7  -7   4   39.80    4.40
   7  -7  -4   47.70    8.00
  -7  -7   4   38.00    4.80
  -7  -7   4   38.70    4.70
   7  -7  -4   52.09    8.00
  -7   7   4   36.50    8.20
  -7   7   4   31.20    7.10
   7   7  -4   37.20    4.20
   7   7  -4   41.50    3.30
  -6  -7   4    2.40    1.80
   6  -7  -4    1.90    5.00
  -6  -7   4    6.50    2.30
  -6  -7   4    3.80    2.00
   6  -7  -4    3.10    4.50
  -6  -7   4    5.00    1.70
   6  -7  -4    2.00    4.30
  -6   7   4   -1.70    3.90
  -6   7   4    9.50    4.10
  -6   7   4   12.50    5.10
   5  -7  -4  127.69   12.90
  -5  -7   4  156.58    9.80
   5  -7  -4  153.48   13.70
  -5  -7   4  162.48    9.90
   5  -7  -4  146.19   13.70
   5  -7  -4  157.78   15.30
  -5   7   4  141.49   13.00
  -5   7   4  135.79   12.60
  -5   7   4  153.58   13.40
   4  -7  -4    6.80    4.20
   4  -7  -4    1.30    3.80
   4  -7  -4   -0.30    3.20
   4  -7  -4    0.90    3.90
  -4   7   4    1.40    3.90
  -4   7   4   -0.90    3.40
  -4   7   4    5.60    4.00
  -4   7   4   -0.70    4.30
   3  -7  -4   56.59    7.50
   3  -7  -4   62.59    7.20
   3  -7  -4   53.19    7.00
   3  -7  -4   53.99    7.30
  -3   7   4   55.99    7.20
  -3   7   4   65.59    7.10
  -3   7   4   49.50    6.80
  -2  -7   4    1.50    1.20
   2  -7  -4   -2.20    3.30
   2  -7  -4   -0.70    3.60
   2  -7  -4    2.40    3.60
  -2  -7   4    1.70    1.30
   2  -7  -4    0.80    2.90
  -2   7   4    4.10    3.10
  -2   7   4    0.90    2.60
  -2   7   4   -0.30    3.00
  -2   7   4    2.20    2.90
   1  -7  -4   51.09    7.20
  -1  -7   4   65.59    5.20
  -1  -7   4   75.19    5.70
  -1  -7   4   65.69    5.50
   1  -7  -4   73.39    7.50
  -1  -7   4   74.49    5.40
   1   7  -4   78.79    4.80
  -1   7   4   67.29    6.90
   1   7  -4   67.19    4.90
  -1   7   4   59.89    6.40
   1   7  -4   68.29    4.80
  -1   7   4   66.99   10.50
  -1   7   4   65.89    7.10
   0  -7   4  102.99    8.30
   0  -7  -4  108.99    9.30
   0  -7   4  107.29    8.10
   0  -7  -4   99.49    9.40
   0  -7   4   95.79    8.20
   0  -7  -4   99.09    9.10
   0  -7  -4  112.69    9.60
   0   7  -4  115.89    7.90
   0   7   4  105.69    8.90
   0   7   4  106.59    9.00
   0   7   4  118.79    8.70
   0   7   4  106.99    8.80
   0   7  -4  104.89    7.60
   0   7  -4  107.59    7.70
  -1  -7  -4  135.49   11.50
   1  -7   4  161.18   11.50
   1  -7   4  127.39   10.90
   1  -7   4  121.59   10.70
  -1  -7  -4  150.78   11.90
   1  -7   4  143.99   11.00
  -1  -7  -4  164.28   11.80
  -1  -7  -4  153.68   11.80
   1   7   4  148.39   11.00
   1   7   4  159.28   11.30
  -1   7  -4  154.58   10.60
  -1   7  -4  149.59   10.80
   1   7   4  141.09   11.00
   1   7   4  150.98   11.30
  -1   7  -4  149.29   10.30
  -1   7  -4  152.48   10.60
  -2  -7  -4   35.70    5.80
   2  -7   4   26.40    4.80
   2  -7   4   32.80    5.40
  -2  -7  -4   21.80    4.80
   2  -7   4   30.00    4.90
  -2  -7  -4   26.30    4.80
   2  -7   4   22.20    4.60
  -2  -7  -4   27.90    5.20
  -2   7  -4   37.30    4.70
  -2   7  -4   26.60    4.50
  -2   7  -4   32.80    4.50
   2   7   4   27.00    4.20
   2   7   4   33.70    4.60
  -2   7  -4   25.20    4.00
   2   7   4   29.70    4.40
   2   7   4   31.80    4.50
  -3  -7  -4    4.70    3.70
   3  -7   4   -3.00    3.00
   3  -7   4    2.70    3.90
  -3  -7  -4    2.20    3.20
  -3  -7  -4    6.90    3.50
   3  -7   4   -3.70    2.80
   3  -7   4   -2.40    3.40
  -3  -7  -4    1.30    2.80
   3   7   4    5.10    3.10
  -3   7  -4   -0.40    3.00
  -3   7  -4   -6.30    2.80
  -3   7  -4    1.50    3.40
   3   7   4    3.30    2.60
  -3   7  -4   -2.50    2.70
   3   7   4    1.30    3.00
   4  -7   4    8.90    4.10
  -4  -7  -4   15.50    4.50
   4  -7   4   20.20    4.80
  -4  -7  -4   15.40    4.40
   4  -7   4   16.00    5.10
   4  -7   4   14.80    5.50
  -4  -7  -4   19.10    4.60
  -4   7  -4   12.90    4.10
   4   7   4   17.00    4.00
   4   7   4   13.10    3.90
  -4   7  -4    9.40    3.80
  -4   7  -4   15.90    4.20
  -4   7  -4   10.90    4.30
  -5  -7  -4   22.40    6.40
  -5  -7  -4   35.30    6.40
   5  -7   4   20.10    5.60
   5  -7   4   22.90    6.00
   5  -7   4   25.50    7.00
  -5  -7  -4   28.60    5.80
   5  -7   4   21.90    5.70
  -5  -7  -4   23.70    5.20
  -5   7  -4   18.50    5.30
  -5   7  -4   23.60    6.10
   5   7   4   25.50    4.70
   5   7   4   29.90    4.80
   6  -7   4   94.69   11.20
   6  -7   4   93.89   10.30
  -6  -7  -4   98.99    9.90
   6  -7   4   73.99   10.70
  -6  -7  -4   91.39    9.80
   6  -7   4   89.19   10.20
  -6  -7  -4   93.29   10.10
   6   7   4   82.99    9.50
  -6   7  -4  102.79   10.20
   6   7   4   67.99    8.30
  -7  -7  -4    4.90    6.10
   7  -7   4   -2.50    5.50
   7  -7   4    0.80    5.50
  -7  -7  -4    5.70    4.60
   7  -7   4   12.00    6.20
  -7  -7  -4   -1.60    4.10
   7   7   4   10.80    3.30
  -7   7  -4    5.30    5.30
  -7   7  -4   12.20    5.50
   7   7   4    5.30    4.00
  -8  -7  -4   10.10    5.50
  -8  -7  -4   30.00    6.60
  -8  -7  -4    6.90    6.00
   8  -7   4   22.80    7.80
   8  -7   4   20.90    7.70
   8   7   4   15.20    5.10
  -8   7  -4   15.40    6.50
   8   7   4   14.70    4.70
  -8   7  -4   10.80    6.70
   7  -8  -4   20.10    6.40
  -7  -8   4    7.90    1.60
  -7  -8   4    9.50    2.40
  -7  -8   4   12.00    2.40
   7  -8  -4   16.60    6.20
   7  -8  -4   17.20    6.40
  -7   8   4    7.20    5.40
  -7   8   4   24.80    6.30
   6  -8  -4   34.00    7.60
   6  -8  -4   21.80    6.30
  -6  -8   4   34.20    2.80
   6  -8  -4   24.90    6.00
  -6   8   4   29.40    6.50
  -6   8   4   22.80    6.50
   5  -8  -4   14.00    5.30
   5  -8  -4    5.70    4.30
   5  -8  -4   20.90    6.00
   5  -8  -4    2.00    4.70
  -5   8   4   11.40    5.50
  -5   8   4   17.10    5.20
   4  -8  -4    1.30    3.90
   4  -8  -4    5.50    4.50
   4  -8  -4    1.20    4.30
   4  -8  -4   -3.00    3.50
  -4   8   4    4.40    5.50
  -4   8   4    3.10    4.20
  -4   8   4    1.60    3.30
   3  -8  -4  174.38   14.40
   3  -8  -4  219.68   15.30
   3  -8  -4  152.88   14.40
   3  -8  -4  181.68   15.20
  -3   8   4  188.88   14.50
  -3   8   4  200.68   14.80
  -3   8   4  191.48   14.80
  -2  -8   4   75.79    5.00
  -2  -8   4   79.59    5.60
   2  -8  -4   66.59    8.00
  -2  -8   4   71.29    5.40
   2  -8  -4   71.29    8.70
   2  -8  -4   63.49    7.90
   2  -8  -4   74.29    8.40
  -2   8   4   64.59    7.80
  -2   8   4   76.99    8.10
  -2   8   4   68.69    7.70
  -1  -8   4    6.40    2.20
   1  -8  -4    7.90    4.20
  -1  -8   4    3.80    2.00
  -1  -8   4    3.80    2.30
   1  -8  -4    6.50    3.80
   1  -8  -4    9.50    4.30
   1  -8  -4    9.10    4.10
  -1  -8   4    2.80    2.30
  -1   8   4    3.30    3.20
   1   8  -4    7.20    1.50
  -1   8   4    5.20    3.20
   1   8  -4    4.50    1.50
  -1   8   4    6.10    3.80
   1   8  -4    7.10    1.40
   1   8  -4    6.00    1.50
  -1   8   4    5.30    3.40
   0  -8  -4   90.79    9.30
   0  -8   4   99.99    7.90
   0  -8   4   91.39    8.20
   0  -8   4   99.89    8.20
   0  -8  -4   78.79    8.70
   0  -8  -4  102.29    9.40
   0  -8   4   85.69    7.70
   0  -8  -4  107.49   10.00
   0   8   4   92.29    8.50
   0   8  -4  112.69    7.50
   0   8   4   97.39    8.80
   0   8  -4   95.49    7.20
   0   8   4  101.79    9.00
   0   8  -4   95.69    7.20
  -1  -8  -4   32.60    5.50
   1  -8   4   38.40    5.10
  -1  -8  -4   37.20    5.70
  -1  -8  -4   29.60    5.80
  -1  -8  -4   34.20    5.60
   1  -8   4   34.60    5.20
   1  -8   4   34.70    4.90
   1  -8   4   28.80    4.90
   1   8   4   37.30    5.10
  -1   8  -4   31.10    4.20
  -1   8  -4   34.30    4.90
   1   8   4   27.80    4.60
  -1   8  -4   29.50    3.90
   1   8   4   28.00    4.70
  -1   8  -4   37.00    4.50
  -2  -8  -4  173.48   13.50
   2  -8   4  140.59   12.50
   2  -8   4  177.18   13.40
  -2  -8  -4  178.28   13.40
   2  -8   4  167.58   12.90
  -2  -8  -4  164.28   13.10
  -2  -8  -4  164.48   12.80
   2  -8   4  169.28   13.60
  -2   8  -4  172.88   12.30
   2   8   4  165.48   12.40
  -2   8  -4  168.68   12.10
   2   8   4  164.08   12.50
  -2   8  -4  164.28   12.30
  -2   8  -4  165.58   12.50
  -3  -8  -4  119.09   10.30
   3  -8   4   91.99    9.80
   3  -8   4  121.99   11.20
   3  -8   4  115.29   10.90
  -3  -8  -4  100.99    9.90
  -3  -8  -4  123.89   10.30
  -3  -8  -4  118.19   10.50
   3  -8   4  105.29   10.10
   3   8   4  111.29    9.50
   3   8   4  113.59    9.20
  -3   8  -4   98.39    9.20
  -3   8  -4  121.49    9.60
  -4  -8  -4   93.69    9.70
  -4  -8  -4  104.69   10.10
   4  -8   4  101.59   11.10
   4  -8   4  128.89   11.50
  -4  -8  -4  112.09    9.90
   4  -8   4  100.19   10.70
   4  -8   4  100.29   11.50
  -4  -8  -4  103.09   10.30
   4   8   4  108.49    9.30
   4   8   4   96.79    9.10
  -4   8  -4  108.29    9.80
   4   8   4   94.39    8.80
  -4   8  -4  103.69    9.90
   5  -8   4   11.70    5.60
   5  -8   4    5.50    4.30
  -5  -8  -4    8.20    4.10
  -5  -8  -4    2.30    4.30
   5  -8   4    8.60    5.40
  -5  -8  -4   10.80    4.00
  -5  -8  -4    8.80    4.30
   5  -8   4   17.40    6.30
   5   8   4   10.00    3.60
  -5   8  -4   15.10    4.70
   5   8   4    7.20    3.40
  -5   8  -4   18.50    5.40
   6  -8   4   35.80    7.40
  -6  -8  -4   48.20    7.60
   6  -8   4   45.80    8.30
  -6  -8  -4   35.40    7.30
  -6  -8  -4   52.79    7.60
   6  -8   4   39.50    8.20
  -6  -8  -4   30.50    6.00
   6   8   4   31.30    5.70
  -6   8  -4   40.00    7.20
  -6   8  -4   30.00    6.70
   6   8   4   38.00    5.40
   7  -8   4    2.20    5.70
  -7  -8  -4   -1.80    4.30
  -7  -8  -4    1.30    5.10
   7  -8   4   -5.40    5.50
  -7  -8  -4   -0.20    5.90
   7  -8   4    1.80    5.80
  -7  -8  -4    3.00    5.00
   7   8   4    2.10    3.40
   7   8   4   -5.20    3.40
  -7   8  -4   -5.50    4.40
   6  -9  -4   58.89    9.30
   6  -9  -4   49.00    9.30
   6  -9  -4   41.20    8.30
  -6   9   4   42.80    8.20
  -6   9   4   47.00    8.30
   5  -9  -4   15.80    6.00
   5  -9  -4    9.10    5.50
   5  -9  -4   22.80    6.40
  -5   9   4    8.90    5.10
  -5   9   4    8.60    5.10
   4  -9  -4    2.20    4.70
   4  -9  -4    2.80    4.80
   4  -9  -4   15.00    5.40
  -4   9   4    2.00    8.20
  -4   9   4    4.00    4.90
   3  -9  -4   17.50    5.20
   3  -9  -4   10.50    5.10
   3  -9  -4    2.80    4.50
  -3   9   4    8.70    4.50
  -3   9   4   11.00    4.30
  -2  -9   4    0.60    1.30
  -2  -9   4    3.10    2.00
   2  -9  -4   -3.40    3.90
  -2  -9   4    2.80    1.30
  -2  -9   4   -1.90    1.60
   2  -9  -4   -5.80    3.30
   2  -9  -4   -4.80    4.10
  -2   9   4   -0.50    3.40
  -2   9   4   -2.60    3.40
  -1  -9   4   79.79    7.10
  -1  -9   4   79.59    6.50
   1  -9  -4   68.69    9.20
  -1  -9   4   81.59    6.60
   1  -9  -4   87.19    8.80
   1   9  -4   79.39    5.90
  -1   9   4   87.79    8.80
   1   9  -4   81.69    5.80
   1   9  -4   86.39    5.80
   1   9  -4   82.99    6.50
  -1   9   4   75.49    8.30
   0  -9   4   21.20    4.30
   0  -9  -4   13.90    4.80
   0  -9  -4   21.20    4.50
   0  -9  -4   14.40    4.60
   0  -9   4   22.50    3.90
   0  -9   4   23.60    4.30
   0  -9   4   20.10    3.70
   0   9  -4   19.70    3.00
   0   9   4   19.70    4.90
   0   9  -4   20.00    3.00
   0   9  -4   25.30    3.50
   0   9   4   19.50    4.50
  -1  -9  -4    7.00    3.70
  -1  -9  -4   15.50    4.30
   1  -9   4    3.20    3.60
   1  -9   4    6.00    3.60
   1  -9   4    3.10    3.20
  -1  -9  -4    9.10    4.50
  -1   9  -4    5.30    2.90
  -1   9  -4    8.30    3.30
   1   9   4    8.90    3.30
  -1   9  -4    7.00    3.10
  -1   9  -4    5.10    2.90
   1   9   4    3.70    2.90
   1   9   4    0.90    3.40
  -2  -9  -4    8.30    4.20
  -2  -9  -4    3.80    4.10
   2  -9   4    4.30    4.00
   2  -9   4    3.90    3.50
  -2  -9  -4   -4.50    2.90
   2  -9   4    0.80    3.70
   2  -9   4   -1.70    3.60
  -2   9  -4    7.40    3.00
  -2   9  -4   -2.10    2.60
  -2   9  -4    1.80    3.10
   2   9   4    4.60    3.50
   2   9   4    2.60    3.30
  -3  -9  -4  160.78   12.40
   3  -9   4  125.19   11.60
  -3  -9  -4  118.79   11.40
   3  -9   4  153.98   12.60
  -3  -9  -4  105.99   11.80
   3  -9   4  151.88   12.90
   3  -9   4  139.39   16.70
  -3  -9  -4  134.59   12.70
  -3   9  -4  134.99   11.30
   3   9   4  131.89   10.90
   3   9   4  140.39   11.00
  -4  -9  -4   -2.50    3.60
   4  -9   4   10.30    4.80
   4  -9   4    2.20    4.70
  -4  -9  -4    0.20    4.50
   4  -9   4    5.70    4.70
   4  -9   4   -1.20    4.20
  -4  -9  -4    5.60    3.90
  -4   9  -4   12.00    4.00
  -4   9  -4   16.30    4.20
   4   9   4    5.60    2.90
   4   9   4    5.40    3.20
   5  -9   4   -5.70    4.40
  -5  -9  -4    5.30    3.80
  -5  -9  -4   -1.90    3.60
   5  -9   4   10.10    5.80
   5  -9   4   -0.20    4.40
  -5  -9  -4    2.70    4.70
   5  -9   4    0.20    4.50
  -5  -9  -4   -2.00    4.00
  -5   9  -4   -1.70    4.20
   5   9   4    2.90    3.20
  -5   9  -4    8.50    4.30
  -6  -9  -4   11.30    4.60
   6  -9   4   23.20    6.70
  -6  -9  -4   22.00    6.50
   6  -9   4   38.90    8.50
   6  -9   4   12.90    6.80
  -6  -9  -4   26.40    6.00
  -6  -9  -4   18.30    5.30
   6  -9   4    4.80   12.60
  -6   9  -4    8.80    5.60
  -6   9  -4   22.80    5.80
   6   9   4   17.70    4.70
   6   9   4    9.50    3.90
   5 -10  -4   31.80    7.50
   5 -10  -4   14.90    6.60
   5 -10  -4   28.80    7.20
  -5  10   4   22.50    6.50
  -5  10   4   18.50    6.00
   4 -10  -4   12.80    5.40
   4 -10  -4   14.80    5.60
   4 -10  -4   14.30    5.70
  -4  10   4   12.80    5.00
   3 -10  -4   -2.60    3.90
   3 -10  -4    1.80    4.30
   3 -10  -4   -4.00    5.10
   3 -10  -4   -1.40    4.40
  -3  10   4   -2.60    4.30
  -3  10   4   -2.00    4.10
  -2 -10   4   36.40    3.30
   2 -10  -4   44.10    7.00
  -2 -10   4   34.00    3.90
   2 -10  -4   26.50    7.00
  -2 -10   4   40.70    3.30
   2 -10  -4   34.90    7.60
   2 -10  -4   39.00    6.60
  -2  10   4   44.10    6.70
  -1 -10   4   -2.50    2.00
   1 -10  -4   -0.60    3.70
   1 -10  -4    3.60    4.00
  -1 -10   4   -1.20    2.50
  -1 -10   4   -3.60    2.30
  -1 -10   4    1.10    1.90
   1 -10  -4   -8.60    3.30
   1 -10  -4    6.00    5.10
   1  10  -4    1.40    1.50
  -1  10   4    5.10    4.00
  -1  10   4    1.00    4.00
   1  10  -4   -0.60    1.40
   1  10  -4   -3.10    1.40
   0 -10  -4   22.60    6.20
   0 -10  -4   21.00    5.90
   0 -10  -4   22.40    5.80
   0 -10   4   24.10    4.30
   0 -10   4   28.90    5.10
   0 -10  -4   26.80    6.30
   0 -10   4   36.10    4.50
   0 -10   4   28.40    4.70
   0  10  -4   30.00    4.00
   0  10   4   26.10    5.40
   0  10  -4   30.50    3.70
   0  10   4   31.90    5.50
   1 -10   4    6.20    3.60
   1 -10   4   16.50    4.00
  -1 -10  -4   14.50    5.30
   1 -10   4    7.80    4.10
  -1 -10  -4    8.70    4.80
   1 -10   4    9.70    4.50
  -1 -10  -4   14.10    4.60
  -1  10  -4   15.30    3.30
  -1  10  -4    6.90    3.20
   1  10   4   10.10    4.10
  -1  10  -4    7.30    3.00
   2 -10   4   38.80    5.90
  -2 -10  -4   30.50    6.10
   2 -10   4   38.50    6.70
  -2 -10  -4   29.00    6.00
   2 -10   4   35.20    6.30
  -2 -10  -4   37.20    7.20
   2 -10   4   36.40    6.10
  -2 -10  -4   27.70    5.70
   2  10   4   33.70    5.20
  -2  10  -4   34.10    5.10
   2  10   4   31.60    5.20
  -2  10  -4   35.60    5.30
   3 -10   4   66.89    9.00
   3 -10   4   52.09    7.60
  -3 -10  -4   46.60    7.80
  -3 -10  -4   46.30    7.00
  -3 -10  -4   54.39    8.10
   3 -10   4   51.09    7.80
   3 -10   4   61.59    8.50
  -3 -10  -4   50.49    7.40
  -3  10  -4   48.40    6.90
   3  10   4   62.39    6.70
   3  10   4   50.79    6.40
  -3  10  -4   61.49    6.90
   4 -10   4   -0.80    4.70
  -4 -10  -4    5.30    4.30
   4 -10   4    7.20    4.40
  -4 -10  -4    0.60    3.90
  -4 -10  -4   -8.50    3.60
  -4 -10  -4   -1.20    4.10
   4 -10   4   -4.30    5.00
   4 -10   4   17.10    6.90
  -4  10  -4    1.00    4.00
   4  10   4    3.70    3.40
  -4  10  -4    0.60    3.70
   4  10   4   -4.00    3.00
   5 -10   4   -3.60    6.00
  -5 -10  -4    4.40    4.30
  -5 -10  -4    8.60    5.00
   5 -10   4    6.90    5.70
  -5 -10  -4   -2.80    3.60
   5 -10   4    4.70    5.40
   5 -10   4   -1.90    5.50
  -5 -10  -4   -2.00    4.70
   5  10   4   -0.30    2.90
   5  10   4    4.70    3.70
  -5  10  -4   -5.60    3.80
  -5  10  -4   -0.10    4.40
   4 -11  -4   21.60    7.30
   4 -11  -4   45.30    9.10
   4 -11  -4   29.70    7.80
  -4  11   4   14.00    5.80
  -4  11   4   22.50    7.60
   3 -11  -4   46.30    9.00
   3 -11  -4   43.10    8.20
   3 -11  -4   49.80    8.90
  -3  11   4   38.80    7.10
  -3  11   4   33.50    6.70
  -2 -11   4    8.90    1.60
  -2 -11   4    9.10    2.20
   2 -11  -4    9.30    6.20
   2 -11  -4    7.50    4.40
   2 -11  -4    9.20    6.40
   2 -11  -4    8.60    5.90
  -2 -11   4    9.40    2.30
  -2  11   4    6.60    4.20
  -2  11   4    6.50    4.80
   1 -11  -4   -3.60    4.00
   1 -11  -4   -1.70    4.40
  -1 -11   4    2.40    2.90
   1 -11  -4  -12.10    4.40
  -1 -11   4    1.80    2.20
   1 -11  -4    6.80    5.60
  -1 -11   4    3.60    2.10
   1  11  -4    1.70    1.60
  -1  11   4    7.10    4.20
  -1  11   4   -2.40    3.30
   1  11  -4    0.50    1.70
   0 -11   4   41.30    6.10
   0 -11  -4   39.30    7.20
   0 -11  -4   50.49    7.90
   0 -11   4   29.90    4.50
   0 -11  -4   49.70    8.20
   0 -11  -4   47.90    7.80
   0  11   4   51.49    6.80
   0  11  -4   45.70    4.90
   0  11  -4   45.20    5.00
   0  11  -4   37.70    4.60
  -1 -11  -4   31.60    7.10
   1 -11   4   29.10    5.20
  -1 -11  -4   31.20    6.50
   1 -11   4   26.40    5.00
   1 -11   4   30.80    6.00
  -1 -11  -4   44.30    7.00
   1 -11   4   33.20    6.00
  -1  11  -4   32.40    4.40
   1  11   4   29.20    5.50
  -2 -11  -4   45.50    7.70
   2 -11   4   38.40    7.30
  -2 -11  -4   32.00    6.40
   2 -11   4   39.30    6.50
   2 -11   4   49.10    7.30
   2 -11   4   55.99    7.50
  -2 -11  -4   42.10    7.20
  -2 -11  -4   42.80    7.50
   2  11   4   39.50    6.10
   2  11   4   29.30    5.60
  -2  11  -4   40.70    5.70
  -2  11  -4   52.69    6.40
  -3 -11  -4   33.00    5.90
  -3 -11  -4   48.20    7.60
   3 -11   4   20.80    6.60
   3 -11   4   31.10    7.30
  -3 -11  -4   35.20    6.30
  -3 -11  -4   33.10    6.50
   3 -11   4   33.50    7.90
  -3  11  -4   19.00    5.60
   3  11   4   33.80    5.40
  -3  11  -4   25.80    5.40
  -4 -11  -4   17.80    5.10
   4 -11   4    4.50    5.80
   4 -11   4   20.10    6.40
   4 -11   4   18.50    6.00
  -4 -11  -4   20.20    6.30
  -4 -11  -4   22.30    5.50
  -4 -11  -4    6.40    5.50
   4  11   4   18.80    4.40
  -4  11  -4   11.90    5.00
   4  11   4   13.00    4.80
   0 -12   4   32.20    4.50
   0 -12  -4   38.60    7.20
   0 -12  -4   39.10    7.90
   0 -12  -4   41.70    7.60
   0 -12  -4   46.30    8.30
   0 -12   4   53.19    6.60
   0 -12   4   25.50    5.00
   0  12   4   35.20    6.20
   0  12  -4   32.80    4.70
   0  12   4   37.40    7.50
 -10   0   5    6.50    5.00
 -10   0   5    8.50    5.40
  10   0  -5    3.80    5.70
 -10   0   5   -5.40    6.20
  10   0  -5    2.00    4.80
  -9   0   5    0.80    4.60
  -9   0   5    1.40    4.40
   9   0  -5   10.20    4.70
  -9   0   5    0.40    5.50
   9   0  -5    8.00    5.10
  -9   0   5   -3.80    3.40
  -8   0   5    3.50    4.80
   8   0  -5    3.20    4.20
  -8   0   5    7.00    4.20
   8   0  -5    6.80    4.20
  -8   0   5   -1.60    4.10
  -8   0   5    6.10    4.50
  -7   0   5    8.60    4.40
  -7   0   5    2.00    3.70
   7   0  -5    1.20    3.50
   7   0  -5   -1.60    2.50
   7   0  -5   -2.10    3.30
  -7   0   5    1.80    4.20
   7   0  -5    1.10    2.70
  -6   0   5    1.40    2.80
   6   0  -5   -0.30    3.30
  -6   0   5    1.90    3.00
   6   0  -5    3.20    3.40
   6   0  -5    0.70    2.60
   6   0  -5   -1.80    2.40
  -6   0   5    0.30    2.80
  -6   0   5    7.50    4.00
  -5   0   5   -2.00    2.20
  -5   0   5    2.50    2.90
   5   0  -5    1.20    2.70
  -5   0   5   -2.70    2.20
  -5   0   5    1.40    2.20
   5   0  -5    5.20    2.60
   5   0  -5   -0.20    2.10
   5   0  -5    2.70    2.20
  -4   0   5   -2.10    2.00
  -4   0   5    1.10    2.00
  -4   0   5    1.40    2.70
  -4   0   5    0.80    2.10
   4   0  -5    3.40    2.20
   4   0  -5    0.20    1.70
   4   0  -5    1.60    2.30
   4   0  -5    2.00    2.00
  -3   0   5   -1.60    1.60
   3   0  -5   -0.10    1.50
   3   0  -5   -1.90    1.70
  -3   0   5   -1.00    1.80
  -3   0   5   -0.40    2.20
   3   0  -5   -0.80    1.80
   3   0  -5   -0.60    1.50
  -3   0   5    0.10    2.50
  -2   0   5   -2.20    1.70
   2   0  -5   -0.90    1.20
   2   0  -5    0.80    1.70
  -2   0   5   -1.70    1.50
  -2   0   5    3.00    2.90
   2   0  -5    2.30    1.60
   2   0  -5    0.00    1.40
  -2   0   5   -0.10    1.60
   1   0  -5    1.50    1.50
   1   0  -5   -0.40    1.40
   1   0  -5    0.80    1.60
  -1   0   5    4.20    2.00
   1   0  -5    5.70    1.70
  -1   0   5    1.50    1.60
  -1   0   5    0.20    1.60
  -1   0   5    1.00    1.80
   0   0  -5    1.70    1.50
   0   0   5   -0.20    1.60
   0   0   5    2.00    1.60
   0   0   5    2.80    1.70
   0   0  -5    0.70    1.70
   0   0   5   -0.30    1.60
   0   0  -5    0.70    1.60
  -1   0  -5    2.00    2.00
   1   0   5   -1.80    1.80
   1   0   5    3.00    2.20
   1   0   5    1.20    2.10
  -1   0  -5    1.20    1.80
  -1   0  -5   -0.70    2.00
   1   0   5    4.10    2.00
  -1   0  -5    2.80    1.60
   2   0   5    1.20    2.70
   2   0   5   -0.50    2.30
  -2   0  -5    4.00    2.60
   2   0   5    3.00    2.40
  -2   0  -5   -2.50    2.30
   2   0   5    0.90    2.40
  -2   0  -5   -1.00    2.30
  -2   0  -5    0.50    2.40
   3   0   5   -2.10    2.70
   3   0   5    3.30    2.60
  -3   0  -5   -1.50    2.80
   3   0   5   -1.10    2.50
   3   0   5   -1.00    2.80
  -3   0  -5   -0.60    2.60
  -4   0  -5   -6.30    2.20
  -4   0  -5   -2.00    3.30
   4   0   5    3.10    3.30
  -4   0  -5   -0.10    2.60
   4   0   5    2.10    3.00
   4   0   5    0.40    2.90
   4   0   5   13.80    4.20
  -4   0  -5   -3.00    2.70
   5   0   5   -3.10    2.50
  -5   0  -5   -4.70    2.80
  -5   0  -5    1.50    3.60
  -5   0  -5   -4.10    2.70
   5   0   5    2.30    2.90
   5   0   5    2.30    3.60
   5   0   5    2.50    3.40
  -5   0  -5   -2.00    2.70
   6   0   5    1.60    3.90
  -6   0  -5    0.60    4.70
   6   0   5   10.20    4.10
  -6   0  -5   14.10    5.10
  -6   0  -5   16.10    5.50
   6   0   5    9.30    4.40
  -6   0  -5   11.80    4.30
   7   0   5   -2.50    4.10
  -7   0  -5   -1.80    4.40
  -7   0  -5    3.00    4.80
   7   0   5   -0.30    3.20
   7   0   5    2.80    4.30
  -7   0  -5   -0.40    3.60
   7   0   5   -5.90    3.70
  -7   0  -5   -0.70    4.30
  -8   0  -5    8.60    5.20
   8   0   5    2.00    4.50
  -8   0  -5   -0.50    4.90
   8   0   5   -0.40    5.00
   8   0   5   -4.90    4.70
  -8   0  -5    7.90    5.20
  -8   0  -5    1.80    4.60
   9   0   5    1.90    5.20
  -9   0  -5   -2.00    6.30
  -9   0  -5   -1.70    4.90
  -9   0  -5   -1.80    4.80
 -10   0  -5    0.80    6.30
  10   0   5    0.70    5.80
 -10   0  -5    6.00    6.80
 -10   0  -5   -1.60    6.40
  10   0   5   -3.80    5.90
  10  -1  -5   48.10    8.70
 -10  -1   5   73.29   10.70
 -10  -1   5   88.59   12.00
 -10  -1   5   64.19    8.80
 -10  -1   5   78.49   10.40
  10  -1  -5   75.89    9.60
  10   1  -5   58.49    8.60
 -10   1   5   86.59   13.00
 -10   1   5   93.39   12.00
 -10   1   5   53.59    9.60
  10   1  -5   53.49    9.00
 -10   1   5   63.49    9.80
  -9  -1   5    5.20    4.50
  -9  -1   5    5.30    5.40
  -9  -1   5    5.90    4.70
   9  -1  -5   11.30    5.20
   9  -1  -5    3.20    3.90
  -9  -1   5   -5.70    4.80
  -9   1   5    9.00    5.50
  -9   1   5    7.70    4.80
   9   1  -5    9.30    4.60
  -9   1   5    3.10    5.30
  -9   1   5    1.40    4.50
   9   1  -5    9.20    4.10
   8  -1  -5    8.20    4.70
  -8  -1   5    7.00    4.10
  -8  -1   5    6.70    5.40
  -8  -1   5    7.10    4.50
   8  -1  -5    9.80    4.80
   8   1  -5    8.30    3.70
  -8   1   5    7.30    3.80
  -8   1   5   17.10    5.40
  -8   1   5   16.20    5.10
  -8   1   5   14.20    6.30
   8   1  -5   13.60    4.70
  -7  -1   5   12.70    5.00
  -7  -1   5   15.70    4.60
   7  -1  -5   14.00    4.20
   7  -1  -5    7.40    3.50
  -7  -1   5    4.10    3.30
  -7  -1   5   11.60    4.10
   7  -1  -5   17.50    5.00
   7  -1  -5   20.80    4.90
   7   1  -5   10.00    3.70
  -7   1   5   18.30    4.40
  -7   1   5   18.40    4.70
  -7   1   5   13.00    4.90
  -7   1   5   14.10    4.60
   7   1  -5   20.00    3.90
  -6  -1   5   98.89    8.40
   6  -1  -5   81.29    8.00
  -6  -1   5   90.99    8.90
   6  -1  -5   86.99    7.80
   6  -1  -5   72.39    7.60
  -6  -1   5   76.19    7.60
  -6   1   5   71.39    8.00
  -6   1   5  104.29    9.30
   6   1  -5   79.59    7.20
   6   1  -5   86.29    7.50
  -6   1   5   89.29    8.30
   6   1  -5   74.69    7.30
   5  -1  -5  250.97   16.50
   5  -1  -5  246.38   16.80
  -5  -1   5  251.37   16.50
  -5  -1   5  226.38   16.50
  -5  -1   5  245.48   17.00
  -5  -1   5  224.68   16.60
   5  -1  -5  243.68   16.80
   5  -1  -5  246.98   16.90
  -5   1   5  238.68   17.00
   5   1  -5  224.78   16.00
   5   1  -5  248.68   16.20
  -5   1   5  255.07   17.50
  -5   1   5  270.67   17.20
   5   1  -5  238.88   16.20
  -5   1   5  231.98   16.80
  -4  -1   5  336.17   22.60
  -4  -1   5  344.07   22.70
   4  -1  -5  339.77   22.90
   4  -1  -5  362.86   22.80
  -4  -1   5  378.76   22.70
   4  -1  -5  333.57   22.60
   4  -1  -5  358.86   22.90
  -4  -1   5  337.27   22.80
  -4   1   5  364.16   23.30
   4   1  -5  362.86   22.40
  -4   1   5  372.66   23.10
   4   1  -5  365.66   22.50
  -4   1   5  361.86   23.30
  -4   1   5  313.77   22.80
   4   1  -5  341.57   22.30
   4   1  -5  365.66   22.50
  -3  -1   5   69.69    5.80
   3  -1  -5   72.69    6.20
   3  -1  -5   81.29    6.40
  -3  -1   5   68.99    5.90
  -3  -1   5   69.59    5.80
   3  -1  -5   76.69    6.40
  -3  -1   5   70.69    6.70
   3  -1  -5   75.39    6.10
   3   1  -5   72.29    5.60
  -3   1   5   86.79    6.60
  -3   1   5   73.69    6.50
   3   1  -5   80.59    5.80
  -3   1   5   74.99    6.60
   3   1  -5   76.09    5.70
   3   1  -5   82.29    5.90
  -2  -1   5   -0.20    1.50
   2  -1  -5    3.00    1.90
  -2  -1   5    1.70    1.40
   2  -1  -5    1.60    1.80
   2  -1  -5    0.60    1.90
  -2  -1   5   -0.40    1.30
  -2  -1   5    2.10    1.50
   2  -1  -5    3.90    1.80
  -2   1   5    3.40    2.00
   2   1  -5    3.30    1.40
  -2   1   5    1.40    2.10
   2   1  -5    3.00    1.40
   2   1  -5    1.90    1.30
  -2   1   5    0.50    2.00
   2   1  -5    0.30    1.40
  -2   1   5    0.20    1.70
   1  -1  -5  159.08   10.70
   1  -1  -5  152.78   10.60
  -1  -1   5  149.69   10.10
  -1  -1   5  140.49   10.10
   1  -1  -5  154.88   10.40
  -1  -1   5  152.58   10.10
   1  -1  -5  162.18   10.50
  -1  -1   5  144.99   10.20
  -1   1   5  164.28   10.70
  -1   1   5  150.68   10.70
   1   1  -5  157.48   10.00
  -1   1   5  162.08   10.60
  -1   1   5  149.69   10.60
   1   1  -5  165.68   10.20
   1   1  -5  162.38   10.00
   1   1  -5  158.28   10.10
   0  -1  -5  923.01   59.99
   0  -1   5  894.61   59.79
   0  -1  -5  917.91   60.09
   0  -1  -5  989.60   60.09
   0  -1   5  944.01   59.89
   0  -1  -5  988.20   60.19
   0  -1   5  947.01   59.99
   0  -1   5  997.10   59.99
   0   1   5 1026.50   60.19
   0   1  -5 1027.00   59.99
   0   1   5 1017.30   60.29
   0   1  -5 1001.60   59.79
   0   1   5 1062.19   60.19
   0   1  -5 1082.49   59.89
  -1  -1  -5   75.99    6.30
   1  -1   5   77.39    6.20
   1  -1   5   71.59    6.10
   1  -1   5   70.59    6.00
  -1  -1  -5   75.19    6.20
   1  -1   5   69.39    6.10
  -1  -1  -5   68.09    6.10
  -1  -1  -5   78.09    6.00
   1   1   5   72.99    6.20
  -1   1  -5   68.39    6.00
   1   1   5   80.79    6.00
   1   1   5   82.99    6.40
  -1   1  -5   75.99    6.10
   1   1   5   70.79    6.00
  -1   1  -5   73.29    5.90
  -1   1  -5   82.69    6.20
   2  -1   5  510.65   36.00
   2  -1   5  617.54   36.50
  -2  -1  -5  628.14   36.10
  -2  -1  -5  570.64   36.10
   2  -1   5  542.45   36.00
   2  -1   5  566.04   36.10
  -2  -1  -5  547.75   36.10
  -2  -1  -5  591.74   36.10
  -2   1  -5  551.34   36.10
   2   1   5  567.94   36.20
  -2   1  -5  590.94   36.00
  -2   1  -5  558.44   36.00
   2   1   5  583.94   36.00
   2   1   5  599.04   36.30
   2   1   5  562.74   36.00
  -2   1  -5  615.54   36.30
  -3  -1  -5   75.99    7.00
  -3  -1  -5   65.69    6.70
   3  -1   5   68.29    6.90
  -3  -1  -5   65.99    6.50
  -3  -1  -5   61.19    6.90
   3  -1   5   70.39    6.70
   3  -1   5   64.99    7.00
   3  -1   5   59.79    7.60
   3   1   5   67.49    6.50
  -3   1  -5   72.89    6.80
  -3   1  -5   72.59    6.90
   3   1   5   72.19    6.60
  -3   1  -5   75.39    6.70
  -3   1  -5   69.89    7.00
   3   1   5   67.69    6.80
   3   1   5   70.19    6.80
   4  -1   5  128.69   10.90
   4  -1   5  145.19   11.60
   4  -1   5  137.79   11.30
  -4  -1  -5  124.79   11.10
   4  -1   5  153.68   11.30
  -4   1  -5  159.98   11.50
   4   1   5  140.69   11.30
  -4   1  -5  130.29   11.40
  -4   1  -5  130.69   10.80
   4   1   5  137.09   10.90
  -4   1  -5  147.39   11.00
   5  -1   5  323.27   22.10
   5  -1   5  316.87   22.60
  -5  -1  -5  327.47   22.60
  -5  -1  -5  307.37   22.40
   5  -1   5  340.57   22.40
   5  -1   5  310.77   22.40
  -5  -1  -5  351.96   22.40
   5   1   5  346.37   22.40
   5   1   5  311.17   22.30
  -5   1  -5  329.37   22.10
   5   1   5  302.57   21.80
   5   1   5  324.77   22.20
  -5   1  -5  301.87   22.30
  -5   1  -5  316.07   22.20
  -5   1  -5  293.97   22.40
  -6  -1  -5  116.49   10.50
  -6  -1  -5  107.69   10.90
   6  -1   5  109.19   10.60
  -6  -1  -5  123.89   11.70
   6  -1   5  101.59   10.00
   6  -1   5  116.39   11.00
  -6  -1  -5   88.89   10.40
   6  -1   5   94.29   10.60
  -6   1  -5  100.09   10.60
   6   1   5  128.49   10.40
   6   1   5   99.49   10.50
   6   1   5  109.89   10.70
   6   1   5  115.89   10.60
  -6   1  -5  111.79   10.40
  -6   1  -5  120.79   11.30
  -6   1  -5   90.19   10.50
   7  -1   5  136.89   12.70
  -7  -1  -5  114.09   11.40
   7  -1   5  123.79   11.80
  -7  -1  -5  151.88   13.50
   7  -1   5  153.68   13.30
   7  -1   5  116.69   12.00
   7   1   5  139.29   13.80
  -7   1  -5  114.59   12.20
   7   1   5  119.99   11.40
  -7   1  -5  168.48   13.80
   7   1   5  137.59   12.50
   7   1   5  136.09   12.30
  -7   1  -5  131.19   12.50
  -7   1  -5  140.19   12.50
   8  -1   5   33.00    6.70
   8  -1   5   32.30    7.10
  -8  -1  -5   15.00    5.50
   8  -1   5   25.90    7.30
  -8  -1  -5   26.40    6.50
  -8   1  -5   16.50    5.80
   8   1   5   23.40    6.20
  -8   1  -5   22.20    6.60
  -8   1  -5   33.80    6.80
   8   1   5   40.50    7.20
  -8   1  -5   24.90    7.30
  -9  -1  -5   52.79    9.50
  -9  -1  -5   72.89   10.80
  -9  -1  -5   82.09   11.70
  -9  -1  -5   53.59    9.70
   9  -1   5   77.89   10.50
   9  -1   5   58.39    9.50
  -9   1  -5   47.70    8.80
   9   1   5   70.79    9.70
   9   1   5   52.09    8.90
  -9   1  -5   64.69    9.80
  -9   1  -5   50.69    9.90
  10  -1   5  102.19   12.30
  10  -1   5  110.79   11.60
 -10  -1  -5   77.09   12.00
 -10   1  -5  112.79   14.50
 -10   1  -5   61.59   11.60
 -10   1  -5   72.89   12.00
  10   1   5   88.69   10.90
  10   1   5  100.19   12.10
 -10  -2   5   10.50    6.50
 -10  -2   5    3.80    7.30
 -10   2   5    1.40    6.00
 -10   2   5   15.90    7.00
  -9  -2   5   -3.00    4.50
  -9  -2   5   -2.50    4.30
  -9  -2   5   -0.50    5.00
   9  -2  -5   -1.10    4.50
   9  -2  -5    0.30    4.20
   9   2  -5    3.90    3.80
  -9   2   5    1.70    5.50
  -9   2   5    2.50    5.50
   9   2  -5    0.40    3.60
  -9   2   5  -13.70    4.50
  -9   2   5    5.80    5.90
  -8  -2   5  105.09   10.60
  -8  -2   5   94.29    9.00
   8  -2  -5  101.29   10.40
  -8  -2   5  110.99   11.20
   8  -2  -5   84.89    9.60
  -8  -2   5   95.59    9.80
   8   2  -5   92.49    9.30
   8   2  -5   97.39    9.20
  -8   2   5  104.99   10.40
  -8   2   5   95.69    9.90
  -8   2   5   74.79   10.20
  -8   2   5  100.29   11.10
  -7  -2   5   55.09    6.40
   7  -2  -5   45.50    6.80
   7  -2  -5   46.80    7.00
   7  -2  -5   54.99    7.40
  -7  -2   5   48.60    7.20
  -7  -2   5   62.49    7.60
  -7  -2   5   54.09    6.70
  -7   2   5   54.29    7.30
   7   2  -5   48.70    6.20
  -7   2   5   50.39    7.40
   7   2  -5   58.99    7.10
   7   2  -5   56.69    6.70
   7   2  -5   36.50    5.40
  -7   2   5   59.99    7.50
  -7   2   5   57.89    8.20
  -6  -2   5   86.89    7.80
   6  -2  -5   74.79    7.20
   6  -2  -5   70.19    8.10
   6  -2  -5   74.09    7.60
  -6  -2   5   85.39    8.20
   6  -2  -5   81.89    8.00
  -6  -2   5   70.89    7.40
  -6  -2   5   62.69    6.80
   6   2  -5   78.69    7.10
  -6   2   5   71.39    8.10
   6   2  -5   68.09    7.00
  -6   2   5   73.69    8.00
   6   2  -5   65.89    6.60
   6   2  -5   75.19    6.40
  -6   2   5   71.39    7.70
  -5  -2   5    8.30    3.00
   5  -2  -5    8.50    3.40
  -5  -2   5   12.40    3.60
   5  -2  -5    8.80    3.50
  -5  -2   5   10.60    3.00
  -5  -2   5    5.40    2.70
   5  -2  -5   12.70    3.20
   5  -2  -5    6.70    3.20
  -5   2   5    6.70    3.40
  -5   2   5   12.10    3.90
  -5   2   5    8.00    4.10
   5   2  -5    3.00    2.20
   5   2  -5    8.30    2.80
   5   2  -5    5.80    2.20
  -5   2   5   13.50    3.70
   5   2  -5    8.20    2.70
   4  -2  -5  103.39    8.80
  -4  -2   5  122.29    8.40
  -4  -2   5  109.29    8.10
  -4  -2   5  102.29    8.40
   4  -2  -5  111.59    9.00
   4  -2  -5  116.29    8.70
   4  -2  -5  121.29    8.90
  -4  -2   5  100.49    8.10
   4   2  -5  116.49    7.90
  -4   2   5   98.59    8.80
  -4   2   5  113.79    9.40
  -4   2   5   99.39    9.00
   4   2  -5  107.79    7.80
   4   2  -5  112.29    8.10
  -4   2   5  103.09    8.90
   3  -2  -5  862.71   52.99
   3  -2  -5  872.21   52.89
  -3  -2   5  807.52   51.99
  -3  -2   5  756.42   51.99
   3  -2  -5  855.11   52.89
   3  -2  -5  921.91   52.99
  -3   2   5  844.12   52.89
   3   2  -5  847.92   51.89
  -3   2   5  833.52   52.99
   3   2  -5  869.21   51.99
  -3   2   5  902.51   53.19
  -3   2   5  887.51   52.89
   3   2  -5  886.51   51.99
  -2  -2   5   71.89    5.80
   2  -2  -5   94.39    7.00
  -2  -2   5   78.99    5.80
   2  -2  -5   83.29    6.80
  -2  -2   5   90.29    6.00
   2  -2  -5   97.89    6.90
   2  -2  -5   88.69    7.10
  -2  -2   5   79.59    5.80
  -2   2   5   90.69    7.00
   2   2  -5   83.39    5.80
  -2   2   5   77.39    6.90
  -2   2   5   87.59    6.80
   2   2  -5   88.59    5.80
   2   2  -5   92.39    5.70
  -2   2   5   90.39    7.20
   1  -2  -5    6.20    2.00
   1  -2  -5    2.40    2.20
   1  -2  -5    5.30    2.40
  -1  -2   5    4.70    1.40
   1  -2  -5    7.90    2.30
  -1  -2   5    5.90    1.40
  -1  -2   5    5.30    1.30
  -1  -2   5    5.80    1.40
  -1   2   5    4.30    2.30
  -1   2   5    6.90    2.20
   1   2  -5    7.00    1.40
   1   2  -5    7.50    1.40
  -1   2   5    6.90    2.30
  -1   2   5    8.70    2.40
   1   2  -5    8.20    1.40
   0  -2   5  442.76   30.80
   0  -2   5  499.15   30.90
   0  -2  -5  461.05   31.10
   0  -2   5  497.35   30.80
   0  -2  -5  481.45   31.30
   0  -2  -5  537.95   31.20
   0  -2  -5  472.55   31.20
   0   2   5  497.65   31.20
   0   2   5  505.75   31.20
   0   2   5  553.04   31.40
   0   2  -5  513.15   30.70
   0   2   5  487.05   31.30
   0   2  -5  525.55   30.80
   0   2  -5  511.45   30.70
   0   2  -5  508.85   30.70
  -1  -2  -5  137.29    9.60
   1  -2   5  125.49    9.40
   1  -2   5  117.49    9.30
  -1  -2  -5  133.89    9.50
   1  -2   5  119.39   10.00
  -1  -2  -5  143.79    9.60
  -1  -2  -5  132.59    9.50
   1  -2   5  137.69    9.80
  -1   2  -5  133.99    9.50
   1   2   5  127.69    9.50
   1   2   5  131.79    9.40
   1   2   5  143.69    9.60
  -1   2  -5  133.89    9.30
   1   2   5  133.09    9.70
   2  -2   5 1797.52  104.29
   2  -2   5 1674.63  103.99
  -2  -2  -5 1785.02  103.89
  -2  -2  -5 1606.64  103.79
  -2  -2  -5 1768.72  104.19
   2  -2   5 1583.14  104.09
   2  -2   5 1855.81  104.09
  -2  -2  -5 1655.03  103.99
   2   2   5 1755.52  104.09
  -2   2  -5 1672.13  103.69
   2   2   5 1659.63  103.79
  -2   2  -5 1634.44  103.89
   2   2   5 1648.54  103.89
   2   2   5 1673.63  103.89
  -2   2  -5 1855.21  103.99
  -2   2  -5 1744.73  104.09
   3  -2   5 1069.59   64.99
  -3  -2  -5  981.90   64.79
   3  -2   5 1000.50   64.89
  -3  -2  -5 1119.49   64.89
  -3  -2  -5 1009.20   64.99
  -3  -2  -5 1122.19   65.29
   3  -2   5 1104.19   65.49
   3   2   5 1057.69   64.79
  -3   2  -5  910.01   64.79
   3   2   5 1104.89   65.09
  -3   2  -5 1035.10   64.69
   3   2   5 1099.59   64.89
  -3   2  -5 1058.29   64.79
  -3   2  -5 1041.50   64.99
   3   2   5 1052.19   64.99
   4  -2   5  289.87   20.40
  -4  -2  -5  277.97   20.40
   4  -2   5  297.57   20.80
  -4  -2  -5  320.87   20.90
   4  -2   5  306.47   20.50
  -4  -2  -5  276.17   20.30
  -4  -2  -5  296.97   20.40
   4  -2   5  315.87   20.90
   4   2   5  287.77   20.40
   4   2   5  299.47   20.30
  -4   2  -5  290.37   20.50
   4   2   5  308.27   20.20
  -4   2  -5  299.67   20.60
  -4   2  -5  283.77   20.10
   4   2   5  289.57   20.40
  -4   2  -5  317.67   20.40
  -5  -2  -5   85.19    9.20
   5  -2   5   79.89    8.60
   5  -2   5   80.79    8.30
  -5  -2  -5   80.79    8.50
  -5  -2  -5   93.59    8.70
  -5  -2  -5   72.49    8.50
   5  -2   5   84.89    9.60
   5  -2   5   79.39    8.80
  -5   2  -5   78.19    8.00
  -5   2  -5   90.69    8.60
   5   2   5   75.29    8.20
  -5   2  -5   72.19    8.00
   5   2   5   82.69    8.50
  -5   2  -5   88.99    8.90
   5   2   5   86.79    8.00
   5   2   5   77.99    8.20
   6  -2   5   17.00    5.40
   6  -2   5    6.60    5.10
  -6  -2  -5   15.50    5.00
  -6  -2  -5   14.40    4.40
   6  -2   5   18.20    5.00
   6  -2   5   16.30    4.80
  -6   2  -5   14.30    5.30
  -6   2  -5    7.30    4.30
   6   2   5   13.00    4.90
  -6   2  -5    6.00    4.70
  -6   2  -5   12.50    5.10
   6   2   5    8.70    4.30
   6   2   5   14.00    4.60
   6   2   5   11.90    4.30
   7  -2   5  111.49   10.80
   7  -2   5  105.09   10.90
   7  -2   5  107.49   11.50
   7  -2   5   99.49   10.80
  -7  -2  -5   96.59   10.20
  -7  -2  -5  106.79   10.90
  -7   2  -5   99.89   10.70
   7   2   5   99.29   10.80
  -7   2  -5  104.99   10.70
  -7   2  -5  105.59   10.90
  -7   2  -5  102.19   10.90
   7   2   5  113.59   10.70
   7   2   5  108.09   10.80
  -8  -2  -5  162.98   24.10
   8  -2   5  180.68   16.20
  -8  -2  -5  202.38   15.90
   8  -2   5  180.98   16.20
   8   2   5  205.88   15.80
  -8   2  -5  189.18   16.20
  -8   2  -5  193.58   17.00
  -8   2  -5  148.69   15.60
   8   2   5  180.28   15.60
   9  -2   5   13.00    5.60
  -9  -2  -5    4.70    6.20
  -9  -2  -5   18.10    6.60
   9  -2   5   15.10    5.80
   9   2   5    3.20    5.00
  -9   2  -5    9.80    6.10
  -9   2  -5   10.10    6.00
  -9   2  -5    5.90    6.20
   9   2   5   15.70    6.50
   9  -3  -5   86.79    9.90
  -9  -3   5   61.59    9.30
  -9  -3   5   68.19    9.00
  -9  -3   5   72.39    8.30
  -9  -3   5   80.79   10.50
   9  -3  -5   70.19    9.90
  -9   3   5   65.99   10.10
  -9   3   5   86.49   11.80
  -9   3   5   64.19    9.90
   9   3  -5   78.39    8.50
   9   3  -5   84.09    8.40
  -8  -3   5   22.80    4.70
   8  -3  -5   24.60    5.90
  -8  -3   5   23.00    5.80
  -8  -3   5   23.70    5.10
   8  -3  -5   26.90    6.20
  -8  -3   5   25.10    5.80
  -8   3   5   25.30    5.60
   8   3  -5   25.00    4.70
  -8   3   5   29.50    7.10
   8   3  -5   31.90    5.10
  -8   3   5   29.00    6.60
  -8   3   5   20.10    5.90
  -7  -3   5  114.09    9.80
  -7  -3   5  100.19    8.70
   7  -3  -5   85.49    9.70
   7  -3  -5   72.39    8.80
  -7  -3   5  101.19    9.90
  -7  -3   5   84.29    8.10
   7  -3  -5  100.09    9.60
  -7   3   5   65.19    9.00
   7   3  -5   85.59    7.70
  -7   3   5   99.49   12.10
  -7   3   5   95.19    9.40
   7   3  -5  103.99    8.40
   7   3  -5   87.99    8.40
  -7   3   5   98.59   10.60
  -6  -3   5    7.10    3.00
  -6  -3   5    8.90    3.70
   6  -3  -5    4.20    3.30
  -6  -3   5    9.30    3.70
   6  -3  -5    9.60    4.00
   6  -3  -5    6.70    4.00
  -6  -3   5    4.90    2.80
  -6   3   5   12.20    4.80
   6   3  -5    7.50    2.60
   6   3  -5    8.40    2.60
   6   3  -5    9.00    3.20
  -6   3   5    7.70    3.90
  -6   3   5    9.60    4.20
   6   3  -5   10.10    3.00
  -6   3   5    7.90    4.10
  -5  -3   5  276.87   18.60
  -5  -3   5  243.58   18.20
   5  -3  -5  277.07   19.40
  -5  -3   5  264.57   18.20
   5  -3  -5  257.57   19.10
   5  -3  -5  262.97   18.90
   5  -3  -5  313.57   19.40
  -5  -3   5  290.37   18.40
   5   3  -5  269.87   17.70
  -5   3   5  282.07   19.30
   5   3  -5  281.57   17.70
   5   3  -5  272.37   18.00
  -5   3   5  275.57   19.50
  -5   3   5  323.97   20.00
  -5   3   5  262.97   19.20
   4  -3  -5  487.45   31.00
   4  -3  -5  456.85   30.90
  -4  -3   5  448.36   29.80
  -4  -3   5  466.35   30.10
   4  -3  -5  456.35   30.80
   4  -3  -5  515.95   30.90
  -4  -3   5  488.05   29.80
  -4  -3   5  472.35   30.40
  -4   3   5  494.15   31.10
   4   3  -5  478.45   29.70
   4   3  -5  460.25   29.50
   4   3  -5  522.85   30.80
   4   3  -5  475.55   29.50
  -4   3   5  502.15   31.30
  -4   3   5  491.35   31.00
  -4   3   5  494.95   31.40
   3  -3  -5 1290.57   79.49
  -3  -3   5 1292.77   78.69
   3  -3  -5 1270.07   80.09
   3  -3  -5 1299.37   79.59
   3  -3  -5 1273.77   79.29
  -3  -3   5 1209.58   78.19
  -3  -3   5 1164.28   78.19
  -3  -3   5 1370.46   78.19
  -3   3   5 1337.17   80.09
  -3   3   5 1362.76   79.79
   3   3  -5 1319.67   77.99
   3   3  -5 1335.67   77.99
   3   3  -5 1337.37   77.99
  -3   3   5 1265.37   79.39
  -3   3   5 1321.77   79.69
   3   3  -5 1304.57   77.99
  -2  -3   5  280.67   17.80
   2  -3  -5  301.27   19.50
  -2  -3   5  290.07   17.90
  -2  -3   5  267.77   17.80
   2  -3  -5  290.37   19.40
  -2  -3   5  272.77   17.90
   2  -3  -5  309.57   19.20
   2  -3  -5  297.07   19.30
  -2   3   5  312.07   19.50
  -2   3   5  308.27   19.20
  -2   3   5  301.17   19.30
  -2   3   5  311.87   19.50
  -1  -3   5    5.10    1.40
   1  -3  -5    7.00    2.10
  -1  -3   5    5.90    1.20
   1  -3  -5    4.90    2.40
   1  -3  -5    4.10    2.70
   1  -3  -5    4.80    2.60
  -1  -3   5    5.70    1.30
  -1  -3   5    3.80    1.20
   1   3  -5    5.30    1.00
  -1   3   5    6.80    2.40
   1   3  -5    5.60    0.90
  -1   3   5    2.70    2.30
  -1   3   5   -0.10    2.10
   1   3  -5    4.80    1.00
   1   3  -5    5.90    0.90
  -1   3   5    3.40    2.10
   0  -3  -5  865.51   53.79
   0  -3  -5  935.61   54.19
   0  -3  -5  875.71   53.99
   0  -3   5  849.52   53.39
   0  -3   5  895.21   53.49
   0  -3  -5  854.91   53.89
   0  -3   5  839.82   53.29
   0   3   5  868.01   53.79
   0   3   5  887.91   53.89
   0   3  -5  834.92   53.19
   0   3  -5  880.81   53.09
   0   3   5  907.81   54.09
   0   3  -5  879.41   53.19
   0   3   5  902.41   53.99
   1  -3   5   10.60    2.80
  -1  -3  -5    7.70    2.70
  -1  -3  -5    8.10    2.60
   1  -3   5    8.70    2.60
  -1  -3  -5    6.60    2.60
  -1  -3  -5    6.60    2.50
   1  -3   5    6.10    2.40
   1  -3   5    4.40    2.20
  -1   3  -5    7.10    2.00
  -1   3  -5    9.20    2.40
  -1   3  -5    6.50    2.20
   1   3   5    8.10    2.50
   1   3   5    8.70    2.50
   1   3   5   11.30    2.80
   1   3   5    5.40    2.60
   2  -3   5  421.66   26.30
  -2  -3  -5  407.86   25.10
  -2  -3  -5  382.36   25.30
   2  -3   5  385.66   25.30
  -2  -3  -5  349.77   25.50
   2  -3   5  392.16   25.10
  -2  -3  -5  366.76   25.10
  -2   3  -5  396.76   25.10
   2   3   5  372.06   24.90
  -2   3  -5  415.06   25.00
   2   3   5  391.66   25.00
   2   3   5  385.76   25.10
   3  -3   5  254.17   18.00
   3  -3   5  287.97   17.90
   3  -3   5  233.78   17.60
  -3  -3  -5  248.38   17.60
   3  -3   5  239.38   17.90
  -3  -3  -5  269.67   18.10
  -3  -3  -5  269.87   17.70
  -3  -3  -5  246.58   17.80
  -3   3  -5  266.27   17.70
   3   3   5  254.57   17.50
  -3   3  -5  262.87   17.50
   3   3   5  252.07   17.40
   3   3   5  271.37   17.90
  -3   3  -5  266.07   17.80
   3   3   5  261.87   17.70
  -3   3  -5  248.28   17.70
   4  -3   5   54.99    7.00
  -4  -3  -5   60.19    6.90
   4  -3   5   53.99    7.00
  -4  -3  -5   53.29    6.80
  -4  -3  -5   57.39    7.00
  -4  -3  -5   55.49    6.60
   4  -3   5   60.49    7.90
   4  -3   5   49.60    6.50
   4   3   5   54.69    6.50
  -4   3  -5   55.19    6.70
  -4   3  -5   57.69    6.10
  -4   3  -5   47.60    7.20
   4   3   5   55.99    6.80
  -4   3  -5   57.19    6.70
   4   3   5   53.19    6.20
   4   3   5   45.10    5.60
   5  -3   5  313.27   23.20
  -5  -3  -5  321.77   23.60
   5  -3   5  357.36   23.90
   5  -3   5  336.17   23.30
  -5  -3  -5  333.67   23.40
  -5  -3  -5  360.96   23.60
   5  -3   5  353.06   23.70
  -5  -3  -5  347.67   23.80
  -5   3  -5  343.47   23.50
  -5   3  -5  348.07   23.20
   5   3   5  338.67   22.90
  -5   3  -5  335.87   23.60
  -5   3  -5  328.67   23.10
   5   3   5  298.87   23.00
   5   3   5  355.96   23.40
   5   3   5  319.37   22.80
  -6  -3  -5    7.30    4.50
  -6  -3  -5   11.60    5.10
   6  -3   5    1.80    4.20
   6  -3   5    5.20    4.50
  -6  -3  -5    5.90    4.10
   6  -3   5    6.90    4.00
  -6  -3  -5   10.50    4.80
   6  -3   5   11.20    4.90
   6   3   5   -0.50    4.00
  -6   3  -5   -2.70    3.70
   6   3   5    2.10    4.30
  -6   3  -5   10.40    4.70
   6   3   5    6.10    4.70
  -6   3  -5    1.50    4.40
  -6   3  -5    1.50    3.90
   6   3   5    5.00    3.40
   7  -3   5   41.90    7.60
  -7  -3  -5   42.90    7.40
  -7  -3  -5   60.59    9.30
   7  -3   5   58.49    8.40
   7  -3   5   42.80    7.70
   7  -3   5   60.59    9.20
  -7  -3  -5   56.99    8.50
  -7   3  -5   58.39    8.10
   7   3   5   62.49    8.30
  -7   3  -5   51.09    8.00
  -7   3  -5   61.39    8.60
   7   3   5   58.79    8.30
   7   3   5   63.89    8.30
  -7   3  -5   59.39    8.60
   8  -3   5  129.89   13.60
  -8  -3  -5  138.49   13.70
  -8  -3  -5  116.09   12.60
   8  -3   5  132.99   13.00
  -8  -3  -5  142.09   14.10
   8  -3   5  125.89   13.20
  -8  -3  -5  130.99   13.00
   8   3   5  122.39   12.10
  -8   3  -5  129.59   13.10
   8   3   5  129.09   12.30
  -8   3  -5  138.99   13.00
  -8   3  -5  123.19   13.30
  -9  -3  -5   54.29   10.10
  -9  -3  -5   48.80    8.80
   9  -3   5   29.80    7.00
   9  -3   5   39.10    8.20
  -9  -3  -5   35.10    8.10
  -9   3  -5   41.70   10.10
   9   3   5   37.00    7.60
  -9   3  -5   49.90    8.30
   9   3   5   28.70    6.70
   9  -4  -5   65.39    9.40
  -9  -4   5   62.79    8.20
  -9  -4   5   69.79    9.50
  -9  -4   5   71.69    8.20
  -9  -4   5   60.99    8.60
   9  -4  -5   57.99    9.50
   9   4  -5   68.59    7.60
  -9   4   5   56.39    9.50
  -9   4   5   87.09   10.90
   9   4  -5   72.09    8.00
  -8  -4   5    9.80    5.30
   8  -4  -5    7.80    4.80
   8  -4  -5   18.20    5.90
  -8  -4   5   13.40    5.00
  -8  -4   5   15.70    3.80
  -8  -4   5    6.70    3.60
   8   4  -5   12.60    3.50
  -8   4   5   10.50    4.60
  -8   4   5    5.50    4.40
   8   4  -5   11.40    3.80
  -8   4   5    9.80    5.70
  -8   4   5   20.60    6.60
   7  -4  -5   15.30    5.30
  -7  -4   5   24.90    8.60
   7  -4  -5   17.10    5.20
   7  -4  -5   23.30    5.70
  -7  -4   5   25.90    5.10
  -7  -4   5   20.60    3.90
  -7  -4   5   22.60    4.50
  -7   4   5   12.90    5.10
   7   4  -5   18.50    3.80
  -7   4   5   12.60    5.20
   7   4  -5   22.40    3.60
  -7   4   5   22.70    5.50
   7   4  -5   19.10    3.30
  -7   4   5   25.10    6.40
  -6  -4   5  369.36   24.30
   6  -4  -5  343.87   25.10
   6  -4  -5  366.76   24.80
  -6  -4   5  372.96   23.70
  -6  -4   5  373.36   23.90
  -6  -4   5  359.06   25.10
   6  -4  -5  322.87   24.80
   6  -4  -5  389.56   25.10
  -6   4   5  315.57   24.60
   6   4  -5  382.56   23.30
  -6   4   5  333.67   25.00
   6   4  -5  369.46   23.50
   6   4  -5  370.16   23.00
  -6   4   5  392.46   25.80
  -6   4   5  359.66   25.00
  -5  -4   5    4.50    1.90
   5  -4  -5   -0.60    3.30
   5  -4  -5    1.00    2.80
  -5  -4   5    5.20    2.60
   5  -4  -5    1.40    3.40
  -5  -4   5    1.20    2.10
  -5  -4   5    2.40    2.50
   5  -4  -5    7.30    3.80
  -5   4   5    1.00    3.90
   5   4  -5    5.60    1.90
  -5   4   5    1.40    3.70
   5   4  -5    5.60    1.60
  -5   4   5   -1.00    2.80
   5   4  -5    4.50    1.80
   5   4  -5    2.10    1.50
  -5   4   5   -0.30    3.20
  -4  -4   5  887.51   55.49
   4  -4  -5  917.51   57.29
  -4  -4   5  918.81   55.39
   4  -4  -5  898.51   56.99
  -4  -4   5  876.01   55.49
   4  -4  -5  898.21   57.39
  -4  -4   5  881.01   55.69
   4  -4  -5  922.81   56.99
   4   4  -5  916.91   54.99
  -4   4   5  902.01   56.99
  -4   4   5  916.21   57.09
   4   4  -5  938.71   55.09
  -4   4   5  967.50   57.49
   4   4  -5  921.01   54.99
   4   4  -5  963.60   55.09
  -4   4   5  901.61   58.29
   3  -4  -5  152.18   11.60
  -3  -4   5  138.59    9.30
   3  -4  -5  159.58   11.50
   3  -4  -5  155.88   11.50
   3  -4  -5  153.98   11.30
  -3   4   5  165.48   11.70
  -3   4   5  159.18   11.30
  -3   4   5  157.48   11.80
  -3   4   5  146.89   11.60
   2  -4  -5  149.99   11.20
   2  -4  -5  132.89   10.90
   2  -4  -5  147.09   10.90
   2  -4  -5  148.79   11.60
  -2   4   5  145.69   10.70
  -2   4   5  144.59   11.00
  -2   4   5  142.29   10.90
  -2   4   5  159.48   11.30
  -1  -4   5 3304.57  187.88
   1  -4  -5 3332.17  189.48
  -1  -4   5 3009.50  187.88
  -1  -4   5 2917.11  187.68
   1  -4  -5 3311.37  189.38
   1  -4  -5 3094.99  189.08
  -1  -4   5 2967.70  187.68
   1  -4  -5 3062.39  189.08
  -1   4   5 3112.29  189.08
  -1   4   5 3078.99  189.28
  -1   4   5 3240.08  189.28
  -1   4   5 3183.68  189.08
   0  -4   5  148.99   11.40
   0  -4  -5  182.98   12.60
   0  -4  -5  184.28   12.30
   0  -4   5  157.58   12.00
   0  -4  -5  178.18   12.30
   0  -4  -5  159.78   12.40
   0  -4   5  148.69   11.20
   0  -4   5  162.68   11.40
   0   4   5  186.08   12.20
   0   4  -5  188.18   11.20
   0   4   5  191.98   12.60
   0   4   5  188.38   12.30
   0   4   5  172.58   12.30
   0   4  -5  189.88   11.20
  -1  -4  -5 1111.69   71.59
   1  -4   5 1246.18   71.39
   1  -4   5 1260.97   71.79
  -1  -4  -5 1119.69   71.69
   1  -4   5 1093.89   71.49
   1   4   5 1078.09   73.99
  -1   4  -5 1208.78   71.39
  -1   4  -5 1194.38   71.29
  -1   4  -5 1167.38   71.09
  -1   4  -5 1192.08   71.19
   1   4   5 1167.98   71.59
   1   4   5 1160.08   71.59
   1   4   5 1197.58   71.89
   2  -4   5   75.09    7.00
  -2  -4  -5   66.99    6.60
   2  -4   5   77.19    6.60
  -2  -4  -5   70.69    6.50
  -2  -4  -5   69.49    6.70
   2  -4   5   75.19    6.90
  -2  -4  -5   68.99    6.40
   2  -4   5   68.99    6.20
   2   4   5   60.89    6.30
  -2   4  -5   71.69    6.10
   2   4   5   71.79    6.60
  -2   4  -5   66.79    6.00
   2   4   5   67.89    6.10
  -2   4  -5   64.59    6.00
   2   4   5   66.39    6.30
   3  -4   5   83.19    8.00
  -3  -4  -5   73.19    7.60
  -3  -4  -5   79.99    7.40
  -3  -4  -5   79.69    7.50
   3  -4   5   90.09    7.60
  -3  -4  -5   74.19    7.60
   3  -4   5   79.79    7.80
   3  -4   5   64.19    7.80
  -3   4  -5   85.69    7.50
  -3   4  -5   79.29    7.10
  -3   4  -5   74.29    7.40
   3   4   5   81.09    7.10
   3   4   5   76.49    7.30
  -3   4  -5   78.29    7.20
   4  -4   5  452.45   33.00
   4  -4   5  536.85   33.60
  -4  -4  -5  479.15   33.00
  -4  -4  -5  548.45   33.10
  -4  -4  -5  531.95   33.30
   4  -4   5  494.75   32.90
   4  -4   5  572.94   34.60
  -4  -4  -5  521.65   33.00
  -4   4  -5  518.85   32.90
  -4   4  -5  488.65   32.90
   4   4   5  481.05   32.40
   4   4   5  486.95   32.80
  -4   4  -5  501.05   32.50
   4   4   5  491.85   32.60
   4   4   5  511.45   32.50
  -4   4  -5  465.85   33.50
  -5  -4  -5    0.50    3.70
  -5  -4  -5    0.80    3.90
  -5  -4  -5    1.90    3.40
   5  -4   5   -1.50    3.60
  -5  -4  -5   -2.00    3.30
   5  -4   5   -0.50    3.70
   5  -4   5   -1.80    3.10
   5  -4   5    0.00    3.50
  -5   4  -5    0.00    3.40
  -5   4  -5    1.70    3.40
  -5   4  -5   -0.30    3.10
  -5   4  -5    7.80    4.20
   5   4   5    4.60    3.10
   5   4   5   -0.30    2.90
   5   4   5   -3.50    2.80
  -6  -4  -5  787.62   48.90
  -6  -4  -5  813.92   49.50
  -6  -4  -5  762.62   49.00
   6  -4   5  824.42   49.60
   6  -4   5  744.23   48.70
   6  -4   5  757.42   48.70
  -6  -4  -5  667.43   48.70
   6  -4   5  723.53   49.20
  -6   4  -5  774.62   49.00
   6   4   5  725.23   48.10
  -6   4  -5  702.73   48.20
  -6   4  -5  772.62   48.60
   6   4   5  757.52   48.20
   6   4   5  743.63   48.40
   6   4   5  724.03   48.40
  -6   4  -5  778.72   49.00
   7  -4   5    5.00    4.40
  -7  -4  -5    2.50    4.70
   7  -4   5    5.50    4.20
  -7  -4  -5   -6.60    4.10
  -7  -4  -5   -4.20    3.90
   7  -4   5    7.70    5.20
  -7  -4  -5   -3.40    4.30
   7  -4   5   -2.90    4.70
  -7   4  -5   -6.10    4.20
   7   4   5   -1.20    3.80
   7   4   5    1.70    3.90
  -7   4  -5   -5.10    3.90
  -7   4  -5   -7.00    3.80
   8  -4   5   17.90    6.50
  -8  -4  -5   21.50    6.90
   8  -4   5   17.10    7.70
  -8  -4  -5   16.40    6.20
  -8  -4  -5   14.20    4.90
   8  -4   5   29.00    7.60
  -8  -4  -5   26.50    6.70
  -8   4  -5   26.10    6.20
  -8   4  -5   20.90    7.00
   8   4   5   21.90    5.70
   8   4   5   20.50    5.60
  -9  -4  -5   56.89    9.60
   9  -4   5   49.90    8.90
  -9  -4  -5   60.89   10.70
   9  -4   5   50.89    9.50
  -9  -4  -5   25.80    7.40
   9   4   5   38.70    7.00
   9   4   5   31.10    6.80
  -9   4  -5   31.00    8.00
   9  -5  -5   32.40    7.00
   9  -5  -5   24.20    7.20
  -9  -5   5   20.60    5.00
  -9  -5   5   26.70    4.80
  -9   5   5   23.30    7.20
  -9   5   5   20.00    7.50
   9   5  -5   14.80    4.30
  -9   5   5   15.40    6.80
  -8  -5   5   97.79    8.90
   8  -5  -5   95.59   11.00
   8  -5  -5   98.09   11.10
  -8  -5   5   99.79   11.80
  -8   5   5  116.79   12.40
   8   5  -5   96.19    7.90
  -8   5   5   83.99   10.90
  -8   5   5   85.19   10.80
   8   5  -5   99.59    8.30
   7  -5  -5  202.68   16.20
   7  -5  -5  207.48   16.60
  -7  -5   5  197.78   14.00
   7  -5  -5  207.18   16.40
  -7  -5   5  204.18   14.40
  -7   5   5  180.08   16.10
   7   5  -5  192.98   13.50
  -7   5   5  199.98   17.00
  -7   5   5  219.28   16.80
   7   5  -5  196.68   13.60
  -7   5   5  196.58   16.20
   7   5  -5  209.38   13.50
   6  -5  -5   18.00    5.10
   6  -5  -5   16.00    4.40
   6  -5  -5   14.70    4.10
   6  -5  -5   11.90    4.70
  -6  -5   5   15.60    2.90
  -6  -5   5   12.70    3.00
  -6   5   5   11.20    4.50
   6   5  -5   11.10    2.20
  -6   5   5    7.70    4.50
   6   5  -5    8.40    2.90
  -6   5   5   10.80    4.30
  -6   5   5   10.60    4.60
   6   5  -5   11.20    2.10
   6   5  -5   11.90    2.10
   5  -5  -5  570.34   34.40
  -5  -5   5  517.65   32.10
   5  -5  -5  546.25   34.80
  -5  -5   5  489.55   32.50
  -5  -5   5  550.14   32.20
   5  -5  -5  464.85   34.20
   5  -5  -5  502.75   34.20
   5   5  -5  523.25   31.60
  -5   5   5  498.65   34.20
  -5   5   5  516.25   34.70
  -5   5   5  576.04   34.50
   4  -5  -5  328.67   21.60
  -4  -5   5  332.57   19.30
   4  -5  -5  293.97   21.60
   4  -5  -5  316.67   21.90
   4  -5  -5  323.77   22.00
  -4   5   5  292.47   21.70
  -4   5   5  302.87   21.60
  -4   5   5  328.47   22.10
  -4   5   5  310.27   21.40
   3  -5  -5  370.56   23.20
   3  -5  -5  323.17   23.10
   3  -5  -5  359.86   23.60
   3  -5  -5  361.56   23.50
  -3   5   5  336.47   23.30
  -3   5   5  346.97   23.00
  -3   5   5  349.07   23.50
  -3   5   5  326.17   23.10
   2  -5  -5  714.63   42.70
   2  -5  -5  660.93   42.40
   2  -5  -5  670.13   42.20
   2  -5  -5  671.43   42.30
  -2   5   5  626.24   42.20
  -2   5   5  646.74   42.40
  -2   5   5  663.13   42.00
  -2   5   5  709.83   42.30
  -1  -5   5  238.08   16.30
   1  -5  -5  289.37   18.00
  -1  -5   5  272.07   16.20
  -1  -5   5  266.77   16.50
   1  -5  -5  253.87   18.10
  -1  -5   5  265.57   16.20
   1  -5  -5  257.47   17.90
   1  -5  -5  272.87   18.30
  -1   5   5  249.78   17.60
  -1   5   5  281.67   18.20
  -1   5   5  257.07   17.90
  -1   5   5  269.27   18.00
   0  -5  -5 1411.56   90.19
   0  -5  -5 1576.14   90.29
   0  -5   5 1325.37   89.29
   0  -5  -5 1407.86   90.39
   0  -5  -5 1661.63   90.79
   0  -5   5 1399.86   89.49
   0  -5   5 1461.65   89.39
   0  -5   5 1490.95   89.19
   0   5  -5 1562.14   89.29
   0   5  -5 1526.15   88.99
   0   5   5 1389.26   89.89
   0   5  -5 1446.36   88.99
   0   5   5 1442.16   90.19
   0   5   5 1512.45   90.29
   0   5   5 1538.75   90.09
  -1  -5  -5  331.87   22.00
  -1  -5  -5  366.96   21.90
  -1  -5  -5  300.77   21.60
   1  -5   5  351.36   21.30
   1  -5   5  306.17   21.10
   1  -5   5  318.37   21.40
   1  -5   5  324.87   21.30
  -1  -5  -5  334.17   22.00
  -1   5  -5  324.77   21.10
  -1   5  -5  333.37   20.90
   1   5   5  328.67   21.50
   1   5   5  313.27   21.60
   1   5   5  333.77   21.50
   1   5   5  323.27   21.70
  -1   5  -5  324.17   20.80
  -1   5  -5  334.27   21.00
   2  -5   5 1293.27   78.79
   2  -5   5 1401.56   78.59
  -2  -5  -5 1314.67   78.69
  -2  -5  -5 1250.77   78.89
   2  -5   5 1305.97   78.89
  -2  -5  -5 1198.88   78.49
  -2  -5  -5 1347.97   79.09
   2   5   5 1252.37   78.59
  -2   5  -5 1242.78   78.19
  -2   5  -5 1238.28   78.09
   2   5   5 1238.58   78.29
  -2   5  -5 1287.37   78.19
   2   5   5 1285.17   78.39
   2   5   5 1266.77   78.59
  -3  -5  -5  812.12   51.69
   3  -5   5  855.51   51.39
  -3  -5  -5  753.92   51.49
  -3  -5  -5  886.11   51.59
   3  -5   5  810.12   51.39
   3  -5   5  818.92   51.69
  -3  -5  -5  802.52   51.29
   3  -5   5  858.61   51.89
  -3   5  -5  856.01   51.09
  -3   5  -5  784.82   50.89
  -3   5  -5  874.31   51.39
   3   5   5  813.02   50.99
   3   5   5  815.52   50.89
  -3   5  -5  770.62   51.09
   3   5   5  777.62   51.19
   3   5   5  808.32   51.19
  -4  -5  -5  222.18   16.50
   4  -5   5  209.08   16.30
  -4  -5  -5  238.58   16.20
  -4  -5  -5  193.38   15.60
  -4  -5  -5  195.98   16.00
   4  -5   5  241.68   17.50
   4  -5   5  253.97   17.10
   4  -5   5  199.08   16.10
  -4   5  -5  206.08   15.90
   4   5   5  232.28   15.70
   4   5   5  222.78   15.40
  -4   5  -5  209.68   16.60
   4   5   5  196.38   15.20
   4   5   5  234.38   16.00
  -4   5  -5  199.18   15.30
  -4   5  -5  203.48   15.60
  -5  -5  -5  480.15   33.10
   5  -5   5  544.25   33.30
  -5  -5  -5  462.15   32.60
   5  -5   5  504.45   33.00
  -5  -5  -5  518.05   33.30
   5  -5   5  518.15   33.70
   5  -5   5  442.16   33.00
  -5   5  -5  487.65   32.80
   5   5   5  505.75   33.10
  -5   5  -5  468.65   32.70
  -5   5  -5  485.95   32.50
   5   5   5  500.45   33.30
  -5   5  -5  491.25   32.50
   5   5   5  511.35   33.50
   5   5   5  477.35   32.30
  -6  -5  -5    7.70    4.20
  -6  -5  -5    6.60    4.70
   6  -5   5    6.90    4.60
   6  -5   5    7.80    4.90
  -6  -5  -5    9.10    4.70
   6  -5   5   11.20    5.30
   6  -5   5    4.10    4.30
  -6  -5  -5   13.30    5.50
   6   5   5    8.20    3.80
   6   5   5   10.00    7.10
  -6   5  -5    4.40    4.40
   6   5   5   13.10    4.70
  -6   5  -5    9.10    3.80
  -6   5  -5   11.60    5.80
   6   5   5    8.90    4.50
   7  -5   5  178.38   15.70
  -7  -5  -5  166.38   15.40
   7  -5   5  171.78   15.60
   7  -5   5  193.68   16.50
   7  -5   5  171.98   15.90
  -7  -5  -5  192.18   15.80
  -7  -5  -5  190.68   16.10
  -7  -5  -5  168.28   16.10
   7   5   5  179.58   14.80
  -7   5  -5  198.78   16.20
  -7   5  -5  186.68   15.40
   7   5   5  165.08   14.40
  -8  -5  -5   41.60    8.00
   8  -5   5    8.70   10.10
  -8  -5  -5   19.20    6.40
   8  -5   5   33.60    8.10
   8  -5   5   18.00    6.30
  -8  -5  -5   34.30    7.10
  -8  -5  -5   33.80    7.70
   8   5   5   31.00    6.60
  -8   5  -5   21.70    7.10
  -8   5  -5   30.10    7.10
   8   5   5   17.90    5.70
  -9  -5  -5   81.79   12.40
   9  -5   5   64.19   10.00
   9  -5   5   67.99   11.30
  -9  -5  -5   85.39   11.20
  -9  -5  -5   81.19   11.20
  -9  -5  -5   85.29   10.40
  -9   5  -5   59.09   10.30
  -9   5  -5   59.79   10.70
   9   5   5   48.80    9.10
   9   5   5   80.79    9.30
  -8  -6   5  147.09   11.60
  -8  -6   5  129.29   11.00
   8  -6  -5  150.28   13.90
   8  -6  -5  151.68   14.30
  -8  -6   5  134.09   10.80
  -8   6   5  146.39   13.80
  -8   6   5  163.78   14.30
   8   6  -5  145.29   10.00
   8   6  -5  148.19   10.20
  -8   6   5  157.88   14.90
   8   6  -5  138.49   10.10
  -7  -6   5   82.29    7.10
   7  -6  -5   79.59   10.90
  -7  -6   5  101.99    7.60
   7  -6  -5   96.59   10.40
   7  -6  -5   91.39   10.40
  -7  -6   5   84.29    7.50
  -7  -6   5   86.39    7.90
   7   6  -5   98.69    6.50
  -7   6   5   91.09   11.10
   7   6  -5   84.99    6.10
   7   6  -5   92.59    6.50
  -7   6   5  101.89   10.50
  -7   6   5   92.29   10.40
   7   6  -5   93.39    7.10
  -6  -6   5  381.36   23.60
   6  -6  -5  387.86   26.60
   6  -6  -5  369.86   26.00
  -6  -6   5  359.76   23.40
  -6  -6   5  387.96   23.20
   6  -6  -5  304.27   25.60
  -6  -6   5  370.66   23.10
  -6   6   5  377.76   26.40
  -6   6   5  387.06   26.10
  -5  -6   5   19.80    2.50
   5  -6  -5   25.10    5.60
  -5  -6   5   24.50    2.50
   5  -6  -5   26.30    5.50
   5  -6  -5   19.10    5.40
  -5   6   5   30.40    6.10
  -5   6   5   31.20    5.40
  -5   6   5   17.40    5.30
  -5   6   5   18.00    4.40
   4  -6  -5   63.89    7.10
   4  -6  -5   52.09    7.10
   4  -6  -5   49.20    7.20
   4  -6  -5   49.60    7.20
  -4   6   5   55.49    7.00
  -4   6   5   61.89    7.40
  -4   6   5   36.00    6.30
  -4   6   5   47.10    6.30
   3  -6  -5  908.01   58.39
   3  -6  -5  993.50   58.99
   3  -6  -5  876.11   58.59
   3  -6  -5  977.80   58.59
  -3   6   5  821.92   58.29
  -3   6   5 1005.60   58.89
  -3   6   5  954.80   58.39
  -3   6   5  935.71   58.19
   2  -6  -5  426.06   27.00
   2  -6  -5  370.76   27.00
   2  -6  -5  432.86   27.10
   2  -6  -5  431.36   27.40
  -2   6   5  409.06   26.80
  -2   6   5  430.16   26.70
  -2   6   5  375.76   26.80
  -2   6   5  390.36   27.00
  -1  -6   5  935.81   54.29
  -1  -6   5  821.42   54.49
   1  -6  -5  939.31   56.29
   1  -6  -5  919.81   56.29
   1  -6  -5  993.50   56.69
  -1  -6   5  874.01   54.39
   1  -6  -5  882.31   56.29
  -1  -6   5  907.11   54.49
  -1   6   5  893.51   56.09
  -1   6   5  896.61   56.09
  -1   6   5  887.91   56.09
  -1   6   5  856.21   55.69
   0  -6  -5   62.69    6.60
   0  -6   5   60.19    5.40
   0  -6  -5   65.49    6.90
   0  -6  -5   68.19    6.50
   0  -6   5   50.59    5.20
   0  -6   5   61.29    5.00
   0  -6   5   52.39    5.10
   0  -6  -5   50.49    6.40
   0   6  -5   58.19    4.70
   0   6  -5   67.49    5.00
   0   6  -5   55.49    5.10
   0   6   5   61.89    6.20
   0   6   5   62.49    5.80
   0   6   5   55.69    6.20
   0   6   5   66.59    6.30
   1  -6   5  669.93   44.50
  -1  -6  -5  715.63   45.50
   1  -6   5  725.93   44.80
  -1  -6  -5  685.63   45.10
   1  -6   5  717.53   44.90
  -1  -6  -5  713.73   45.50
   1  -6   5  801.02   44.70
  -1  -6  -5  748.93   45.30
   1   6   5  701.63   44.90
   1   6   5  700.53   44.90
  -1   6  -5  741.03   44.50
   1   6   5  731.73   45.20
  -1   6  -5  714.43   44.30
  -1   6  -5  669.43   44.10
  -1   6  -5  751.72   44.40
   1   6   5  696.73   45.10
  -2  -6  -5  952.90   56.49
  -2  -6  -5  840.32   56.49
   2  -6   5  867.91   56.29
   2  -6   5  947.21   56.19
  -2  -6  -5  977.60   56.99
   2  -6   5  945.11   56.29
  -2  -6  -5  853.41   56.19
   2  -6   5  952.40   56.69
   2   6   5  893.31   56.19
   2   6   5  882.01   55.89
   2   6   5  857.71   56.19
  -2   6  -5  937.81   55.79
  -2   6  -5  867.81   55.69
   2   6   5  844.22   55.89
  -2   6  -5  932.91   56.19
  -2   6  -5  900.81   55.59
   3  -6   5  988.10   71.09
   3  -6   5 1234.98   71.39
   3  -6   5 1177.58   71.29
  -3  -6  -5 1212.28   71.29
   3  -6   5 1267.27   71.89
  -3  -6  -5 1196.18   71.59
  -3  -6  -5 1107.19   71.09
   3   6   5 1141.59   70.99
  -3   6  -5 1127.49   70.79
   3   6   5 1096.49   70.99
  -3   6  -5 1150.88   70.69
   3   6   5 1099.89   70.69
  -3   6  -5 1091.69   70.79
   3   6   5 1130.59   70.69
  -3   6  -5 1194.78   71.09
  -4  -6  -5  651.33   39.40
  -4  -6  -5  558.34   39.20
  -4  -6  -5  636.14   39.50
   4  -6   5  586.54   39.60
  -4  -6  -5  542.85   38.70
   4  -6   5  583.84   39.20
   4  -6   5  661.03   40.00
   4  -6   5  639.54   39.40
  -4   6  -5  569.64   38.90
   4   6   5  590.24   38.70
   4   6   5  579.04   39.70
   4   6   5  609.04   40.20
  -4   6  -5  627.64   39.00
   4   6   5  615.64   38.50
   5  -6   5   90.39   10.20
  -5  -6  -5   93.89    9.60
   5  -6   5  103.69   10.50
   5  -6   5  125.79   11.50
  -5  -6  -5   91.59   10.10
  -5  -6  -5  110.89   11.20
  -5  -6  -5  110.79   10.50
   5  -6   5   92.39   10.00
   5   6   5  103.39    9.60
   5   6   5  110.19    9.40
  -5   6  -5   85.19    9.40
  -5   6  -5  112.39   10.10
   5   6   5  110.19    9.60
  -5   6  -5   95.39   10.40
  -6  -6  -5  146.39   13.40
  -6  -6  -5  148.39   12.90
   6  -6   5  128.99   12.60
   6  -6   5  105.99   12.60
  -6  -6  -5  141.29   12.90
  -6  -6  -5  139.19   12.70
   6  -6   5  137.09   12.90
   6  -6   5  157.78   14.30
   6   6   5  143.69   11.70
  -6   6  -5  147.59   12.90
   6   6   5  129.09   11.70
  -6   6  -5  118.99   12.90
   7  -6   5   91.09   11.70
   7  -6   5   88.09   11.50
  -7  -6  -5   92.59   10.60
  -7  -6  -5   80.39   10.20
  -7  -6  -5   93.59   10.80
   7  -6   5   74.09   10.30
   7  -6   5   99.29   11.00
  -7  -6  -5   86.69   10.50
   7   6   5   88.79    9.40
  -7   6  -5   69.09    9.90
   7   6   5   73.29    8.70
  -7   6  -5   94.69   10.70
   8  -6   5  293.97   25.00
  -8  -6  -5  262.97   21.00
   8  -6   5  292.77   22.80
   8  -6   5  290.87   22.90
  -8  -6  -5  253.07   21.00
  -8  -6  -5  325.67   23.30
  -8   6  -5  255.87   21.60
   8   6   5  252.37   20.30
  -8   6  -5  233.88   20.80
  -8  -7   5    9.00    2.60
  -8  -7   5   12.80    3.20
  -8  -7   5    8.50    2.90
   8  -7  -5   10.10    6.00
   8  -7  -5    3.30    5.40
  -8  -7   5   12.60    2.70
  -8   7   5    2.90    5.20
  -8   7   5   13.20    6.80
   7  -7  -5   14.40    5.40
  -7  -7   5   20.40    2.50
  -7  -7   5   16.50    2.90
   7  -7  -5   24.60    6.60
   7  -7  -5   19.70    7.00
  -7  -7   5   17.20    2.40
  -7  -7   5   15.80    2.80
  -7   7   5   18.70    6.00
  -7   7   5   16.10    5.90
   6  -7  -5   98.89   11.50
   6  -7  -5   94.39   10.60
  -6  -7   5   96.99    6.80
  -6  -7   5  107.39    6.90
   6  -7  -5  107.99   10.90
  -6   7   5   99.49   11.20
  -6   7   5   94.39   10.60
  -6   7   5  104.39   11.10
   5  -7  -5  567.54   35.70
   5  -7  -5  522.85   34.80
  -5   7   5  520.35   35.10
  -5   7   5  498.55   34.90
  -5   7   5  498.95   34.70
   4  -7  -5   67.39    8.00
   4  -7  -5   64.59    8.50
   4  -7  -5   57.89    7.90
   4  -7  -5   74.09    8.50
  -4   7   5   59.39    7.40
  -4   7   5   69.89    8.60
  -4   7   5   58.19    8.00
  -4   7   5   62.29    7.90
   3  -7  -5  742.73   44.70
   3  -7  -5  667.43   44.70
   3  -7  -5  620.14   43.70
   3  -7  -5  762.12   44.50
  -3   7   5  643.54   44.00
  -3   7   5  705.93   44.20
  -3   7   5  682.13   43.80
  -3   7   5  668.93   43.60
   2  -7  -5  236.58   16.40
   2  -7  -5  218.18   16.50
   2  -7  -5  244.58   16.90
   2  -7  -5  221.78   16.10
  -2   7   5  186.08   15.90
  -2   7   5  220.18   16.00
  -2   7   5  218.38   16.10
  -2   7   5  220.68   15.80
   1  -7  -5  107.19   10.00
   1  -7  -5  105.99    9.60
  -1  -7   5  102.49    7.40
  -1  -7   5  109.69    7.20
   1  -7  -5   90.59    9.50
  -1  -7   5  102.39    7.50
   1  -7  -5  119.19    9.60
  -1   7   5  112.39    8.90
  -1   7   5  110.59    9.60
  -1   7   5  104.59    9.30
  -1   7   5  102.89    9.40
   0  -7  -5 2159.38  130.09
   0  -7  -5 2024.20  130.29
   0  -7   5 2132.99  128.89
   0  -7   5 2043.00  128.79
   0  -7   5 2128.19  129.09
   0  -7   5 2168.98  129.19
   0  -7  -5 2393.06  130.79
   0   7  -5 2105.89  128.59
   0   7  -5 2080.19  128.39
   0   7   5 2149.08  129.99
   0   7  -5 2094.79  128.59
   0   7  -5 2126.09  128.49
   0   7   5 2091.79  129.89
   0   7   5 2169.78  129.79
   1  -7   5   14.50    3.30
  -1  -7  -5   14.50    4.50
   1  -7   5   16.40    4.00
  -1  -7  -5   15.60    4.60
  -1  -7  -5   13.00    4.00
  -1  -7  -5    9.80    4.30
   1  -7   5   16.70    3.60
   1  -7   5   11.90    3.60
   1   7   5   18.50    4.00
  -1   7  -5   14.80    2.80
  -1   7  -5   17.50    3.10
  -1   7  -5   19.90    3.50
  -1   7  -5   17.90    3.20
   1   7   5   23.20    4.20
   1   7   5   18.00    3.80
   1   7   5   25.00    4.10
   2  -7   5  708.73   42.70
  -2  -7  -5  576.54   42.50
   2  -7   5  621.34   42.10
  -2  -7  -5  694.73   42.60
   2  -7   5  716.63   42.80
  -2  -7  -5  596.14   42.30
   2  -7   5  687.33   42.20
  -2  -7  -5  676.83   42.90
  -2   7  -5  651.03   41.50
  -2   7  -5  656.43   41.90
   2   7   5  671.13   42.00
   2   7   5  675.13   42.10
   2   7   5  676.73   42.30
  -2   7  -5  691.03   41.80
  -2   7  -5  700.93   42.10
   2   7   5  649.74   42.40
   3  -7   5   89.29    9.30
  -3  -7  -5  100.49    9.90
  -3  -7  -5   95.39    9.00
  -3  -7  -5  120.59   10.20
   3  -7   5  114.19    9.80
  -3  -7  -5   99.29    9.20
   3  -7   5  107.29    9.80
   3  -7   5   87.79    9.00
   3   7   5  104.69    8.90
   3   7   5   84.59    8.80
  -3   7  -5   85.39    8.70
   3   7   5  107.09    8.80
  -4  -7  -5   30.10    5.80
  -4  -7  -5   21.20    5.20
   4  -7   5   29.10    5.80
   4  -7   5   20.70    5.10
   4  -7   5   25.20    5.50
   4  -7   5   25.80    6.00
  -4  -7  -5   20.20    5.00
  -4  -7  -5   16.20    4.60
  -4   7  -5   21.80    4.60
  -4   7  -5   28.40    4.90
   4   7   5   31.20    4.80
   4   7   5   22.80    4.50
  -4   7  -5   32.30    5.50
  -4   7  -5   24.40    5.20
   4   7   5   20.90    4.60
  -5  -7  -5 1048.90   66.09
   5  -7   5  978.30   65.99
   5  -7   5  987.30   66.49
  -5  -7  -5 1028.90   70.59
  -5  -7  -5 1093.59   67.39
  -5  -7  -5 1003.80   66.19
   5  -7   5 1126.89   69.29
   5  -7   5  967.20   65.89
  -5   7  -5 1023.10   65.89
   5   7   5 1063.39   64.89
  -5   7  -5 1124.69   65.79
   5   7   5 1051.39   65.19
  -6  -7  -5   39.90    7.10
  -6  -7  -5   38.80    7.20
   6  -7   5   33.40    7.80
   6  -7   5   35.80   12.90
   6  -7   5   42.70    7.80
  -6  -7  -5   35.00    6.80
  -6  -7  -5   26.00    6.40
   6  -7   5   37.40    7.50
  -6   7  -5   38.40    7.00
  -6   7  -5   35.70    6.90
  -7  -7  -5  296.07   21.90
  -7  -7  -5  313.27   21.90
   7  -7   5  299.37   22.80
  -7  -7  -5  298.67   22.80
   7  -7   5  232.88   22.30
  -7  -7  -5  259.87   22.30
   7  -7   5  344.67   24.30
   7   7   5  285.87   20.80
  -7   7  -5  284.07   22.50
  -7   7  -5  306.17   22.60
   8  -7   5   10.20    6.50
   8  -7   5    6.10    8.10
  -8  -7  -5   23.20    6.60
  -8  -7  -5   20.00    7.00
  -8  -7  -5   -0.50    5.40
   8  -7   5   28.90    7.90
  -8  -7  -5   12.60    6.50
  -8   7  -5    9.20    6.30
   8   7   5    8.60    4.70
  -8   7  -5   11.50    6.50
   7  -8  -5    4.80    5.20
   7  -8  -5   15.10    7.00
  -7   8   5    8.80    5.90
  -7   8   5   -3.90    5.00
   6  -8  -5  299.67   22.40
   6  -8  -5  246.58   21.10
   6  -8  -5  294.27   24.00
  -6   8   5  285.97   21.80
  -6   8   5  281.97   21.20
   5  -8  -5   -0.70    3.70
   5  -8  -5    0.20    4.70
   5  -8  -5   10.40    4.60
   5  -8  -5    6.40    5.20
  -5   8   5   -8.50    3.50
  -5   8   5    2.70    4.30
   4  -8  -5  334.67   23.90
   4  -8  -5  326.17   23.50
   4  -8  -5  300.47   23.30
  -4   8   5  326.77   23.00
  -4   8   5  326.47   23.40
  -4   8   5  330.77   23.30
   3  -8  -5  374.76   25.20
   3  -8  -5  353.16   26.70
   3  -8  -5  314.47   26.80
  -3   8   5  401.76   25.30
  -3   8   5  342.97   25.00
  -3   8   5  387.76   25.50
   2  -8  -5  194.48   17.30
   2  -8  -5  235.58   17.60
   2  -8  -5  229.78   17.40
   2  -8  -5  276.07   18.60
  -2   8   5  244.08   17.40
  -2   8   5  226.78   17.30
  -2   8   5  256.17   17.90
   1  -8  -5  931.11   58.19
  -1  -8   5 1007.80   55.99
   1  -8  -5  884.71   58.39
  -1  -8   5  841.12   55.79
  -1  -8   5  932.31   56.19
   1  -8  -5 1045.80   58.99
   1  -8  -5  882.91   58.09
  -1   8   5  897.01   57.89
  -1   8   5  902.21   57.59
  -1   8   5  884.91   57.89
   0  -8  -5   63.89    8.10
   0  -8   5   59.99    5.60
   0  -8  -5   67.59    7.50
   0  -8   5   61.99    6.10
   0  -8   5   53.49    5.80
   0  -8  -5   63.29    7.30
   0  -8  -5   63.09    8.10
   0  -8   5   56.69    6.00
   0   8   5   54.29    6.70
   0   8   5   60.99    7.10
   0   8   5   56.69    6.80
   0   8  -5   65.69    5.40
   0   8  -5   63.79    5.10
   0   8  -5   63.09    5.10
   0   8  -5   59.29    5.30
   0   8   5   62.49    7.10
   1  -8   5  735.93   41.80
   1  -8   5  652.63   41.60
  -1  -8  -5  679.03   43.00
   1  -8   5  665.93   41.90
   1  -8   5  674.23   42.00
  -1  -8  -5  655.13   42.40
  -1  -8  -5  633.24   42.80
  -1   8  -5  632.44   41.20
   1   8   5  649.74   42.20
  -1   8  -5  660.63   41.10
   1   8   5  662.23   41.90
  -1   8  -5  615.24   41.00
   1   8   5  662.33   42.00
   1   8   5  665.33   42.20
  -1   8  -5  662.53   40.90
  -2  -8  -5  133.59   12.20
   2  -8   5  139.49   11.90
   2  -8   5  156.78   11.80
   2  -8   5  149.39   12.20
  -2  -8  -5  138.19   11.70
  -2  -8  -5  125.09   12.00
   2  -8   5  151.38   11.50
  -2  -8  -5  145.09   12.00
  -2   8  -5  139.09   11.20
   2   8   5  156.68   11.60
  -2   8  -5  149.69   11.10
  -2   8  -5  140.19   11.60
   2   8   5  142.79   11.70
  -2   8  -5  140.59   10.90
   2   8   5  156.08   11.60
  -3  -8  -5  344.87   23.90
  -3  -8  -5  361.06   24.40
   3  -8   5  329.07   23.70
   3  -8   5  366.96   24.10
   3  -8   5  317.47   27.90
  -3  -8  -5  343.57   23.80
  -3   8  -5  360.76   23.40
   3   8   5  360.06   23.20
  -3   8  -5  342.37   22.90
   3   8   5  338.87   23.10
   3   8   5  307.37   23.10
   4  -8   5  438.46   28.50
   4  -8   5  340.57   26.90
  -4  -8  -5  405.16   27.50
   4  -8   5  395.76   27.60
  -4  -8  -5  372.86   27.20
  -4  -8  -5  389.76   27.10
  -4  -8  -5  425.96   28.20
   4  -8   5  389.16   27.40
  -4   8  -5  381.76   26.70
   4   8   5  391.56   26.10
  -4   8  -5  391.46   26.70
  -5  -8  -5   22.20    6.40
  -5  -8  -5   33.30    6.70
   5  -8   5   50.19    7.00
  -5  -8  -5   36.00    6.80
   5  -8   5   46.40    8.20
  -5  -8  -5   39.00    6.90
   5  -8   5   26.60    7.40
   5  -8   5   27.20    6.60
   5   8   5   38.80    5.90
  -5   8  -5   33.20    6.40
  -5   8  -5   32.80    6.50
   6  -8   5  246.08   20.30
  -6  -8  -5  258.87   19.50
[truncated: 943,876 more chars]
