# Supplementary material for: The crystal structures and Hirshfeld surface analysis of the 2-iodophenyl- and 4,5-difluoro-2-iodophenyl derivatives of benzenesulfonamide
Source: Acta Crystallogr E Crystallogr Commun. 2025 Aug 7;81(Pt 9):811–5. doi: 10.1107/S2056989025006656 (PMC12412697; doi:10.1107/S2056989025006656)
Supplement: Supplementary file 2 [file e-81-00811-Isup2.hkl]

data_I                                                                          
_shelx_title ' SM22_a.res in P2(1)/c'                                           
_shelx_refln_list_code          4                                               
_shelx_F_calc_maximum      228.71                                               
_exptl_crystal_F_000       696.00                                               
_reflns_d_resolution_high  0.7998                                               
                                                                                
loop_                                                                           
 _space_group_symop_operation_xyz                                               
 'x, y, z'                                                                      
 '-x, y+1/2, -z+1/2'                                                            
 '-x, -y, -z'                                                                   
 'x, -y-1/2, z-1/2'                                                             
                                                                                
_cell_length_a     8.3648                                                       
_cell_length_b     9.8537                                                       
_cell_length_c    15.3923                                                       
_cell_angle_alpha  90.000                                                       
_cell_angle_beta   90.955                                                       
_cell_angle_gamma  90.000                                                       
                                                                                
_shelx_F_squared_multiplier     1.000                                           
                                                                                
loop_                                                                           
 _refln_index_h                                                                 
 _refln_index_k                                                                 
 _refln_index_l                                                                 
 _refln_F_squared_calc                                                          
 _refln_F_squared_meas                                                          
 _refln_F_squared_sigma                                                         
 _refln_observed_status                                                         
   2   0   0      12238.94      13084.96       277.12 o                         
   3   0   0      15832.45      16344.88       346.85 o                         
   4   0   0       2006.21       2030.66        45.85 o                         
   5   0   0      19333.05      19592.90       417.71 o                         
   6   0   0       1730.63       1857.17        50.64 o                         
   7   0   0       4044.52       3985.68        95.82 o                         
   8   0   0         98.31        102.16        10.06 o                         
   9   0   0        129.13        153.46        13.85 o                         
  10   0   0       1662.49       1872.32        64.40 o                         
   2   1   0      24186.70      20495.71      1230.43 o                         
   3   1   0      27185.56      26086.90       520.13 o                         
   4   1   0       6664.74       6866.00       104.49 o                         
   5   1   0        718.47        721.59        13.59 o                         
   6   1   0       4481.97       4374.96        68.43 o                         
   7   1   0       1113.11       1175.26        23.32 o                         
   8   1   0       2393.63       2242.09        44.93 o                         
   9   1   0        218.96        242.79        11.39 o                         
  10   1   0        199.18        192.70        12.37 o                         
   0   2   0        371.43        426.29        11.70 o                         
   1   2   0       1249.14       1165.09        18.72 o                         
   2   2   0      23241.53      18524.34       554.30 o                         
   3   2   0       1497.07       1478.72        25.39 o                         
   4   2   0       2635.11       2562.45        45.10 o                         
   5   2   0       8387.06       8414.85       132.54 o                         
   6   2   0          0.17         -0.01         3.81 o                         
   7   2   0       2158.41       2136.94        37.11 o                         
   8   2   0        301.64        306.07        11.97 o                         
   9   2   0       1247.75       1211.99        27.46 o                         
  10   2   0         16.23         11.34         9.81 o                         
   1   3   0      23287.89      22142.23       939.61 o                         
   2   3   0       2604.40       2883.30        44.26 o                         
   3   3   0       2980.03       3213.40        51.27 o                         
   4   3   0       7988.23       7874.80       123.79 o                         
   5   3   0       1183.93       1174.40        21.89 o                         
   6   3   0       5593.62       5732.47        94.98 o                         
   7   3   0        408.48        389.79        11.16 o                         
   8   3   0       1074.31        983.67        22.94 o                         
   9   3   0        633.47        608.84        18.19 o                         
  10   3   0        226.44        262.37        17.27 o                         
   0   4   0      31463.46      27440.05      1646.37 o                         
   1   4   0        702.79        737.39        12.23 o                         
   2   4   0       6539.35       6698.45       112.44 o                         
   3   4   0       7072.98       6933.98       105.35 o                         
   4   4   0       2459.57       2398.05        38.01 o                         
   5   4   0       2718.87       2763.81        44.56 o                         
   6   4   0         39.47         31.17         4.83 o                         
   7   4   0       3002.44       2937.02        57.53 o                         
   8   4   0        150.68        165.30        12.06 o                         
   9   4   0        289.87        292.10        15.85 o                         
   1   5   0       3028.94       2864.10        49.08 o                         
   2   5   0       4245.67       4133.69        63.26 o                         
   3   5   0       8900.57       8662.80       135.60 o                         
   4   5   0        859.83        886.67        15.79 o                         
   5   5   0        954.31        936.73        17.20 o                         
   6   5   0        208.12        224.17         7.47 o                         
   7   5   0        371.04        396.21        11.34 o                         
   8   5   0        747.31        807.73        19.82 o                         
   9   5   0          2.30          7.82         9.07 o                         
   0   6   0       3267.78       3086.80        67.56 o                         
   1   6   0        456.18        506.79        10.11 o                         
   2   6   0       1831.99       1723.34        27.65 o                         
   3   6   0          3.81          7.02         2.58 o                         
   4   6   0        170.27        189.70         5.98 o                         
   5   6   0       2344.11       2281.34        37.31 o                         
   6   6   0        341.75        339.26         9.81 o                         
   7   6   0        322.39        339.86        10.79 o                         
   8   6   0         40.33         45.10         6.54 o                         
   9   6   0         14.70         21.24         7.27 o                         
   1   7   0       1631.83       1740.81        29.09 o                         
   2   7   0          0.22         -2.36         2.36 o                         
   3   7   0        232.39        209.48         6.87 o                         
   4   7   0       1077.85       1087.64        20.67 o                         
   5   7   0        259.70        264.22         8.21 o                         
   6   7   0        525.81        531.10        12.96 o                         
   7   7   0         62.76         63.68         6.52 o                         
   8   7   0         76.54         71.93         7.84 o                         
   0   8   0         78.83         87.95         5.94 o                         
   1   8   0         89.34         85.38         4.45 o                         
   2   8   0        228.50        242.73         6.78 o                         
   3   8   0        163.20        174.19         7.12 o                         
   4   8   0       1948.78       1875.21        34.72 o                         
   5   8   0        211.44        211.87         9.83 o                         
   6   8   0        143.86        160.63         8.14 o                         
   7   8   0        195.32        204.41        11.73 o                         
   1   9   0         24.92         18.79         3.61 o                         
   2   9   0        317.68        293.14         8.17 o                         
   3   9   0        286.86        298.97        10.35 o                         
   4   9   0         67.18         74.83         5.12 o                         
   5   9   0        185.10        179.06         7.24 o                         
   6   9   0         12.95         21.57         7.42 o                         
   7   9   0        313.72        308.52        12.57 o                         
   0  10   0         58.85         79.93         8.12 o                         
   1  10   0          6.68          2.15         3.95 o                         
   2  10   0          0.24         -0.57         4.34 o                         
   3  10   0        324.42        355.05        11.11 o                         
   4  10   0         88.23        110.21         6.43 o                         
   5  10   0         12.50         18.13         4.55 o                         
   6  10   0        194.51        190.91         9.60 o                         
   1  11   0        423.20        468.11        12.89 o                         
   2  11   0          0.56         -0.58         5.33 o                         
   3  11   0         58.78         66.48         6.02 o                         
   4  11   0         74.55         92.14         7.04 o                         
   0  12   0        150.91        142.88        12.47 o                         
   1  12   0         81.09         64.35         7.39 o                         
   2  12   0        263.39        297.60        12.56 o                         
 -10   1   1         29.49         37.91        10.10 o                         
  -9   1   1         41.42         56.44         7.69 o                         
  -8   1   1         58.39         61.58         7.03 o                         
  -7   1   1        123.78        122.39         7.14 o                         
  -6   1   1         99.13         75.06         4.84 o                         
  -5   1   1        693.33        733.11        13.63 o                         
  -4   1   1       2044.82       2371.57        39.92 o                         
  -3   1   1       1226.92       1408.73        23.25 o                         
  -2   1   1      17372.23      17834.46       676.97 o                         
  -1   1   1       4424.46       4308.97       182.97 o                         
   1   1   1      12052.95      10327.29       620.89 o                         
   2   1   1         14.98         34.60         2.81 o                         
   3   1   1       1394.40       1476.61        23.83 o                         
   4   1   1       5594.44       6212.11        98.13 o                         
   5   1   1         32.86         28.48         3.94 o                         
   6   1   1       1692.91       1666.05        28.36 o                         
   7   1   1          2.39          8.69         4.82 o                         
   8   1   1        443.96        428.39        13.81 o                         
   9   1   1        288.75        289.82        12.50 o                         
  10   1   1          2.08          7.46         8.39 o                         
 -10   2   1         57.33         57.41         8.73 o                         
  -9   2   1        717.08        690.14        18.66 o                         
  -8   2   1         71.37         66.49         6.77 o                         
  -7   2   1        117.83        127.65         8.06 o                         
  -6   2   1        133.88        152.88         6.14 o                         
  -5   2   1         12.24          8.51         3.24 o                         
  -4   2   1       4811.95       5087.46        86.53 o                         
  -3   2   1        170.53        175.24         4.63 o                         
  -2   2   1       6858.18       7110.14       110.53 o                         
  -1   2   1       2179.52       2119.45        34.54 o                         
   0   2   1         99.44         99.55         2.54 o                         
   1   2   1       7389.53       7533.82       120.79 o                         
   2   2   1        744.80        782.20        13.45 o                         
   3   2   1       3016.55       3125.07        50.13 o                         
   4   2   1        687.37        752.82        13.81 o                         
   5   2   1          8.93          8.52         3.31 o                         
   6   2   1       2328.46       2339.39        38.39 o                         
   7   2   1         27.43         29.82         5.04 o                         
   8   2   1        211.95        214.63        10.03 o                         
   9   2   1         34.62         39.58         7.77 o                         
  10   2   1          4.11          5.12         9.10 o                         
 -10   3   1        235.95        221.62        14.42 o                         
  -9   3   1          1.03         20.52         7.23 o                         
  -8   3   1        424.06        408.62        13.62 o                         
  -7   3   1        622.13        654.98        15.30 o                         
  -6   3   1        468.51        462.93        10.63 o                         
  -5   3   1        953.42        952.59        16.99 o                         
  -4   3   1         99.55        115.19         4.59 o                         
  -3   3   1       4482.26       4643.20        78.80 o                         
  -2   3   1         10.29          6.27         1.60 o                         
  -1   3   1        776.65        767.86        12.78 o                         
   0   3   1       5644.84       5777.79        89.92 o                         
   1   3   1        872.80        827.38        14.41 o                         
   2   3   1       6406.79       6299.87       110.05 o                         
   3   3   1       1701.47       2001.43        35.20 o                         
   4   3   1        956.59        879.97        18.39 o                         
   5   3   1        852.54        873.74        17.97 o                         
   6   3   1        312.83        315.34         9.02 o                         
   7   3   1        690.95        655.51        15.28 o                         
   8   3   1          8.94          6.21         5.67 o                         
   9   3   1        242.73        240.51        12.13 o                         
  10   3   1          8.66         31.70         8.92 o                         
  -9   4   1         15.30         23.29         8.70 o                         
  -8   4   1        167.40        157.15         9.48 o                         
  -7   4   1       1859.87       1806.79        35.62 o                         
  -6   4   1       3761.02       3718.73        62.63 o                         
  -5   4   1       2117.17       2091.18        36.26 o                         
  -4   4   1       2736.06       2832.48        44.39 o                         
  -3   4   1        931.62        872.01        15.41 o                         
  -2   4   1       6440.31       6412.68        99.81 o                         
  -1   4   1       3092.94       3013.06        51.04 o                         
   0   4   1       6658.23       6673.68       107.79 o                         
   1   4   1       3912.35       3861.03        65.24 o                         
   2   4   1        218.95        246.60         5.57 o                         
   3   4   1       3847.27       3927.30        62.62 o                         
   4   4   1       2352.11       2395.61        38.22 o                         
   5   4   1       2610.29       2524.07        40.73 o                         
   6   4   1        690.69        657.98        14.82 o                         
   7   4   1        199.30        191.94         8.66 o                         
   8   4   1        850.14        808.96        24.93 o                         
   9   4   1        236.63        255.57        14.17 o                         
  -9   5   1         61.91         61.62         8.48 o                         
  -8   5   1       1103.29       1049.53        23.66 o                         
  -7   5   1         23.90         22.72         4.52 o                         
  -6   5   1        234.36        252.06         7.84 o                         
  -5   5   1       4903.91       4667.32        72.37 o                         
  -4   5   1        709.19        726.74        14.78 o                         
  -3   5   1       5525.54       5401.98        84.98 o                         
  -2   5   1       3342.45       3357.93        57.41 o                         
  -1   5   1       6469.60       6665.60       107.68 o                         
   0   5   1      12241.32      12214.65       211.72 o                         
   1   5   1       1288.59       1375.41        24.50 o                         
   2   5   1       7126.75       7118.46       115.44 o                         
   3   5   1          1.95         -1.52         2.51 o                         
   4   5   1       6001.19       5999.97        92.14 o                         
   5   5   1       1641.39       1710.68        28.68 o                         
   6   5   1        537.32        537.83        12.04 o                         
   7   5   1       1399.39       1338.78        27.02 o                         
   8   5   1         43.28         40.46         6.42 o                         
   9   5   1        434.10        453.83        18.01 o                         
  -9   6   1        899.89        894.76        27.64 o                         
  -8   6   1         51.12         70.08         7.06 o                         
  -7   6   1        605.51        621.06        15.32 o                         
  -6   6   1        251.57        256.07         7.95 o                         
  -5   6   1        123.54        129.76         5.84 o                         
  -4   6   1       5873.17       5622.56        89.08 o                         
  -3   6   1         31.82         32.53         3.01 o                         
  -2   6   1      10114.68      10214.10       164.75 o                         
  -1   6   1       1519.54       1298.64        22.74 o                         
   0   6   1         90.09         52.69         3.08 o                         
   1   6   1      11624.41      11881.44       191.59 o                         
   2   6   1        433.51        455.30         9.08 o                         
   3   6   1       8960.34       8928.69       144.92 o                         
   4   6   1         91.84        101.40         4.74 o                         
   5   6   1        692.63        680.32        13.76 o                         
   6   6   1       2279.07       2203.36        38.33 o                         
   7   6   1        173.17        178.90         8.78 o                         
   8   6   1        626.95        610.76        17.53 o                         
   9   6   1         16.32         19.95         7.46 o                         
  -8   7   1         41.48         52.61         6.62 o                         
  -7   7   1       2438.73       2275.84        50.38 o                         
  -6   7   1       2414.64       2289.93        45.86 o                         
  -5   7   1       1850.67       1815.56        31.27 o                         
  -4   7   1        140.42        162.13         5.46 o                         
  -3   7   1       1578.36       1562.30        25.62 o                         
  -2   7   1       2582.01       2544.48        41.47 o                         
  -1   7   1       6403.59       6292.21        95.90 o                         
   0   7   1       3791.99       3727.06        59.53 o                         
   1   7   1       2835.10       2874.08        45.05 o                         
   2   7   1       2126.16       2053.98        32.95 o                         
   3   7   1       1326.72       1296.00        23.66 o                         
   4   7   1       4582.18       4487.45        72.39 o                         
   5   7   1       1164.45       1076.65        20.26 o                         
   6   7   1       1283.70       1255.40        25.54 o                         
   7   7   1        416.10        409.61        13.75 o                         
   8   7   1        118.83         92.26         7.95 o                         
  -7   8   1        596.48        605.73        15.75 o                         
  -6   8   1        805.30        780.68        18.59 o                         
  -5   8   1         92.17        103.62         5.29 o                         
  -4   8   1       4397.92       4383.57        78.37 o                         
  -3   8   1         11.96         12.04         3.10 o                         
  -2   8   1       3897.14       3826.75        63.71 o                         
  -1   8   1       1213.89       1253.14        23.31 o                         
   0   8   1       1747.30       1898.39        30.74 o                         
   1   8   1       6475.47       6498.29       102.78 o                         
   2   8   1        105.50        109.49         5.28 o                         
   3   8   1       4446.67       4371.11        78.82 o                         
   4   8   1        419.25        437.86        10.75 o                         
   5   8   1       1623.68       1571.84        31.31 o                         
   6   8   1       1680.06       1591.24        32.42 o                         
   7   8   1        458.85        446.55        15.84 o                         
  -7   9   1         99.26        124.11         8.83 o                         
  -6   9   1         73.78         84.42         6.24 o                         
  -5   9   1       1663.26       1597.30        29.96 o                         
  -4   9   1         40.47         29.80         3.57 o                         
  -3   9   1       3710.27       3730.78        62.45 o                         
  -2   9   1        322.33        317.12         8.68 o                         
  -1   9   1       1865.61       1828.02        32.12 o                         
   0   9   1       2355.51       2403.94        41.32 o                         
   1   9   1        292.77        313.15         8.83 o                         
   2   9   1       5079.60       5059.41        86.95 o                         
   3   9   1          7.38         12.11         4.34 o                         
   4   9   1       1289.31       1275.09        25.18 o                         
   5   9   1        411.87        420.37        13.42 o                         
   6   9   1        191.82        208.90         9.69 o                         
   7   9   1       1176.59       1186.85        28.66 o                         
  -6  10   1        752.15        762.59        33.12 o                         
  -5  10   1        155.73        138.84         6.35 o                         
  -4  10   1       1101.09       1065.31        22.27 o                         
  -3  10   1        464.72        472.40        11.66 o                         
  -2  10   1       1350.13       1356.06        25.95 o                         
  -1  10   1       1787.77       1768.93        34.31 o                         
   0  10   1       1307.23       1321.05        27.81 o                         
   1  10   1       1289.82       1316.57        26.61 o                         
   2  10   1          1.62         -3.51         4.00 o                         
   3  10   1       1385.56       1390.72        28.31 o                         
   4  10   1        382.97        348.05        11.16 o                         
   5  10   1       1384.18       1349.15        34.63 o                         
   6  10   1         44.67         45.71         6.85 o                         
  -4  11   1          5.56         -2.99         5.05 o                         
  -3  11   1        857.22        836.88        20.47 o                         
  -2  11   1        513.55        548.80        14.42 o                         
  -1  11   1        720.61        804.61        20.47 o                         
   0  11   1       1167.77       1130.12        23.94 o                         
   1  11   1        214.10        238.43         9.29 o                         
   2  11   1       1092.54       1055.18        22.94 o                         
   3  11   1          0.20         19.95         7.00 o                         
   4  11   1        687.96        721.96        20.65 o                         
  -2  12   1        711.80        794.86        31.36 o                         
  -1  12   1         42.81         60.00         9.44 o                         
   0  12   1         62.97         68.08         7.71 o                         
   1  12   1        958.84       1127.05        35.37 o                         
   2  12   1         95.06        118.96         7.73 o                         
 -10   0   2         13.84         40.49        10.56 o                         
  -9   0   2          3.06         -5.20         8.34 o                         
  -8   0   2       2362.95       2100.88        96.34 o                         
  -7   0   2        100.87        106.55         9.26 o                         
  -6   0   2       5844.91       5785.91       126.03 o                         
  -5   0   2       2823.14       2893.50        64.35 o                         
  -4   0   2        128.32        128.96         6.70 o                         
  -3   0   2       6564.55       5892.06       126.27 o                         
  -2   0   2       7156.29       7824.27       177.73 o                         
  -1   0   2      36001.06      36578.84      1617.92 o                         
   1   0   2      16643.02      12074.83       725.98 o                         
   2   0   2      38041.11      34822.80      2867.67 o                         
   3   0   2       4999.98       5183.64       111.83 o                         
   4   0   2      23037.09      22831.42       519.85 o                         
   5   0   2        598.81        618.84        17.73 o                         
   6   0   2       1163.96       1186.80        30.33 o                         
   7   0   2        643.08        673.98        20.72 o                         
   8   0   2       2463.06       2474.59        63.81 o                         
   9   0   2       1436.71       1333.87        53.76 o                         
  10   0   2        566.90        616.63        64.64 o                         
 -10   1   2        172.52        207.78        12.08 o                         
  -9   1   2       1148.65       1111.91        26.79 o                         
  -8   1   2        136.13        154.72         8.43 o                         
  -7   1   2       2632.72       2572.75        44.95 o                         
  -6   1   2       1694.27       1666.63        28.77 o                         
  -5   1   2       5227.65       5240.29        80.60 o                         
  -4   1   2      10792.92      10677.30       179.08 o                         
  -3   1   2       7626.54       7777.83       130.39 o                         
  -2   1   2      32726.87      32542.73      1739.83 o                         
  -1   1   2        930.12        961.15        17.28 o                         
   1   1   2       6561.52       7348.50       114.29 o                         
   2   1   2      21015.80      20194.83       428.30 o                         
   3   1   2       8232.26       8820.57       133.51 o                         
   4   1   2        405.03        453.70         9.97 o                         
   5   1   2      10034.81       9977.01       151.87 o                         
   6   1   2        231.17        268.33         8.51 o                         
   7   1   2       4869.96       4674.11        79.13 o                         
   8   1   2        515.00        476.18        15.17 o                         
   9   1   2         66.36         68.41         8.28 o                         
  10   1   2        616.05        634.98        20.94 o                         
 -10   2   2        651.57        724.51        24.23 o                         
  -9   2   2        323.15        373.47        15.27 o                         
  -8   2   2       1526.43       1485.01        36.40 o                         
  -7   2   2        155.72        161.59         8.27 o                         
  -6   2   2       4403.04       4202.47        70.27 o                         
  -5   2   2       2254.66       2174.18        36.03 o                         
  -4   2   2      10486.53      10722.73       167.15 o                         
  -3   2   2      17474.09      17279.05       277.09 o                         
  -2   2   2       6789.70       7194.40       111.86 o                         
  -1   2   2      20712.13      20969.34      1295.28 o                         
   0   2   2      19796.07      20673.49       582.39 o                         
   1   2   2      22945.63      20918.73       707.55 o                         
   2   2   2       6219.83       6780.74       102.50 o                         
   3   2   2       3716.28       3869.48        63.72 o                         
   4   2   2      11126.81      11112.93       173.93 o                         
   5   2   2         20.30         42.52         4.36 o                         
   6   2   2       8695.55       8593.79       131.61 o                         
   7   2   2       1440.13       1457.34        26.96 o                         
   8   2   2        719.10        687.13        17.52 o                         
   9   2   2        799.92        806.89        22.95 o                         
  10   2   2         36.28         32.78         9.10 o                         
 -10   3   2         35.58         56.15        10.37 o                         
  -9   3   2        485.73        476.68        17.21 o                         
  -8   3   2        112.90        121.43         9.64 o                         
  -7   3   2       3492.67       3450.42        59.18 o                         
  -6   3   2         59.21         49.76         4.30 o                         
  -5   3   2       3053.11       2976.87        46.94 o                         
  -4   3   2       4396.28       4514.01        69.31 o                         
  -3   3   2        162.29        210.62         5.12 o                         
  -2   3   2      19540.30      19179.39       318.73 o                         
  -1   3   2       3357.05       3270.12        53.03 o                         
   0   3   2      24138.46      24329.44       808.77 o                         
   1   3   2       5840.30       6025.58        94.02 o                         
   2   3   2       3886.38       3907.83        59.89 o                         
   3   3   2      17539.21      17418.05       261.64 o                         
   4   3   2        485.80        397.14         9.26 o                         
   5   3   2       6819.21       7005.27       115.08 o                         
   6   3   2        311.12        312.93         9.71 o                         
   7   3   2        798.24        726.76        17.28 o                         
   8   3   2        850.19        823.66        20.66 o                         
   9   3   2        753.50        718.82        23.95 o                         
  10   3   2        350.64        393.68        19.06 o                         
  -9   4   2          2.21         14.93         6.56 o                         
  -8   4   2        438.39        415.63        13.16 o                         
  -7   4   2         97.27        116.94         6.22 o                         
  -6   4   2       1645.60       1651.18        28.69 o                         
  -5   4   2       2329.69       2266.70        37.58 o                         
  -4   4   2       2204.29       2124.79        37.86 o                         
  -3   4   2       3637.26       3521.99        54.15 o                         
  -2   4   2        290.76        300.21         5.77 o                         
  -1   4   2      15601.94      15657.49       250.65 o                         
   0   4   2        251.53        218.89         4.81 o                         
   1   4   2       7974.69       7848.47       136.86 o                         
   2   4   2       6608.86       6611.43       107.08 o                         
   3   4   2       3480.91       3566.74        57.18 o                         
   4   4   2       3675.42       3634.58        60.99 o                         
   5   4   2        113.16        100.42         5.49 o                         
   6   4   2       1860.84       1860.28        34.93 o                         
   7   4   2        219.44        225.23         8.85 o                         
   8   4   2        707.15        696.94        19.10 o                         
   9   4   2        145.58        173.09        11.27 o                         
  -9   5   2        548.26        584.36        17.96 o                         
  -8   5   2        241.00        263.84        12.24 o                         
  -7   5   2         62.56         64.75         5.31 o                         
  -6   5   2        765.16        722.87        14.16 o                         
  -5   5   2       1075.85       1067.34        19.34 o                         
  -4   5   2       4403.84       4187.40        66.76 o                         
  -3   5   2       1107.33       1066.28        18.29 o                         
  -2   5   2       1720.93       1750.53        27.54 o                         
  -1   5   2       2020.46       2067.97        33.27 o                         
   0   5   2       6133.71       5752.09        89.98 o                         
   1   5   2       2964.80       2961.89        50.82 o                         
   2   5   2       4280.61       4384.57        69.43 o                         
   3   5   2        736.77        718.20        13.65 o                         
   4   5   2        204.00        229.01         6.78 o                         
   5   5   2       4046.04       4001.67        62.96 o                         
   6   5   2          1.05         -4.66         4.66 o                         
   7   5   2       1806.15       1796.64        44.43 o                         
   8   5   2          6.11         -4.72         6.34 o                         
   9   5   2         32.31         44.93        10.37 o                         
  -9   6   2         97.76         98.91         8.65 o                         
  -8   6   2        727.58        730.16        20.74 o                         
  -7   6   2        325.58        322.05        11.11 o                         
  -6   6   2       1812.85       1773.60        31.69 o                         
  -5   6   2         64.50         79.98         3.92 o                         
  -4   6   2         61.74         55.91         3.13 o                         
  -3   6   2       4400.46       4372.47        69.41 o                         
  -2   6   2        475.04        472.90         9.67 o                         
  -1   6   2       2302.99       2194.73        35.60 o                         
   0   6   2         62.30         64.56         3.19 o                         
   1   6   2       1151.99       1131.90        19.50 o                         
   2   6   2       1764.28       1714.24        27.72 o                         
   3   6   2        947.37        913.64        17.47 o                         
   4   6   2       1540.56       1560.31        26.24 o                         
   5   6   2        293.33        303.70         8.65 o                         
   6   6   2        129.19        127.14         7.04 o                         
   7   6   2         80.47         74.55         6.78 o                         
   8   6   2        385.92        389.92        14.16 o                         
   9   6   2        196.54        189.86        13.44 o                         
  -8   7   2         85.39         87.13         8.06 o                         
  -7   7   2        143.15        195.85        12.80 o                         
  -6   7   2        237.59        244.74         7.21 o                         
  -5   7   2         23.16         23.60         3.00 o                         
  -4   7   2         56.98         66.63         3.17 o                         
  -3   7   2         52.53         59.10         3.52 o                         
  -2   7   2        913.73        906.15        16.82 o                         
  -1   7   2         70.45         65.03         3.52 o                         
   0   7   2        433.87        435.76         9.16 o                         
   1   7   2          3.84         -2.69         2.69 o                         
   2   7   2        117.10        108.57         5.55 o                         
   3   7   2        421.43        461.22        10.90 o                         
   4   7   2         30.16         39.29         4.74 o                         
   5   7   2        519.74        517.38        12.82 o                         
   6   7   2         55.08         64.12         6.28 o                         
   7   7   2        225.91        224.82        10.30 o                         
   8   7   2         30.20         44.80         7.14 o                         
  -7   8   2         31.66         40.88         5.75 o                         
  -6   8   2        138.81        135.43         5.65 o                         
  -5   8   2        527.05        518.24        12.81 o                         
  -4   8   2        537.74        524.86        12.17 o                         
  -3   8   2         12.61         20.02         2.56 o                         
  -2   8   2         44.75         50.44         4.46 o                         
  -1   8   2         50.06         54.75         4.41 o                         
   0   8   2        566.69        545.44        11.28 o                         
   1   8   2        397.66        375.86         9.01 o                         
   2   8   2         14.50         19.71         3.55 o                         
   3   8   2        324.44        337.78         9.25 o                         
   4   8   2         34.74         39.62         5.79 o                         
   5   8   2         22.42         34.93         5.35 o                         
   6   8   2        438.54        466.76        13.89 o                         
   7   8   2         26.49         24.16         6.21 o                         
  -7   9   2         47.25         45.24         6.76 o                         
  -6   9   2          2.56          0.96         4.85 o                         
  -5   9   2         43.55         53.29         5.99 o                         
  -4   9   2         61.69         59.73         6.29 o                         
  -3   9   2        291.38        278.23         7.63 o                         
  -2   9   2        201.00        179.93         6.42 o                         
  -1   9   2        152.60        151.84         5.99 o                         
   0   9   2         15.02         20.25         3.73 o                         
   1   9   2         27.73         17.45         3.67 o                         
   2   9   2          0.55          1.30         4.76 o                         
   3   9   2        355.19        341.74        10.37 o                         
   4   9   2        211.85        199.58         8.03 o                         
   5   9   2         37.66         38.77         5.55 o                         
   6   9   2        171.32        173.51         8.92 o                         
   7   9   2         62.82         59.48        10.17 o                         
  -6  10   2          4.23          9.86         8.04 o                         
  -5  10   2         20.66         38.59         4.98 o                         
  -4  10   2        297.31        283.63        12.83 o                         
  -3  10   2          0.57          9.94         3.28 o                         
  -2  10   2         24.33         16.73         3.90 o                         
  -1  10   2        147.33        170.10         9.37 o                         
   0  10   2          1.50         -1.30         3.82 o                         
   1  10   2          6.21         16.84         4.61 o                         
   2  10   2         42.67         64.36         5.76 o                         
   3  10   2          5.86         13.66         5.27 o                         
   4  10   2         44.96         62.98         6.06 o                         
   5  10   2         39.64         50.44         6.28 o                         
  -4  11   2         24.65         27.96         7.36 o                         
  -3  11   2          2.42         -4.40         4.40 o                         
  -2  11   2        446.78        502.49        15.08 o                         
  -1  11   2         39.79         41.24         5.21 o                         
   0  11   2        251.98        259.57        11.75 o                         
   1  11   2         81.29        104.88         6.65 o                         
   2  11   2         56.86         66.21         6.97 o                         
   3  11   2        969.73       1047.93        23.52 o                         
   4  11   2          2.31          1.60         6.39 o                         
  -2  12   2         36.49         47.79         7.92 o                         
  -1  12   2        264.49        310.92        11.46 o                         
   0  12   2         73.05         67.34         9.80 o                         
   1  12   2        263.83        320.53        17.40 o                         
   2  12   2        163.53        187.71         9.54 o                         
 -10   1   3        133.92        162.08        12.09 o                         
  -9   1   3         31.23         27.82         8.17 o                         
  -8   1   3         10.48         14.35         5.93 o                         
  -7   1   3        116.50        113.66         6.35 o                         
  -6   1   3          1.48          1.84         3.32 o                         
  -5   1   3         13.51          5.42         3.03 o                         
  -4   1   3         96.11        159.47         5.48 o                         
  -3   1   3       2805.12       2932.48        45.06 o                         
  -2   1   3        453.17        436.99         7.63 o                         
  -1   1   3        828.56        867.30        15.14 o                         
   0   1   3      12307.90      13429.83       303.95 o                         
   1   1   3         47.69         90.17         3.36 o                         
   2   1   3       2124.75       2356.66        39.32 o                         
   3   1   3        288.51        268.46         6.60 o                         
   4   1   3         33.31         26.14         3.77 o                         
   5   1   3         78.17         77.73         4.89 o                         
   6   1   3          1.14         -4.11         4.11 o                         
   7   1   3        325.94        318.60        10.87 o                         
   8   1   3        423.45        373.35        13.13 o                         
   9   1   3        161.01        155.57        10.45 o                         
  10   1   3        270.76        313.73        15.67 o                         
 -10   2   3        310.48        355.14        16.00 o                         
  -9   2   3         73.43         72.68         8.77 o                         
  -8   2   3         45.89         34.32         6.69 o                         
  -7   2   3        808.70        773.71        20.00 o                         
  -6   2   3          0.23         -3.21         3.21 o                         
  -5   2   3       2424.25       2537.91        40.26 o                         
  -4   2   3         10.92         12.51         2.62 o                         
  -3   2   3        294.17        279.32         6.15 o                         
  -2   2   3       2689.60       2837.77        44.55 o                         
  -1   2   3       6067.38       6579.76       119.50 o                         
   0   2   3      19783.65      18423.87       781.36 o                         
   1   2   3         45.67         46.80         2.51 o                         
   2   2   3       1143.38       1217.45        21.22 o                         
   3   2   3        450.05        488.15         9.71 o                         
   4   2   3       1021.76       1160.44        22.36 o                         
   5   2   3       1604.95       1527.23        28.93 o                         
   6   2   3        645.83        644.69        13.90 o                         
   7   2   3         16.32         11.93         4.83 o                         
   8   2   3         13.06         22.39         5.94 o                         
   9   2   3         31.81         28.83         8.05 o                         
  10   2   3        124.72        122.87        10.97 o                         
 -10   3   3          2.69         -2.21         7.30 o                         
  -9   3   3        146.65        150.14         9.68 o                         
  -8   3   3        260.37        254.85        10.52 o                         
  -7   3   3       1192.40       1136.91        21.63 o                         
  -6   3   3        874.47        850.64        16.00 o                         
  -5   3   3         13.86         15.57         3.01 o                         
  -4   3   3       6530.93       6505.34       109.87 o                         
  -3   3   3        110.43        146.55         3.88 o                         
  -2   3   3       3138.70       3210.66        59.20 o                         
  -1   3   3       1717.43       1714.76        33.93 o                         
   0   3   3       2211.44       2541.50        41.70 o                         
   1   3   3       5051.82       5207.83        87.68 o                         
   2   3   3         15.31         19.35         2.42 o                         
   3   3   3       5422.02       5954.14        94.34 o                         
   4   3   3       2892.75       2906.34        47.46 o                         
   5   3   3        391.59        365.39         9.36 o                         
   6   3   3       2091.15       2134.87        39.57 o                         
   7   3   3         17.96          8.18         4.95 o                         
   8   3   3        422.31        409.89        15.61 o                         
   9   3   3        293.21        289.40        15.70 o                         
  -9   4   3        411.85        375.47        14.56 o                         
  -8   4   3        127.66        131.67         7.74 o                         
  -7   4   3        351.57        349.32         9.98 o                         
  -6   4   3        554.13        569.69        11.82 o                         
  -5   4   3       1444.88       1361.84        24.59 o                         
  -4   4   3        869.53        859.17        16.47 o                         
  -3   4   3       5575.76       5510.83        89.35 o                         
  -2   4   3       4470.82       4542.10       104.80 o                         
  -1   4   3       1537.38       1473.25        24.63 o                         
   0   4   3       1382.12       1321.60        21.63 o                         
   1   4   3          2.20          5.76         2.21 o                         
   2   4   3       7887.40       7952.87       139.28 o                         
   3   4   3        484.78        518.18        10.24 o                         
   4   4   3       2228.34       2163.15        37.50 o                         
   5   4   3       1499.86       1563.55        26.75 o                         
   6   4   3         81.00         66.50         5.83 o                         
   7   4   3       2392.09       2216.54        45.02 o                         
   8   4   3          0.53         -1.46         6.22 o                         
   9   4   3        337.63        370.54        17.63 o                         
  -9   5   3        638.50        664.45        20.25 o                         
  -8   5   3        149.18        147.99         9.57 o                         
  -7   5   3         24.95         14.66         5.19 o                         
  -6   5   3       2000.03       1873.96        34.70 o                         
  -5   5   3         56.15         59.27         3.44 o                         
  -4   5   3       1761.58       1739.09        28.92 o                         
  -3   5   3        859.07        823.04        16.48 o                         
  -2   5   3       2240.41       2132.94        38.48 o                         
  -1   5   3       4796.75       4715.81        71.65 o                         
   0   5   3        410.73        356.35         7.37 o                         
   1   5   3      10088.18      10214.90       164.82 o                         
   2   5   3        638.33        645.58        12.21 o                         
   3   5   3       2409.42       2476.72        43.82 o                         
   4   5   3       2224.63       2246.55        39.00 o                         
   5   5   3       1673.42       1723.90        30.21 o                         
   6   5   3       1445.93       1394.49        26.80 o                         
   7   5   3          4.99          0.82         5.60 o                         
   8   5   3        731.93        683.41        20.53 o                         
   9   5   3        176.36        190.67        12.19 o                         
  -9   6   3          5.35         19.75         7.39 o                         
  -8   6   3        601.05        597.17        17.32 o                         
  -7   6   3       1168.29       1120.04        23.53 o                         
  -6   6   3         76.29         73.49         4.32 o                         
  -5   6   3       3277.45       3186.64        49.96 o                         
  -4   6   3         21.25         28.29         2.64 o                         
  -3   6   3       2661.38       2711.05        49.20 o                         
  -2   6   3       3984.55       3861.45        68.78 o                         
  -1   6   3       2804.02       2868.59        44.39 o                         
   0   6   3      12427.61      12706.30       212.56 o                         
   1   6   3        631.55        654.76        11.95 o                         
   2   6   3       5680.45       5655.77        93.24 o                         
   3   6   3       2235.62       2197.32        37.89 o                         
   4   6   3       2259.37       2181.21        38.13 o                         
   5   6   3       3215.04       3036.99        56.60 o                         
   6   6   3       1142.74       1079.17        22.10 o                         
   7   6   3       1054.55        978.28        24.03 o                         
   8   6   3        157.65        146.92        11.24 o                         
  -8   7   3        692.79        692.57        18.07 o                         
  -7   7   3       1547.20       1504.29        29.64 o                         
  -6   7   3        483.76        492.21        11.14 o                         
  -5   7   3         58.98         63.32         5.60 o                         
  -4   7   3       6545.79       6309.15       111.92 o                         
  -3   7   3       2627.36       2552.20        49.13 o                         
  -2   7   3       6607.76       6714.58       113.46 o                         
  -1   7   3       2270.62       2210.80        34.99 o                         
   0   7   3         59.86         61.09         3.72 o                         
   1   7   3       6772.70       6726.66       109.75 o                         
   2   7   3        939.39        902.56        17.25 o                         
   3   7   3       9294.19       8965.14       136.74 o                         
   4   7   3        271.77        280.84         8.23 o                         
   5   7   3        219.56        233.77         9.25 o                         
   6   7   3       1998.09       1921.61        40.25 o                         
   7   7   3         10.51          5.47         6.02 o                         
   8   7   3       1252.88       1257.65        40.52 o                         
  -7   8   3        685.70        658.24        18.39 o                         
  -6   8   3         55.91         68.53         5.37 o                         
  -5   8   3       2715.61       2721.54        55.16 o                         
  -4   8   3         26.24         27.63         3.12 o                         
  -3   8   3       1449.42       1362.82        27.78 o                         
  -2   8   3       2083.10       2065.75        37.10 o                         
  -1   8   3        680.66        744.87        14.40 o                         
   0   8   3       5650.14       5246.76        92.98 o                         
   1   8   3        192.68        199.08         6.93 o                         
   2   8   3       1767.36       1715.37        28.42 o                         
   3   8   3       1184.47       1132.15        21.66 o                         
   4   8   3        592.45        606.92        15.72 o                         
   5   8   3       2724.68       2551.37        51.05 o                         
   6   8   3        225.82        245.79        10.52 o                         
   7   8   3        623.30        587.80        18.04 o                         
  -6   9   3       1724.98       1710.38        47.39 o                         
  -5   9   3          0.01          3.28         7.39 o                         
  -4   9   3        969.47        921.67        25.46 o                         
  -3   9   3        447.25        403.09        12.66 o                         
  -2   9   3       1416.22       1314.66        29.45 o                         
  -1   9   3       2672.01       2667.42        45.52 o                         
   0   9   3        422.57        474.49        11.31 o                         
   1   9   3       3205.89       3189.03        56.41 o                         
   2   9   3         97.50         96.40         5.52 o                         
   3   9   3       2173.78       2253.00        42.99 o                         
   4   9   3       1029.63        973.27        21.67 o                         
   5   9   3        750.53        730.15        17.98 o                         
   6   9   3        633.36        606.93        16.47 o                         
  -5  10   3        522.79        544.13        42.85 o                         
  -4  10   3        291.22        288.05        13.31 o                         
  -3  10   3       1816.95       1867.66        41.66 o                         
  -2  10   3        836.80        749.66        17.26 o                         
  -1  10   3        800.50        795.26        17.36 o                         
   0  10   3       1876.52       1976.10        39.60 o                         
   1  10   3          0.02         -0.02         4.11 o                         
   2  10   3       2908.56       2968.83        55.48 o                         
   3  10   3        118.68        105.94         7.54 o                         
   4  10   3       1667.69       1667.53        35.48 o                         
   5  10   3        561.88        579.14        15.93 o                         
  -4  11   3        610.27        669.41        27.58 o                         
  -3  11   3        220.00        205.60        20.59 o                         
  -2  11   3        619.81        691.44        24.59 o                         
  -1  11   3        820.05        808.06        18.01 o                         
   0  11   3         65.07         74.88         6.40 o                         
   1  11   3       1428.63       1437.64        30.59 o                         
   2  11   3         49.73         52.59         6.01 o                         
   3  11   3       1048.29       1150.53        25.08 o                         
   4  11   3        140.45        138.65        10.49 o                         
  -1  12   3         65.77         72.28         5.82 o                         
   0  12   3        972.95       1093.39        29.48 o                         
   1  12   3        162.46        192.48        14.29 o                         
 -10   0   4         12.90          6.16        10.63 o                         
  -9   0   4       2212.28       2215.36        76.08 o                         
  -8   0   4         69.76         81.54         9.61 o                         
  -7   0   4        647.34        656.22        20.86 o                         
  -6   0   4        849.33        828.62        22.80 o                         
  -5   0   4       1630.46       1818.92        41.69 o                         
  -4   0   4      27014.58      26217.43       642.94 o                         
  -3   0   4       4323.03       3998.64        86.47 o                         
  -2   0   4       3812.84       3802.75        87.65 o                         
  -1   0   4       6522.89       6869.99       156.55 o                         
   0   0   4       7622.91       7770.08       165.59 o                         
   1   0   4      29466.63      28779.56      2005.12 o                         
   2   0   4      11957.53      12222.59       300.98 o                         
   3   0   4      19018.06      19936.89       424.68 o                         
   4   0   4         51.35         43.52         5.84 o                         
   5   0   4       4127.33       4056.08        90.42 o                         
   6   0   4      11273.50      11136.08       240.70 o                         
   7   0   4       2336.25       2263.53        57.98 o                         
   8   0   4         98.97        102.28        11.94 o                         
   9   0   4          0.46          8.18        10.31 o                         
  10   0   4        296.23        315.58        22.23 o                         
 -10   1   4        182.14        196.09        10.99 o                         
  -9   1   4          5.55         14.18         6.04 o                         
  -8   1   4        893.06        846.76        21.12 o                         
  -7   1   4       1250.78       1256.15        24.99 o                         
  -6   1   4       4932.44       4700.98        87.83 o                         
  -5   1   4       2002.63       1905.02        31.82 o                         
  -4   1   4        526.11        524.62        11.15 o                         
  -3   1   4      12763.88      12544.68       194.93 o                         
  -2   1   4       6225.18       6467.88       100.80 o                         
  -1   1   4      52308.78      55735.79      1543.27 o                         
   0   1   4       5835.79       6125.98        95.48 o                         
   1   1   4      10727.63      11309.14       181.91 o                         
   2   1   4      19954.51      20513.27       318.32 o                         
   3   1   4         20.19         48.40         3.91 o                         
   4   1   4      19128.19      19460.63       303.42 o                         
   5   1   4        106.71        119.72         5.74 o                         
   6   1   4       4665.60       4706.20        74.13 o                         
   7   1   4       1568.29       1532.23        29.37 o                         
   8   1   4        329.73        326.46        12.52 o                         
   9   1   4       1491.13       1505.96        48.60 o                         
  10   1   4         17.38         27.48         9.52 o                         
 -10   2   4          4.56         28.34         8.69 o                         
  -9   2   4        622.81        625.94        20.48 o                         
  -8   2   4        104.23        116.44         8.35 o                         
  -7   2   4       2608.67       2560.55        46.46 o                         
  -6   2   4       2478.48       2424.30        39.14 o                         
  -5   2   4       1629.77       1532.05        25.28 o                         
  -4   2   4       9610.14       9758.51       152.39 o                         
  -3   2   4       1595.80       1819.61        29.47 o                         
  -2   2   4      21828.34      22633.04       409.12 o                         
  -1   2   4          9.69         23.31         1.49 o                         
   0   2   4      12658.98      12842.33       205.83 o                         
   1   2   4      18752.38      19936.69       319.40 o                         
   2   2   4       3250.53       3649.39        56.28 o                         
   3   2   4       9147.36       8943.14       140.33 o                         
   4   2   4         63.14         73.20         4.75 o                         
   5   2   4       9265.92       9330.74       152.66 o                         
   6   2   4          3.91         -5.97         5.97 o                         
   7   2   4       1056.27       1018.44        24.98 o                         
   8   2   4       3817.13       3645.47        68.72 o                         
   9   2   4        309.10        313.60        17.83 o                         
  10   2   4        937.59        959.46        32.83 o                         
  -9   3   4          0.03         -6.22         6.22 o                         
  -8   3   4       1455.66       1444.33        31.84 o                         
  -7   3   4        458.41        422.91        11.00 o                         
  -6   3   4        925.66        938.43        17.14 o                         
  -5   3   4       5327.81       5165.59        79.48 o                         
  -4   3   4        587.70        593.15        11.31 o                         
  -3   3   4       8067.16       7741.97       116.81 o                         
  -2   3   4        481.83        570.93        12.83 o                         
  -1   3   4       6002.84       6283.96       109.32 o                         
   0   3   4       6198.81       6177.34        99.83 o                         
   1   3   4       8270.99       8418.99       141.20 o                         
   2   3   4       5567.07       5458.90        86.06 o                         
   3   3   4       1033.59       1027.00        17.86 o                         
   4   3   4       4470.70       4560.81        75.84 o                         
   5   3   4       2358.59       2429.62        39.71 o                         
   6   3   4       3057.08       3087.61        51.77 o                         
   7   3   4       1299.98       1245.70        24.19 o                         
   8   3   4        868.89        849.91        21.41 o                         
   9   3   4        146.30        168.53        11.01 o                         
  -9   4   4        236.05        234.93        10.87 o                         
  -8   4   4         67.73         62.05         7.13 o                         
  -7   4   4        641.68        629.20        14.64 o                         
  -6   4   4       1332.11       1267.61        22.12 o                         
  -5   4   4        213.49        220.98         6.44 o                         
  -4   4   4       3925.67       3893.69        64.01 o                         
  -3   4   4          1.34          3.46         2.11 o                         
  -2   4   4       6631.14       6367.53       137.46 o                         
  -1   4   4       5670.69       5678.91       103.68 o                         
   0   4   4       3169.80       3070.92        48.63 o                         
   1   4   4       5121.89       5207.04        95.81 o                         
   2   4   4        894.83        892.79        15.40 o                         
   3   4   4      13217.47      13838.60       231.78 o                         
   4   4   4        190.85        214.71         7.37 o                         
   5   4   4       1671.53       1718.06        30.24 o                         
   6   4   4       1041.62       1018.96        20.36 o                         
   7   4   4       1356.99       1258.54        28.85 o                         
   8   4   4        260.18        277.26        12.17 o                         
   9   4   4          4.72         12.85         9.10 o                         
  -9   5   4         25.45         39.73         8.08 o                         
  -8   5   4        264.70        249.03        12.12 o                         
  -7   5   4        264.74        247.34        10.39 o                         
  -6   5   4       1454.97       1422.58        28.31 o                         
  -5   5   4        172.83        170.77         5.37 o                         
  -4   5   4        307.01        316.40         8.25 o                         
  -3   5   4       2664.41       2658.46        60.00 o                         
  -2   5   4        924.87        789.38        22.39 o                         
  -1   5   4      10434.49      10186.16       177.24 o                         
   0   5   4        505.96        523.73         9.95 o                         
   1   5   4       1948.52       2072.40        33.89 o                         
   2   5   4       2445.29       2344.53        38.62 o                         
   3   5   4         17.31         16.80         3.54 o                         
   4   5   4       6636.94       6773.70       107.43 o                         
   5   5   4        109.45        114.49         6.45 o                         
   6   5   4       1225.05       1202.23        24.03 o                         
   7   5   4        119.26        111.43         7.66 o                         
   8   5   4         40.44         27.29         7.56 o                         
   9   5   4        893.25        952.18        29.66 o                         
  -8   6   4          0.56          2.09         4.53 o                         
  -7   6   4         18.05         32.79         4.15 o                         
  -6   6   4        246.42        231.12         6.88 o                         
  -5   6   4         25.22         29.22         3.67 o                         
  -4   6   4       2842.12       2726.58        55.24 o                         
  -3   6   4        375.49        393.33        16.89 o                         
  -2   6   4       1696.36       1718.09        40.31 o                         
  -1   6   4          1.55         -1.57         1.57 o                         
   0   6   4        585.40        642.73        12.57 o                         
   1   6   4       4870.15       4766.44        73.25 o                         
   2   6   4       3682.81       3750.52        62.30 o                         
   3   6   4        887.53        896.84        16.88 o                         
   4   6   4         23.45         18.33         3.84 o                         
   5   6   4       1057.75       1054.15        22.07 o                         
   6   6   4        364.10        361.64        13.54 o                         
   7   6   4        507.55        563.06        17.43 o                         
   8   6   4         90.19        133.73        10.88 o                         
  -8   7   4        119.35        145.68         8.44 o                         
  -7   7   4        173.49        185.94         7.14 o                         
  -6   7   4          9.70         20.20         4.76 o                         
  -5   7   4        765.50        702.09        19.17 o                         
  -4   7   4          4.63          7.60         6.24 o                         
  -3   7   4        272.75        266.59        12.60 o                         
  -2   7   4          2.79          5.52         3.19 o                         
  -1   7   4        332.39        323.05         7.62 o                         
   0   7   4        536.42        499.50        10.66 o                         
   1   7   4        767.61        692.76        12.96 o                         
   2   7   4        120.71        137.95         5.45 o                         
   3   7   4         11.54          2.43         3.80 o                         
   4   7   4         63.63         68.75         5.61 o                         
   5   7   4        121.12        118.97         7.59 o                         
   6   7   4        405.46        416.62        14.65 o                         
   7   7   4         18.01         25.27         6.96 o                         
   8   7   4         54.68         77.03         9.38 o                         
  -7   8   4         43.63         54.55         9.40 o                         
  -6   8   4        133.41        145.10        10.96 o                         
  -5   8   4         68.79         53.93        11.43 o                         
  -4   8   4         17.79          8.13         7.09 o                         
  -3   8   4        912.01        880.44        28.14 o                         
  -2   8   4        345.99        339.09        10.09 o                         
  -1   8   4         25.14         27.50         2.58 o                         
   0   8   4        473.86        453.56        10.33 o                         
   1   8   4        148.35        154.36         5.88 o                         
   2   8   4        822.88        780.22        15.95 o                         
   3   8   4        555.12        523.39        13.46 o                         
   4   8   4        493.97        487.01        12.98 o                         
   5   8   4         44.62         46.61         5.93 o                         
   6   8   4        180.75        181.55         9.61 o                         
   7   8   4          5.07         -4.45         6.73 o                         
  -6   9   4        214.95        223.70        18.01 o                         
  -5   9   4         59.75         60.14        11.61 o                         
  -4   9   4         31.91         24.45        11.00 o                         
  -3   9   4         48.69         46.87         9.76 o                         
  -2   9   4          4.49         -1.99         4.43 o                         
  -1   9   4        345.09        380.56         9.72 o                         
   0   9   4         94.55         97.03         5.27 o                         
   1   9   4         37.59         29.14         4.33 o                         
   2   9   4          0.37         10.04         4.51 o                         
   3   9   4        675.20        639.06        17.70 o                         
   4   9   4          4.81         26.17         6.14 o                         
   5   9   4         16.14          6.83         5.80 o                         
   6   9   4         84.03         86.65        10.21 o                         
  -5  10   4         90.32        110.66        13.96 o                         
  -4  10   4         28.83         63.57        12.60 o                         
  -3  10   4          2.73         -8.19         8.19 o                         
  -2  10   4        164.95        177.21         7.95 o                         
  -1  10   4          0.19         -3.06         3.93 o                         
   0  10   4        127.73        134.08         6.60 o                         
   1  10   4         43.91         50.72         5.44 o                         
   2  10   4        158.53        159.16         7.82 o                         
   3  10   4        236.36        255.27         9.97 o                         
   4  10   4          1.60          3.14         6.24 o                         
   5  10   4          1.73          3.99         5.76 o                         
  -4  11   4        135.39        127.08        20.59 o                         
  -3  11   4        152.26        194.79        16.29 o                         
  -2  11   4         31.65         40.32         4.62 o                         
  -1  11   4          1.36          3.40         5.62 o                         
   0  11   4        181.26        200.48         8.75 o                         
   1  11   4        137.04        148.82         8.79 o                         
   2  11   4        171.01        199.37         8.95 o                         
   3  11   4        110.14        150.28         9.27 o                         
   4  11   4         41.82         73.46         7.92 o                         
   0  12   4        141.41        174.88         9.00 o                         
 -10   1   5        316.51        323.96        18.15 o                         
  -9   1   5         16.66         24.96         6.32 o                         
  -8   1   5         38.35         47.64         6.48 o                         
  -7   1   5         45.94         67.00         5.27 o                         
  -6   1   5        380.73        393.65        11.86 o                         
  -5   1   5       1131.92       1138.09        20.15 o                         
  -4   1   5       1599.18       1656.16        26.68 o                         
  -3   1   5        380.51        353.13         7.36 o                         
  -2   1   5          6.31          7.51         1.85 o                         
  -1   1   5        750.83        729.01        12.10 o                         
   0   1   5       4375.34       4739.81        76.82 o                         
   1   1   5        338.21        349.54         7.13 o                         
   2   1   5       2442.24       2721.88        42.61 o                         
   3   1   5        323.58        322.83         7.96 o                         
   4   1   5        614.33        654.94        15.75 o                         
   5   1   5       1484.22       1503.48        26.97 o                         
   6   1   5        513.12        510.10        12.43 o                         
   7   1   5        652.25        628.93        16.12 o                         
   8   1   5        119.09        129.26         9.21 o                         
   9   1   5        287.05        292.38        15.52 o                         
  10   1   5        451.08        433.93        27.70 o                         
 -10   2   5         25.19         36.03        15.48 o                         
  -9   2   5          1.75         -3.25         6.34 o                         
  -8   2   5        474.20        451.40        13.45 o                         
  -7   2   5        250.72        245.78         8.30 o                         
  -6   2   5        311.16        346.01         8.91 o                         
  -5   2   5         33.09         39.75         3.51 o                         
  -4   2   5        456.61        512.54        10.27 o                         
  -3   2   5       3923.66       4069.25        69.07 o                         
  -2   2   5        376.01        403.51         7.65 o                         
  -1   2   5         42.55         29.87         2.04 o                         
   0   2   5       2165.78       2364.10        37.78 o                         
   1   2   5        559.00        620.15        11.93 o                         
   2   2   5       7350.22       8266.66       125.34 o                         
   3   2   5       4482.32       5002.23        79.60 o                         
   4   2   5       1323.08       1394.65        23.96 o                         
   5   2   5        390.39        382.87         9.92 o                         
   6   2   5         50.88         58.64         5.93 o                         
   7   2   5        538.53        489.07        13.99 o                         
   8   2   5        861.76        865.69        25.79 o                         
   9   2   5         35.88         48.55         9.23 o                         
  -9   3   5        371.43        350.83        13.29 o                         
  -8   3   5        118.72        120.12         7.51 o                         
  -7   3   5        428.22        434.52        13.46 o                         
  -6   3   5         35.59         37.64         4.04 o                         
  -5   3   5       1263.94       1299.21        22.63 o                         
  -4   3   5       2140.51       2264.75        35.77 o                         
  -3   3   5       6125.64       6196.45        94.08 o                         
  -2   3   5       1516.24       1384.02        25.48 o                         
  -1   3   5         26.47         23.89         1.60 o                         
   0   3   5       3988.62       4168.98        68.13 o                         
   1   3   5         27.01         36.07         2.96 o                         
   2   3   5       1804.17       1830.75        34.20 o                         
   3   3   5       1278.59       1212.63        20.77 o                         
   4   3   5        295.34        254.29         7.77 o                         
   5   3   5       1497.88       1580.60        27.35 o                         
   6   3   5         24.72         23.00         4.95 o                         
   7   3   5        275.30        261.31        10.29 o                         
   8   3   5        643.49        606.77        17.58 o                         
   9   3   5        205.86        188.73        12.59 o                         
  -9   4   5        299.95        316.24        12.98 o                         
  -8   4   5         59.26         54.53         6.03 o                         
  -7   4   5         99.83         95.58         5.82 o                         
  -6   4   5       1851.55       1700.13        29.54 o                         
  -5   4   5         15.32         13.63         2.70 o                         
  -4   4   5       4476.72       4324.35        66.48 o                         
  -3   4   5        773.67        719.16        17.45 o                         
  -2   4   5        718.58        684.74        18.26 o                         
  -1   4   5      14914.68      15502.21       269.01 o                         
   0   4   5        886.31        819.64        17.54 o                         
   1   4   5       5542.32       5584.96        94.73 o                         
   2   4   5        342.82        324.42         7.71 o                         
   3   4   5        405.56        368.72         9.33 o                         
   4   4   5       2340.73       2378.12        38.76 o                         
   5   4   5          0.76          1.62         4.03 o                         
   6   4   5       3733.13       3553.64        57.35 o                         
   7   4   5          0.68         -5.71         5.71 o                         
   8   4   5        102.30         99.36         8.84 o                         
   9   4   5        183.15        202.03        20.26 o                         
  -9   5   5         94.33        105.52         9.60 o                         
  -8   5   5        485.75        453.87        15.53 o                         
  -7   5   5        973.03        940.22        20.46 o                         
  -6   5   5         51.29         57.05         3.93 o                         
  -5   5   5       2512.97       2463.24        47.42 o                         
  -4   5   5       1520.98       1476.95        33.42 o                         
  -3   5   5       1546.21       1626.75        38.56 o                         
  -2   5   5       3356.71       3164.91        70.52 o                         
  -1   5   5       1334.83       1240.18        23.49 o                         
   0   5   5       7051.17       7079.08       110.78 o                         
   1   5   5       1495.72       1540.36        25.08 o                         
   2   5   5       6029.83       6096.40        99.83 o                         
   3   5   5       3831.69       3868.36        60.51 o                         
   4   5   5        994.43       1013.56        20.16 o                         
   5   5   5       2434.21       2317.51        39.93 o                         
   6   5   5         38.94         40.15         5.60 o                         
   7   5   5        887.39        843.06        21.07 o                         
   8   5   5        112.10        130.37        12.19 o                         
   9   5   5        286.81        339.09        17.81 o                         
  -8   6   5        693.84        678.18        16.67 o                         
  -7   6   5        426.82        426.83         9.98 o                         
  -6   6   5       1808.44       1738.23        38.64 o                         
  -5   6   5        108.01        108.84         7.30 o                         
  -4   6   5        223.36        245.24        11.56 o                         
  -3   6   5       4575.99       4426.85        97.72 o                         
  -2   6   5       1891.92       1920.24        44.70 o                         
  -1   6   5       4264.50       4260.69        75.78 o                         
   0   6   5        267.18        280.20         6.79 o                         
   1   6   5       3338.83       3387.45        52.81 o                         
   2   6   5       4260.70       4273.36        66.31 o                         
   3   6   5       5427.64       5448.60        86.87 o                         
   4   6   5       2892.86       2842.95        49.30 o                         
   5   6   5        474.20        481.07        12.59 o                         
   6   6   5        661.11        643.36        17.17 o                         
   7   6   5        404.23        401.60        13.93 o                         
   8   6   5       1255.08       1277.37        40.11 o                         
  -8   7   5         36.32         45.83         5.91 o                         
  -7   7   5         77.10         83.88         5.52 o                         
  -6   7   5        514.03        471.95        15.34 o                         
  -5   7   5       2424.76       2448.46        73.44 o                         
  -4   7   5        293.72        299.92        13.31 o                         
  -3   7   5       3230.63       3238.53        73.36 o                         
  -2   7   5       1094.12       1035.52        26.78 o                         
  -1   7   5        524.29        496.85        12.28 o                         
   0   7   5      10232.59      10242.80       165.75 o                         
   1   7   5         97.82         80.66         4.29 o                         
   2   7   5       3162.78       3138.95        49.66 o                         
   3   7   5        470.17        467.17        13.20 o                         
   4   7   5        103.12        117.11         6.11 o                         
   5   7   5       5171.75       4921.39        90.65 o                         
   6   7   5        155.71        170.59        10.89 o                         
   7   7   5       1400.74       1373.50        33.07 o                         
   8   7   5         67.67         59.59        10.18 o                         
  -7   8   5         16.60         25.08        15.47 o                         
  -6   8   5       1361.09       1317.39        46.04 o                         
  -5   8   5         18.02          5.10         9.90 o                         
  -4   8   5       1603.95       1518.09        44.68 o                         
  -3   8   5       1799.76       1711.90        53.62 o                         
  -2   8   5       1122.08       1116.74        35.06 o                         
  -1   8   5       4454.16       4357.37        85.67 o                         
   0   8   5        253.90        285.20         7.25 o                         
   1   8   5       3044.80       3106.18        50.76 o                         
   2   8   5        702.91        676.51        14.04 o                         
   3   8   5       1592.69       1610.82        33.66 o                         
   4   8   5       1966.20       1843.12        38.45 o                         
   5   8   5        148.44        169.51         9.67 o                         
   6   8   5       1239.92       1195.66        29.55 o                         
   7   8   5        173.88        178.85        11.82 o                         
  -6   9   5         17.74         16.10        11.50 o                         
  -5   9   5        588.78        531.27        38.46 o                         
  -4   9   5        921.24        839.42        36.33 o                         
  -3   9   5        809.76        819.34        37.39 o                         
  -2   9   5       3110.07       2903.82        78.26 o                         
  -1   9   5        854.03        863.30        24.38 o                         
   0   9   5       1118.37       1090.54        21.20 o                         
   1   9   5        749.66        717.76        17.20 o                         
   2   9   5       2936.73       3059.76        56.60 o                         
   3   9   5       2293.60       2237.44        45.25 o                         
   4   9   5       1218.96       1255.02        27.23 o                         
   5   9   5        533.57        515.92        15.86 o                         
   6   9   5         32.80         20.97         6.92 o                         
  -5  10   5        127.64        137.00        15.24 o                         
  -4  10   5       1062.62       1133.54        49.64 o                         
  -3  10   5        310.17        278.57        17.37 o                         
  -2  10   5         24.90         46.52         9.06 o                         
  -1  10   5       2038.34       1962.33        41.13 o                         
   0  10   5        166.72        159.02         6.67 o                         
   1  10   5       2878.86       2856.60        51.24 o                         
   2  10   5        107.60        118.82         7.73 o                         
   3  10   5        227.80        219.91        10.00 o                         
   4  10   5        863.93        882.97        23.40 o                         
   5  10   5         72.78         92.98         8.19 o                         
  -3  11   5        271.37        324.40        19.07 o                         
  -2  11   5        540.69        480.05        25.73 o                         
  -1  11   5         10.41         27.06         5.81 o                         
   0  11   5       1343.63       1403.43        29.13 o                         
   1  11   5         35.25         31.30         5.64 o                         
   2  11   5        677.91        709.89        18.51 o                         
   3  11   5        378.07        360.97        17.46 o                         
  -9   0   6        194.88        201.66        14.43 o                         
  -8   0   6        541.68        514.96        20.39 o                         
  -7   0   6       2503.88       2413.22        70.67 o                         
  -6   0   6       1015.43       1029.18        30.01 o                         
  -5   0   6       7203.26       7024.69       162.13 o                         
  -4   0   6       2746.96       2615.10        59.06 o                         
  -3   0   6       2719.33       2738.62        76.30 o                         
  -2   0   6       9899.59       9907.96       226.46 o                         
  -1   0   6      23063.95      23265.16       587.02 o                         
   0   0   6      17874.75      17818.25       404.40 o                         
   1   0   6       6383.43       6533.92       140.38 o                         
   2   0   6       5357.13       5687.51       123.06 o                         
   3   0   6          2.36         24.39         5.51 o                         
   4   0   6      10625.99      10879.07       270.86 o                         
   5   0   6       4907.96       5452.90       129.07 o                         
   6   0   6      11671.79      11779.23       254.28 o                         
   7   0   6        176.19        199.38        12.56 o                         
   8   0   6        135.45        129.39        12.84 o                         
   9   0   6       1177.73       1277.60        45.96 o                         
  -9   1   6        567.74        627.04        18.05 o                         
  -8   1   6        414.30        405.70        13.53 o                         
  -7   1   6       1771.12       1752.39        32.95 o                         
  -6   1   6       1644.35       1639.47        30.75 o                         
  -5   1   6         79.89         89.21         4.43 o                         
  -4   1   6       6219.41       6013.73        91.74 o                         
  -3   1   6       1101.02       1153.21        18.92 o                         
  -2   1   6      15621.54      15605.57       242.20 o                         
  -1   1   6       4207.26       4254.52        66.98 o                         
   0   1   6        560.49        485.32         9.22 o                         
   1   1   6      21104.26      22187.84       343.85 o                         
   2   1   6         12.55          8.15         3.10 o                         
   3   1   6      20339.00      21336.38       332.22 o                         
   4   1   6        363.99        373.85         9.28 o                         
   5   1   6       1766.06       1745.43        31.94 o                         
   6   1   6       3923.02       3926.87        67.18 o                         
   7   1   6        641.88        638.29        18.59 o                         
   8   1   6       2852.94       2736.40        58.76 o                         
   9   1   6        101.41        111.62        14.82 o                         
  -9   2   6        504.64        511.56        19.64 o                         
  -8   2   6        957.61        979.60        22.22 o                         
  -7   2   6        273.30        276.80         9.31 o                         
  -6   2   6         71.05         76.08         4.93 o                         
  -5   2   6       6065.34       6161.14        94.36 o                         
  -4   2   6       1056.55       1074.36        18.11 o                         
  -3   2   6      19978.07      19554.20       303.00 o                         
  -2   2   6        607.97        635.33        11.79 o                         
  -1   2   6       3278.50       3143.90        53.65 o                         
   0   2   6      14807.44      15620.29       250.96 o                         
   1   2   6       3921.43       4106.81        67.51 o                         
   2   2   6      12997.25      13112.18       204.95 o                         
   3   2   6       2401.60       2870.79        45.63 o                         
   4   2   6       8672.42       8978.67       137.24 o                         
   5   2   6       1353.70       1324.01        23.81 o                         
   6   2   6         53.14         51.28         5.60 o                         
   7   2   6       3302.17       3213.51        63.75 o                         
   8   2   6        209.16        231.12        11.88 o                         
   9   2   6        893.58        900.33        27.55 o                         
  -9   3   6         60.33         83.43         7.66 o                         
  -8   3   6        338.14        341.37        11.68 o                         
  -7   3   6        251.19        263.19         9.55 o                         
  -6   3   6       3541.10       3407.50        55.61 o                         
  -5   3   6       2551.49       2534.65        43.15 o                         
  -4   3   6       3394.53       3394.90        52.71 o                         
  -3   3   6        390.59        397.77         7.98 o                         
  -2   3   6       4843.90       4874.33        76.52 o                         
  -1   3   6       6829.13       6787.84       102.51 o                         
   0   3   6      13899.09      14441.62       224.39 o                         
   1   3   6       7481.64       7697.29       141.14 o                         
   2   3   6        771.72        915.97        16.10 o                         
   3   3   6       5091.34       4864.23        80.57 o                         
   4   3   6       1555.81       1719.16        28.96 o                         
   5   3   6       6319.04       6283.27       100.73 o                         
   6   3   6       1623.99       1571.10        29.89 o                         
   7   3   6        357.84        338.47        13.22 o                         
   8   3   6        637.45        632.90        18.72 o                         
   9   3   6        141.72        180.10        14.71 o                         
  -9   4   6          0.29         14.79         6.55 o                         
  -8   4   6        373.71        364.06        12.38 o                         
  -7   4   6        212.99        214.77         8.75 o                         
  -6   4   6        518.34        511.10        11.32 o                         
  -5   4   6       1341.69       1347.68        22.52 o                         
  -4   4   6        226.02        245.69         6.32 o                         
  -3   4   6       2864.00       2780.80        55.30 o                         
  -2   4   6       1270.33       1241.08        29.90 o                         
  -1   4   6       6601.96       6785.75       109.78 o                         
   0   4   6       2313.09       2319.28        37.61 o                         
   1   4   6        187.51        160.30         5.31 o                         
   2   4   6       9898.85      10019.54       156.96 o                         
   3   4   6         98.58        122.90         5.75 o                         
   4   4   6       3193.20       3265.52        52.20 o                         
   5   4   6       1480.16       1441.75        25.92 o                         
   6   4   6       2758.44       2760.09        52.82 o                         
   7   4   6        743.10        735.73        18.43 o                         
   8   4   6         40.08         49.69         8.30 o                         
   9   4   6        490.48        548.43        21.50 o                         
  -9   5   6        432.28        451.07        21.16 o                         
  -8   5   6        326.11        323.23        11.46 o                         
  -7   5   6        317.50        331.66        10.45 o                         
  -6   5   6         85.09         99.55         4.25 o                         
  -5   5   6        434.23        426.58        13.01 o                         
  -4   5   6       3686.43       3636.63        87.18 o                         
  -3   5   6        457.62        419.32        14.95 o                         
  -2   5   6       3763.32       3737.91        82.93 o                         
  -1   5   6        662.60        706.53        14.42 o                         
   0   5   6          5.67         13.84         2.72 o                         
   1   5   6       7896.73       7779.49       118.47 o                         
   2   5   6          7.49          1.95         3.09 o                         
   3   5   6       4352.22       4374.78        68.02 o                         
   4   5   6        126.98        162.00         6.84 o                         
   5   5   6        257.29        267.72         9.29 o                         
   6   5   6        832.42        779.84        20.48 o                         
   7   5   6        230.61        262.78        12.12 o                         
   8   5   6        719.76        736.02        22.06 o                         
  -8   6   6          0.18          2.91         5.38 o                         
  -7   6   6        900.31        862.19        22.01 o                         
  -6   6   6         28.95         37.26         3.62 o                         
  -5   6   6       1077.98       1019.19        30.08 o                         
  -4   6   6         25.57         19.87         6.86 o                         
  -3   6   6        162.98        194.72        11.50 o                         
  -2   6   6       1285.62       1214.98        30.22 o                         
  -1   6   6        462.64        468.19        10.68 o                         
   0   6   6       2263.24       2263.14        37.19 o                         
   1   6   6        893.61        902.08        17.10 o                         
   2   6   6          5.02         10.27         3.62 o                         
   3   6   6       1067.51       1025.79        20.13 o                         
   4   6   6       2073.68       2087.61        35.00 o                         
   5   6   6         81.73         68.15         6.09 o                         
   6   6   6        440.19        449.55        15.24 o                         
   7   6   6         99.29        117.45         8.90 o                         
   8   6   6          6.34         20.26         8.02 o                         
  -8   7   6         13.31         12.73         5.42 o                         
  -7   7   6         17.74         21.43         5.73 o                         
  -6   7   6        554.78        531.16        22.68 o                         
  -5   7   6         30.04         25.70         7.95 o                         
  -4   7   6        304.08        283.27        14.10 o                         
  -3   7   6          1.87          3.13         5.86 o                         
  -2   7   6        196.61        198.87        10.74 o                         
  -1   7   6        546.66        502.05        12.61 o                         
   0   7   6        947.15        997.97        17.95 o                         
   1   7   6         75.87         89.20         4.50 o                         
   2   7   6        816.12        855.91        16.80 o                         
   3   7   6        192.51        192.85         7.97 o                         
   4   7   6        108.10        101.01         7.09 o                         
   5   7   6        462.40        447.68        13.91 o                         
   6   7   6          0.39         -5.70         5.70 o                         
   7   7   6        175.41        199.66        12.87 o                         
  -7   8   6         37.17         49.30        13.88 o                         
  -6   8   6          9.64         15.15        11.30 o                         
  -5   8   6         22.06         11.39        14.26 o                         
  -4   8   6        231.31        241.47        14.09 o                         
  -3   8   6        891.59        801.52        28.66 o                         
  -2   8   6         66.57         67.89         8.49 o                         
  -1   8   6        152.82        155.19         6.13 o                         
   0   8   6        179.60        178.73         6.77 o                         
   1   8   6        435.42        425.15         9.75 o                         
   2   8   6       2312.82       2253.50        38.30 o                         
   3   8   6        909.22        898.54        19.78 o                         
   4   8   6         11.27          8.76         5.31 o                         
   5   8   6         23.49         16.85         5.82 o                         
   6   8   6          0.51          1.30         6.41 o                         
   7   8   6         99.69        122.05        10.93 o                         
  -6   9   6         40.76         15.32        25.30 o                         
  -5   9   6          6.24         -8.94        10.27 o                         
  -4   9   6         91.18         89.45        12.89 o                         
  -3   9   6          0.09         -1.72        10.04 o                         
  -2   9   6        187.19        194.06        13.02 o                         
  -1   9   6        424.16        375.35        12.23 o                         
   0   9   6         17.10          3.25         4.27 o                         
   1   9   6          1.95         10.52         4.62 o                         
   2   9   6          6.92          3.86         4.34 o                         
   3   9   6         81.02         86.03         6.64 o                         
   4   9   6         53.78         50.41         7.16 o                         
   5   9   6        200.14        214.61        10.80 o                         
   6   9   6         25.96         30.96         8.64 o                         
  -5  10   6          0.54          7.39        12.08 o                         
  -4  10   6         20.90         -7.22        11.52 o                         
  -3  10   6        132.08        141.52        13.15 o                         
  -2  10   6         20.06         21.98         8.77 o                         
  -1  10   6         58.91         72.97         6.85 o                         
   0  10   6          1.38         19.98         3.78 o                         
   1  10   6         55.85         58.91         6.14 o                         
   2  10   6        367.89        374.78        12.54 o                         
   3  10   6          8.63          7.81         5.98 o                         
   4  10   6          8.27         32.35         6.97 o                         
   5  10   6        145.74        157.86         9.80 o                         
  -3  11   6          4.82         10.09        11.74 o                         
  -2  11   6         52.69         70.81        11.43 o                         
  -1  11   6        415.92        438.98        24.44 o                         
   0  11   6        114.55        145.06         9.35 o                         
   1  11   6         70.78         85.87         7.29 o                         
   2  11   6         23.90         17.85         6.67 o                         
   3  11   6         50.50         65.48        10.47 o                         
  -9   1   7          4.72          3.98         6.27 o                         
  -8   1   7          0.91         12.84         5.80 o                         
  -7   1   7         65.54         87.85         6.48 o                         
  -6   1   7       1681.77       1714.71        29.94 o                         
  -5   1   7       1452.83       1473.20        24.66 o                         
  -4   1   7        601.27        649.14        12.11 o                         
  -3   1   7        638.74        663.42        11.92 o                         
  -2   1   7        269.16        332.02         7.16 o                         
  -1   1   7       2217.19       2166.52        36.27 o                         
   0   1   7         23.69         36.80         2.89 o                         
   1   1   7        969.01       1137.06        19.07 o                         
   2   1   7         74.49         56.15         5.07 o                         
   3   1   7        473.37        565.22        12.46 o                         
   4   1   7       2452.46       2454.09        42.95 o                         
   5   1   7        892.17        868.06        17.45 o                         
   6   1   7         26.36         37.84         5.52 o                         
   7   1   7         99.72        105.33         7.81 o                         
   8   1   7          3.02         15.03         7.58 o                         
   9   1   7         66.62         85.24        11.25 o                         
  -9   2   7        184.15        190.48        11.40 o                         
  -8   2   7        278.66        283.44        10.95 o                         
  -7   2   7          6.58         19.76         4.64 o                         
  -6   2   7          0.19         -1.01         3.27 o                         
  -5   2   7       1022.95       1011.21        17.85 o                         
  -4   2   7       2117.77       2167.61        35.56 o                         
  -3   2   7       1037.86       1088.90        20.27 o                         
  -2   2   7        187.00        183.12         5.42 o                         
  -1   2   7        294.47        325.92         7.17 o                         
   0   2   7         64.28         59.63         3.48 o                         
   1   2   7       3182.76       3516.05        58.46 o                         
   2   2   7       2026.06       2123.68        36.56 o                         
   3   2   7        230.04        274.31         7.89 o                         
   4   2   7          1.13         -3.44         3.44 o                         
   5   2   7        636.96        608.80        13.78 o                         
   6   2   7       1521.21       1491.04        27.12 o                         
   7   2   7        414.59        399.78        14.61 o                         
   8   2   7          1.39         -0.90         6.76 o                         
   9   2   7          1.46          4.01         8.61 o                         
  -9   3   7          5.92          4.56         6.27 o                         
  -8   3   7        357.50        383.00        12.59 o                         
  -7   3   7         16.47         24.09         5.23 o                         
  -6   3   7         21.37         31.18         3.97 o                         
  -5   3   7       2883.53       2825.73        46.31 o                         
  -4   3   7       1570.42       1508.06        24.68 o                         
  -3   3   7       1147.58       1208.39        19.83 o                         
  -2   3   7         92.74        117.26         4.36 o                         
  -1   3   7       7363.70       7563.85       132.34 o                         
   0   3   7        387.58        411.16         8.97 o                         
   1   3   7       1543.36       1555.66        29.32 o                         
   2   3   7       2328.21       2311.03        39.69 o                         
   3   3   7        544.39        550.30        12.37 o                         
   4   3   7       1365.95       1411.51        24.77 o                         
   5   3   7        129.41        127.67         6.64 o                         
   6   3   7       1149.83       1112.06        22.28 o                         
   7   3   7        373.17        359.11        13.84 o                         
   8   3   7         53.87         58.35         8.18 o                         
   9   3   7        363.58        373.15        19.29 o                         
  -9   4   7          1.77         18.17         6.33 o                         
  -8   4   7        176.82        178.07         9.71 o                         
  -7   4   7       1687.53       1626.16        39.65 o                         
  -6   4   7        122.60        137.12         5.64 o                         
  -5   4   7        733.03        747.05        15.78 o                         
  -4   4   7          4.24          7.16         2.89 o                         
  -3   4   7         57.05         50.59         3.20 o                         
  -2   4   7       4906.15       5074.89        90.35 o                         
  -1   4   7       1037.05       1120.35        18.39 o                         
   0   4   7       6024.54       6074.14        99.28 o                         
   1   4   7        400.42        375.43         8.94 o                         
   2   4   7        319.17        333.50         8.66 o                         
   3   4   7       3995.37       4077.95        68.41 o                         
   4   4   7        335.74        340.03         9.61 o                         
   5   4   7       1313.26       1326.17        25.07 o                         
   6   4   7         17.30         15.87         5.70 o                         
   7   4   7        404.04        359.52        13.47 o                         
   8   4   7       1061.56        987.15        26.54 o                         
   9   4   7        147.80        155.37        15.88 o                         
  -8   5   7        158.75        165.93         7.68 o                         
  -7   5   7          2.57          2.25         3.85 o                         
  -6   5   7        799.55        778.09        17.57 o                         
  -5   5   7        118.47        142.89         6.57 o                         
  -4   5   7        857.14        908.49        24.56 o                         
  -3   5   7       3614.62       3486.63        78.26 o                         
  -2   5   7        340.20        331.66        12.67 o                         
  -1   5   7       1082.69       1057.82        18.91 o                         
   0   5   7        810.40        753.73        14.61 o                         
   1   5   7       5990.07       6059.33        95.91 o                         
   2   5   7        787.05        799.11        15.49 o                         
   3   5   7        897.06        920.34        17.19 o                         
   4   5   7       3605.11       3518.44        62.52 o                         
   5   5   7         24.47         33.96         5.43 o                         
   6   5   7       2029.31       1881.64        38.52 o                         
   7   5   7        161.57        163.95         9.90 o                         
   8   5   7        260.43        262.31        14.04 o                         
  -8   6   7        183.38        214.74        12.29 o                         
  -7   6   7        253.74        257.32        10.72 o                         
  -6   6   7        123.78        123.74         7.71 o                         
  -5   6   7        997.64        946.80        26.32 o                         
  -4   6   7       3059.66       2795.07        68.77 o                         
  -3   6   7       1632.86       1598.41        41.65 o                         
  -2   6   7       2618.48       2484.46        58.17 o                         
  -1   6   7        924.28        882.07        18.00 o                         
   0   6   7       1841.86       1870.22        30.18 o                         
   1   6   7       4381.89       4215.40        65.53 o                         
   2   6   7       5005.48       4993.69        77.44 o                         
   3   6   7       3081.84       3122.33        51.82 o                         
   4   6   7         18.24         16.84         4.64 o                         
   5   6   7       2019.01       1756.41        43.27 o                         
   6   6   7        920.83        824.46        21.33 o                         
   7   6   7       1289.57       1304.05        30.80 o                         
   8   6   7        171.63        170.52        12.01 o                         
  -7   7   7         70.36         85.64        14.89 o                         
  -6   7   7       1502.51       1552.18        46.47 o                         
  -5   7   7        115.32        113.06        12.08 o                         
  -4   7   7        566.25        533.15        23.86 o                         
  -3   7   7       1520.06       1533.29        41.90 o                         
  -2   7   7         71.80         54.57         7.46 o                         
  -1   7   7      11559.22      11283.21       197.16 o                         
   0   7   7        112.99        132.19         5.17 o                         
   1   7   7        886.23        866.20        16.44 o                         
   2   7   7       3721.30       3624.46        59.14 o                         
   3   7   7         10.58          8.98         4.39 o                         
   4   7   7       4306.39       3961.48        80.72 o                         
   5   7   7        124.16        129.05         8.49 o                         
   6   7   7        538.69        529.51        15.88 o                         
   7   7   7        351.14        374.32        17.93 o                         
  -7   8   7        291.07        280.81        24.53 o                         
  -6   8   7        205.74        193.25        16.96 o                         
  -5   8   7        820.91        809.90        35.24 o                         
  -4   8   7       1427.60       1355.50        51.93 o                         
  -3   8   7        778.51        799.37        25.52 o                         
  -2   8   7       1842.07       1830.88        52.03 o                         
  -1   8   7         10.73          6.91         3.84 o                         
   0   8   7       3356.49       3335.73        58.05 o                         
   1   8   7       1367.79       1262.91        23.75 o                         
   2   8   7       2364.40       2414.43        48.05 o                         
   3   8   7        789.13        703.80        18.26 o                         
   4   8   7        138.65        151.54         8.57 o                         
   5   8   7       1286.07       1219.60        26.91 o                         
   6   8   7        127.34        126.11        10.07 o                         
  -6   9   7        394.28        469.77        28.24 o                         
  -5   9   7        390.58        376.19        24.93 o                         
  -4   9   7        280.34        302.81        30.79 o                         
  -3   9   7       1636.86       1481.06        73.89 o                         
  -2   9   7        274.39        290.31        17.23 o                         
  -1   9   7        824.58        784.70        22.80 o                         
   0   9   7        572.07        493.06        11.87 o                         
   1   9   7       1774.38       1858.59        42.35 o                         
   2   9   7        647.85        608.38        15.22 o                         
   3   9   7        691.76        757.65        18.43 o                         
   4   9   7       1161.85       1109.08        26.36 o                         
   5   9   7         39.91         25.45         6.93 o                         
  -4  10   7        316.87        403.00        31.98 o                         
  -3  10   7         17.07         39.41        11.27 o                         
  -2  10   7       1208.87       1266.66        44.02 o                         
  -1  10   7          9.99         22.24         5.54 o                         
   0  10   7       1500.14       1449.72        31.78 o                         
   1  10   7        482.82        475.64        14.96 o                         
   2  10   7        319.87        343.04        11.43 o                         
   3  10   7       1586.43       1606.69        36.18 o                         
   4  10   7        120.91        169.46        10.86 o                         
  -2  11   7         20.96         32.59        15.92 o                         
  -1  11   7       1416.28       1649.66        54.79 o                         
   0  11   7          2.77         10.99         4.54 o                         
   1  11   7        375.91        385.18        23.27 o                         
   2  11   7        497.03        504.37        24.31 o                         
  -9   0   8         14.11         21.91        12.12 o                         
  -8   0   8       1555.19       1534.21        69.43 o                         
  -7   0   8       2171.61       2147.99        72.17 o                         
  -6   0   8        824.98        845.50        24.41 o                         
  -5   0   8          1.49          4.08         4.36 o                         
  -4   0   8       1861.39       1804.77        44.26 o                         
  -3   0   8       8293.24       8289.84       190.18 o                         
  -2   0   8       7515.05       7175.65       154.04 o                         
  -1   0   8       4169.87       4017.63        93.42 o                         
   0   0   8       1928.28       1944.65        44.08 o                         
   1   0   8      15060.39      15953.97       340.37 o                         
   2   0   8       4916.15       5081.67       110.82 o                         
   3   0   8      11479.48      11164.00       239.89 o                         
   4   0   8       3338.56       3451.86        78.28 o                         
   5   0   8       3247.49       3313.53        75.61 o                         
   6   0   8       2659.25       2538.84        95.34 o                         
   7   0   8          1.99          7.47         9.48 o                         
   8   0   8       2745.03       2810.78       110.96 o                         
   9   0   8         64.69         61.49        17.11 o                         
  -9   1   8         43.34         58.65         7.65 o                         
  -8   1   8        167.23        176.85         8.89 o                         
  -7   1   8        951.98        940.87        21.94 o                         
  -6   1   8          0.24          1.31         3.62 o                         
  -5   1   8       6190.64       6129.70       100.55 o                         
  -4   1   8          6.76         12.93         2.97 o                         
  -3   1   8       5991.88       6038.03        92.23 o                         
  -2   1   8       2507.41       2407.35        37.77 o                         
  -1   1   8       1618.13       1551.84        27.89 o                         
   0   1   8      15100.37      14530.19       242.68 o                         
   1   1   8        229.01        194.64         6.02 o                         
   2   1   8      12395.64      12882.61       216.58 o                         
   3   1   8       1157.41       1216.26        23.24 o                         
   4   1   8       2625.78       2663.20        44.86 o                         
   5   1   8       4830.52       4975.50        83.64 o                         
   6   1   8        582.67        573.65        19.46 o                         
   7   1   8       2514.54       2545.33        52.30 o                         
   8   1   8         23.41         36.89         8.13 o                         
   9   1   8        461.19        462.27        23.40 o                         
  -9   2   8        543.99        579.07        22.41 o                         
  -8   2   8        142.50        165.97         9.12 o                         
  -7   2   8          2.42         12.60         4.61 o                         
  -6   2   8       1687.94       1629.07        28.45 o                         
  -5   2   8         26.84         55.93         3.87 o                         
  -4   2   8       5149.05       5070.08        83.27 o                         
  -3   2   8       1381.20       1437.12        23.53 o                         
  -2   2   8       3789.46       3773.86        58.19 o                         
  -1   2   8      12677.10      13330.30       214.86 o                         
   0   2   8       1783.63       1824.87        32.59 o                         
   1   2   8       6823.94       6638.92       112.60 o                         
   2   2   8         41.18         46.64         4.02 o                         
   3   2   8       5746.82       5987.24        98.98 o                         
   4   2   8       3128.82       3176.48        56.85 o                         
   5   2   8       1789.59       1765.78        31.67 o                         
   6   2   8       2950.31       2890.27        47.97 o                         
   7   2   8         35.62         23.17         6.31 o                         
   8   2   8        689.59        658.03        19.80 o                         
   9   2   8        105.67        101.01        11.28 o                         
  -9   3   8        166.67        183.72         9.88 o                         
  -8   3   8        180.84        209.20         9.52 o                         
  -7   3   8       1257.01       1247.78        27.77 o                         
  -6   3   8        189.71        190.18         7.10 o                         
  -5   3   8       2086.22       2084.71        35.03 o                         
  -4   3   8       1657.53       1584.90        25.93 o                         
  -3   3   8       3762.63       3672.78        56.76 o                         
  -2   3   8       4172.27       4366.87        66.95 o                         
  -1   3   8       1780.70       1708.50        29.72 o                         
   0   3   8       4475.12       4586.11        70.49 o                         
   1   3   8        241.78        207.23         6.63 o                         
   2   3   8       7861.03       7877.84       120.33 o                         
   3   3   8        705.99        754.44        16.43 o                         
   4   3   8       4017.26       4196.03        66.33 o                         
   5   3   8        819.53        748.08        16.31 o                         
   6   3   8         46.39         44.22         6.05 o                         
   7   3   8       1797.71       1890.29        41.07 o                         
   8   3   8          1.57         -0.36         7.35 o                         
   9   3   8        945.81       1013.82        33.23 o                         
  -8   4   8        504.42        490.66        17.25 o                         
  -7   4   8        302.56        293.31        13.48 o                         
  -6   4   8       1298.08       1278.88        23.49 o                         
  -5   4   8         39.68         48.30         3.79 o                         
  -4   4   8       1056.31       1043.50        19.31 o                         
  -3   4   8       1121.84       1116.29        23.21 o                         
  -2   4   8       2502.83       2470.72        41.63 o                         
  -1   4   8       3768.85       3689.75        63.04 o                         
   0   4   8        257.77        255.15         6.49 o                         
   1   4   8       4001.96       3955.06        61.53 o                         
   2   4   8        156.83        168.68         6.96 o                         
   3   4   8       2573.31       2568.37        42.93 o                         
   4   4   8       1622.60       1600.43        27.93 o                         
   5   4   8        988.35        961.08        20.35 o                         
   6   4   8       1083.32       1083.14        24.01 o                         
   7   4   8        241.13        219.25        11.91 o                         
   8   4   8        572.87        627.27        19.65 o                         
  -8   5   8         71.80         76.48         6.18 o                         
  -7   5   8         56.58         84.77         5.72 o                         
  -6   5   8        246.18        227.67         9.14 o                         
  -5   5   8       1398.68       1357.00        33.13 o                         
  -4   5   8         41.92         44.11         7.00 o                         
  -3   5   8        912.42        907.45        24.44 o                         
  -2   5   8        197.99        195.55        11.92 o                         
  -1   5   8          1.60          0.56         2.85 o                         
   0   5   8       6672.94       6613.82       104.39 o                         
   1   5   8        101.42         97.71         4.96 o                         
   2   5   8       3501.84       3655.07        59.42 o                         
   3   5   8        228.46        220.57         7.56 o                         
   4   5   8        579.14        572.17        14.02 o                         
   5   5   8       2187.33       2132.13        45.55 o                         
   6   5   8        793.39        755.07        19.55 o                         
   7   5   8        514.74        506.65        18.08 o                         
   8   5   8         20.90         21.30         8.86 o                         
  -8   6   8        124.32        144.70        16.12 o                         
  -7   6   8        121.01        133.14         9.47 o                         
  -6   6   8        185.25        210.54        15.63 o                         
  -5   6   8         19.30         -3.62         7.55 o                         
  -4   6   8        225.43        242.66        12.12 o                         
  -3   6   8       1269.12       1211.10        38.41 o                         
  -2   6   8       1450.66       1384.00        34.29 o                         
  -1   6   8        314.25        333.24        11.71 o                         
   0   6   8       1143.24       1124.50        19.30 o                         
   1   6   8        243.26        224.69         7.50 o                         
   2   6   8        540.24        521.98        12.32 o                         
   3   6   8       2580.74       2580.44        47.08 o                         
   4   6   8         32.29         27.33         5.35 o                         
   5   6   8        337.49        343.39        12.85 o                         
   6   6   8        133.11        132.86         9.08 o                         
   7   6   8         62.60         41.67        11.02 o                         
  -7   7   8         82.10         93.00        15.17 o                         
  -6   7   8         11.68         17.11        10.55 o                         
  -5   7   8        162.70        166.67        13.67 o                         
  -4   7   8        159.87        162.95        12.05 o                         
  -3   7   8        348.71        327.03        14.34 o                         
  -2   7   8        429.38        387.82        14.51 o                         
  -1   7   8         20.23         38.54         4.42 o                         
   0   7   8        461.59        472.97        10.50 o                         
   1   7   8         41.93         41.00         4.63 o                         
   2   7   8        418.66        436.71        10.85 o                         
   3   7   8         16.64         13.94         5.13 o                         
   4   7   8        261.67        266.48        10.76 o                         
   5   7   8         35.04         34.23         5.95 o                         
   6   7   8         74.14         93.02         8.45 o                         
   7   7   8         82.35         89.11        10.52 o                         
  -6   8   8         50.58         40.02        13.09 o                         
  -5   8   8         44.37         37.98        12.29 o                         
  -4   8   8         86.71        111.03        13.57 o                         
  -3   8   8          1.91          3.59         7.17 o                         
  -2   8   8         94.31         74.89        10.31 o                         
  -1   8   8        228.53        218.16         8.57 o                         
   0   8   8         12.76         11.47         3.29 o                         
   1   8   8        274.33        297.76        10.44 o                         
   2   8   8        122.06        113.49         6.59 o                         
   3   8   8        102.31         99.75         7.10 o                         
   4   8   8         58.00         63.68         6.91 o                         
   5   8   8         99.68        125.56         8.70 o                         
   6   8   8         59.31         56.82         8.27 o                         
  -5   9   8         20.48          6.11        10.89 o                         
  -4   9   8        138.02        169.26        15.81 o                         
  -3   9   8         14.76         11.96         9.56 o                         
  -2   9   8         10.88         16.23         8.91 o                         
  -1   9   8         28.12         25.40         9.25 o                         
   0   9   8        126.35        131.58         8.08 o                         
   1   9   8         65.17         57.82         6.80 o                         
   2   9   8         31.16         37.00         5.92 o                         
   3   9   8          0.37          1.20         5.25 o                         
   4   9   8         69.74         82.84         8.26 o                         
   5   9   8        186.02        225.20        11.19 o                         
  -4  10   8         77.34        100.52        14.53 o                         
  -3  10   8          6.55          6.88        10.60 o                         
  -2  10   8         29.08         46.06         9.84 o                         
  -1  10   8         14.00         18.15         9.13 o                         
   0  10   8          0.26         -4.65         5.68 o                         
   1  10   8        116.72        154.65         9.29 o                         
   2  10   8          0.86          2.30         5.59 o                         
   3  10   8          6.20         12.57         6.86 o                         
   4  10   8         85.35        103.01         9.58 o                         
  -1  11   8         95.16        157.31        14.83 o                         
   0  11   8          7.56          3.80         4.78 o                         
   1  11   8         92.96         99.95        14.09 o                         
  -9   1   9        209.37        217.20        11.66 o                         
  -8   1   9         27.54         34.40         6.12 o                         
  -7   1   9        362.97        365.59        12.03 o                         
  -6   1   9         50.68         53.92         4.57 o                         
  -5   1   9        597.47        636.55        13.97 o                         
  -4   1   9       1086.44       1093.67        19.05 o                         
  -3   1   9        364.58        366.38         8.16 o                         
  -2   1   9          4.31         12.44         2.80 o                         
  -1   1   9        272.01        355.48         8.06 o                         
   0   1   9        185.25        193.21         5.81 o                         
   1   1   9       1882.52       1944.77        32.67 o                         
   2   1   9        371.41        370.44         9.64 o                         
   3   1   9       1040.11       1124.07        20.33 o                         
   4   1   9         65.43         69.10         5.58 o                         
   5   1   9          9.73         24.48         5.29 o                         
   6   1   9        908.52        840.45        20.45 o                         
   7   1   9        393.72        387.52        15.58 o                         
   8   1   9         30.91         31.83         9.71 o                         
   9   1   9         16.24         40.05        11.18 o                         
  -9   2   9         30.71         39.15         9.05 o                         
  -8   2   9          0.70         -2.47         5.20 o                         
  -7   2   9        419.11        418.67        11.81 o                         
  -6   2   9        272.27        271.92         8.55 o                         
  -5   2   9         12.28         14.34         3.75 o                         
  -4   2   9        586.92        586.72        11.52 o                         
  -3   2   9        151.99        161.11         5.61 o                         
  -2   2   9        518.11        497.22         9.81 o                         
  -1   2   9       2141.47       2105.21        33.57 o                         
   0   2   9         54.29         43.50         4.09 o                         
   1   2   9        342.54        330.64         7.98 o                         
   2   2   9          2.43         -3.23         3.23 o                         
   3   2   9         59.61         57.84         5.19 o                         
   4   2   9       1612.30       1631.99        29.30 o                         
   5   2   9         49.87         44.33         5.96 o                         
   6   2   9        537.88        544.80        17.26 o                         
   7   2   9         71.39         64.07         8.63 o                         
   8   2   9         59.80         80.36        11.33 o                         
   9   2   9        247.82        240.96        46.14 o                         
  -8   3   9        103.77         96.52         7.19 o                         
  -7   3   9         52.98         74.32         5.85 o                         
  -6   3   9         84.49         76.69         5.44 o                         
  -5   3   9        316.37        285.98         8.44 o                         
  -4   3   9        215.00        228.89         6.36 o                         
  -3   3   9          0.22         -2.37         2.37 o                         
  -2   3   9       1990.45       1973.40        32.64 o                         
  -1   3   9          1.09         -2.56         2.56 o                         
   0   3   9        948.06        952.84        16.76 o                         
   1   3   9       1079.27       1145.00        21.42 o                         
   2   3   9        513.05        545.80        11.81 o                         
   3   3   9       1362.98       1320.41        32.74 o                         
   4   3   9         27.55         23.92         5.20 o                         
   5   3   9        596.56        554.34        13.82 o                         
   6   3   9         62.84         45.37         7.99 o                         
   7   3   9        110.22        127.66        10.26 o                         
   8   3   9        324.51        328.83        15.65 o                         
  -8   4   9        261.93        284.76        18.22 o                         
  -7   4   9         12.14         13.62         4.88 o                         
  -6   4   9        372.58        370.57         9.96 o                         
  -5   4   9       1744.98       1724.09        31.19 o                         
  -4   4   9         78.47         87.18         4.50 o                         
  -3   4   9       3227.44       3111.17        59.07 o                         
  -2   4   9          1.85          0.60         2.00 o                         
  -1   4   9       2153.10       2119.23        33.93 o                         
   0   4   9       1147.65       1167.19        19.99 o                         
   1   4   9       1830.40       1838.88        30.75 o                         
   2   4   9       5454.95       5340.04        88.87 o                         
   3   4   9        161.00        164.21         7.62 o                         
   4   4   9        865.92        849.51        17.17 o                         
   5   4   9        866.05        773.63        18.07 o                         
   6   4   9         90.27         71.75         9.58 o                         
   7   4   9        640.64        624.78        24.11 o                         
   8   4   9        254.58        261.93        15.26 o                         
  -8   5   9        142.67        155.07        14.50 o                         
  -7   5   9        765.77        678.11        18.65 o                         
  -6   5   9         57.25         84.43         5.28 o                         
  -5   5   9        431.86        434.38        14.92 o                         
  -4   5   9       2008.95       1851.46        44.64 o                         
  -3   5   9         46.17         41.23         6.62 o                         
  -2   5   9       2624.99       2623.49        48.16 o                         
  -1   5   9       1825.03       1774.18        30.89 o                         
   0   5   9       2780.34       2693.66        44.26 o                         
   1   5   9       2811.42       2625.17        42.34 o                         
   2   5   9         34.71         36.94         4.58 o                         
   3   5   9       2395.50       2296.06        43.88 o                         
   4   5   9        163.88        135.24         6.98 o                         
   5   5   9       2645.75       2501.19        73.59 o                         
   6   5   9        600.00        556.63        18.08 o                         
   7   5   9        190.55        205.16        12.09 o                         
   8   5   9        414.71        437.37        21.22 o                         
  -7   6   9         91.54        110.61        14.56 o                         
  -6   6   9        590.47        623.17        27.63 o                         
  -5   6   9        340.87        358.99        18.69 o                         
  -4   6   9        583.46        528.85        17.92 o                         
  -3   6   9        695.41        697.64        24.53 o                         
  -2   6   9        115.91        110.87         8.84 o                         
  -1   6   9       2972.58       2916.85        67.42 o                         
   0   6   9       1163.06       1124.39        20.12 o                         
   1   6   9        563.33        555.07        11.83 o                         
   2   6   9       1075.95       1049.53        20.85 o                         
   3   6   9          6.86         -0.03         4.59 o                         
   4   6   9       3449.59       3162.74        77.59 o                         
   5   6   9         42.19         33.86         6.48 o                         
   6   6   9       1100.60       1039.87        28.78 o                         
   7   6   9        386.66        385.75        17.41 o                         
  -7   7   9        275.29        297.92        23.68 o                         
  -6   7   9        173.83        164.17        16.99 o                         
  -5   7   9         48.09         50.18        10.24 o                         
  -4   7   9       1503.04       1430.06        44.20 o                         
  -3   7   9         17.34          9.78         8.41 o                         
  -2   7   9       2353.41       2377.40        74.91 o                         
  -1   7   9         59.18         54.14         5.15 o                         
   0   7   9        841.56        858.12        15.78 o                         
   1   7   9       2706.78       2571.31        44.49 o                         
   2   7   9       1560.48       1473.91        34.38 o                         
   3   7   9       2432.41       2230.65        43.41 o                         
   4   7   9         55.77         58.36         6.64 o                         
   5   7   9        263.85        272.16        11.64 o                         
   6   7   9        809.25        778.74        26.10 o                         
  -6   8   9        255.58        247.65        21.01 o                         
  -5   8   9        794.70        780.78        31.46 o                         
  -4   8   9        139.79        185.07        23.47 o                         
  -3   8   9       1162.96       1121.89        39.35 o                         
  -2   8   9        262.94        257.90        15.66 o                         
  -1   8   9       1978.40       1988.05        61.58 o                         
   0   8   9       1174.17       1066.93        20.96 o                         
   1   8   9       1390.20       1394.22        32.07 o                         
   2   8   9       1548.80       1428.62        30.63 o                         
   3   8   9          4.84          6.77         5.12 o                         
   4   8   9       1802.95       1760.00        39.85 o                         
   5   8   9        246.26        222.50        13.75 o                         
   6   8   9        787.99        915.81        28.97 o                         
  -5   9   9        249.78        260.10        21.97 o                         
  -4   9   9        547.95        578.35        27.04 o                         
  -3   9   9          0.02         -2.83        10.00 o                         
  -2   9   9       1830.52       1771.84        53.06 o                         
  -1   9   9        588.69        530.10        22.26 o                         
   0   9   9       1422.23       1399.15        40.51 o                         
   1   9   9        474.80        468.04        12.87 o                         
   2   9   9         47.25         63.99         7.19 o                         
   3   9   9       1498.71       1431.00        31.38 o                         
   4   9   9         29.56         39.27         7.22 o                         
   5   9   9       1038.64       1126.51        31.90 o                         
  -3  10   9        914.63        977.26        37.48 o                         
  -2  10   9         53.68         68.21        12.52 o                         
  -1  10   9        181.48        192.52        16.46 o                         
   0  10   9        525.63        502.55        20.69 o                         
   1  10   9        367.50        412.56        15.50 o                         
   2  10   9       1358.08       1189.68        39.62 o                         
   3  10   9        178.53        223.14        10.71 o                         
  -9   0  10        571.93        649.08        37.67 o                         
  -8   0  10        508.42        526.64        24.04 o                         
  -7   0  10        317.62        346.07        18.76 o                         
  -6   0  10         58.83         68.68         8.53 o                         
  -5   0  10       5072.06       4900.14       136.62 o                         
  -4   0  10       1713.97       1782.06        48.04 o                         
  -3   0  10       3908.34       3590.83       111.69 o                         
  -2   0  10       2120.62       2129.07        48.29 o                         
  -1   0  10       1863.27       2077.15        47.25 o                         
   0   0  10      10144.00      10187.02       218.48 o                         
   1   0  10       1685.84       1747.91        41.00 o                         
   2   0  10      10442.47      10705.12       230.25 o                         
   3   0  10        717.37        679.47        20.01 o                         
   4   0  10         75.55         56.95         8.20 o                         
   5   0  10      10184.42      10251.00       237.67 o                         
   6   0  10          5.47          2.49         7.29 o                         
   7   0  10       2449.33       2395.15        67.87 o                         
   8   0  10          5.72         -1.23        10.93 o                         
  -8   1  10        445.37        470.53        14.77 o                         
  -7   1  10          0.07         17.25         5.26 o                         
  -6   1  10       2256.19       2115.56        41.09 o                         
  -5   1  10        203.37        229.85         7.56 o                         
  -4   1  10        913.26        871.44        16.47 o                         
  -3   1  10       3963.45       4023.15        62.53 o                         
  -2   1  10       1666.41       1585.90        26.95 o                         
  -1   1  10       9202.00       9082.50       142.45 o                         
   0   1  10        291.46        270.65         7.13 o                         
   1   1  10       3563.01       3452.32        56.13 o                         
   2   1  10       3490.76       3565.67        60.29 o                         
   3   1  10       3997.55       4034.21        68.23 o                         
   4   1  10       4439.95       4468.41        73.15 o                         
   5   1  10       1128.43       1140.64        28.48 o                         
   6   1  10       1093.92       1076.87        24.80 o                         
   7   1  10        153.02        144.49        10.14 o                         
   8   1  10       1002.49       1048.33        30.06 o                         
  -8   2  10         11.56         16.38         5.72 o                         
  -7   2  10       1066.69       1028.69        24.27 o                         
  -6   2  10          0.30          5.86         4.40 o                         
  -5   2  10        271.80        285.90         8.06 o                         
  -4   2  10        867.93        846.67        15.56 o                         
  -3   2  10       1623.78       1525.40        25.36 o                         
  -2   2  10       3386.75       3299.57        51.58 o                         
  -1   2  10       1365.38       1358.10        22.77 o                         
   0   2  10       6481.55       6516.26       110.76 o                         
   1   2  10        285.89        317.23         8.54 o                         
   2   2  10       3446.57       3428.12        56.13 o                         
   3   2  10       2671.45       2774.47        45.08 o                         
   4   2  10       2680.31       2673.47        46.09 o                         
   5   2  10        825.54        818.70        20.12 o                         
   6   2  10         14.76          7.05         5.94 o                         
   7   2  10       1656.98       1556.04        58.32 o                         
   8   2  10        197.45        203.04        15.91 o                         
  -8   3  10         28.92         54.81         8.39 o                         
  -7   3  10         37.65         36.37         6.15 o                         
  -6   3  10        535.20        542.39        14.19 o                         
  -5   3  10        330.93        332.59         9.10 o                         
  -4   3  10       3810.69       3647.53        59.00 o                         
  -3   3  10       1261.77       1317.80        22.94 o                         
  -2   3  10        354.57        321.86         8.21 o                         
  -1   3  10       4187.78       4224.76        69.95 o                         
   0   3  10        121.12        151.84         5.64 o                         
   1   3  10       7890.28       8006.46       126.57 o                         
   2   3  10        399.10        417.45        10.24 o                         
   3   3  10       1701.73       1731.29        32.97 o                         
   4   3  10       2294.33       2257.60        39.35 o                         
   5   3  10         49.16         44.21         6.95 o                         
   6   3  10       3567.45       3429.47        73.92 o                         
   7   3  10          2.25         -4.03        12.49 o                         
   8   3  10        365.22        389.08        19.62 o                         
  -8   4  10         25.95         40.33         5.82 o                         
  -7   4  10        546.80        505.10        13.48 o                         
  -6   4  10          5.33          7.63         3.12 o                         
  -5   4  10       1200.97       1128.94        21.03 o                         
  -4   4  10        551.05        565.18        11.31 o                         
  -3   4  10        578.56        548.07        13.28 o                         
  -2   4  10       2822.77       2799.47        44.16 o                         
  -1   4  10         81.80        101.90         4.95 o                         
   0   4  10       4005.29       3977.51        62.06 o                         
   1   4  10        385.45        379.31         9.33 o                         
   2   4  10       3845.68       3885.85        65.45 o                         
   3   4  10       1570.82       1540.98        30.87 o                         
   4   4  10        282.93        312.02        10.43 o                         
   5   4  10       2757.12       2660.04        57.72 o                         
   6   4  10        114.11        139.60         9.35 o                         
   7   4  10        669.53        698.55        23.56 o                         
   8   4  10        169.47        192.48        13.68 o                         
  -7   5  10         48.33         47.85         5.53 o                         
  -6   5  10        370.66        361.97        11.59 o                         
  -5   5  10         14.28         17.90         4.57 o                         
  -4   5  10         52.44         54.93         8.54 o                         
  -3   5  10        940.02        920.01        21.47 o                         
  -2   5  10        386.94        408.19        11.14 o                         
  -1   5  10        582.59        572.87        11.65 o                         
   0   5  10        112.13        121.89         5.56 o                         
   1   5  10        273.32        291.99         8.18 o                         
   2   5  10       1471.97       1451.15        25.27 o                         
   3   5  10        796.37        770.90        17.00 o                         
   4   5  10        983.63        951.42        27.66 o                         
   5   5  10        542.25        551.75        17.56 o                         
   6   5  10         69.35         86.85         8.14 o                         
   7   5  10         51.69         59.01         9.78 o                         
  -7   6  10          8.29         -2.76        13.15 o                         
  -6   6  10        124.84        150.13        16.52 o                         
  -5   6  10        420.14        430.02        20.26 o                         
  -4   6  10        281.89        304.27        16.00 o                         
  -3   6  10        213.39        223.74        12.08 o                         
  -2   6  10        425.78        411.21        20.12 o                         
  -1   6  10        127.88        124.16         5.38 o                         
   0   6  10       1167.23       1162.89        20.25 o                         
   1   6  10          0.45         -3.44         3.44 o                         
   2   6  10        638.41        646.11        14.16 o                         
   3   6  10         11.58         13.05         5.84 o                         
   4   6  10        201.78        207.36        11.52 o                         
   5   6  10        131.84        150.09         9.55 o                         
   6   6  10          0.39          4.68         6.81 o                         
   7   6  10        530.88        607.08        29.96 o                         
  -6   7  10         43.25         47.74        13.84 o                         
  -5   7  10        246.52        243.36        17.42 o                         
  -4   7  10        119.76        159.07        13.37 o                         
  -3   7  10         83.25         89.03        10.80 o                         
  -2   7  10         63.84         60.41         9.50 o                         
  -1   7  10        626.13        569.11        17.12 o                         
   0   7  10        143.94        143.52         5.58 o                         
   1   7  10        727.59        724.46        16.16 o                         
   2   7  10          0.47         -4.61         4.61 o                         
   3   7  10        121.71        152.38         9.57 o                         
   4   7  10        131.68        126.05         8.81 o                         
   5   7  10         49.03         80.08         9.82 o                         
   6   7  10        283.07        311.40        14.83 o                         
  -5   8  10         25.43         36.74        13.79 o                         
  -4   8  10          3.20         18.18        17.49 o                         
  -3   8  10         88.15         82.73        14.53 o                         
  -2   8  10        359.45        376.33        23.04 o                         
  -1   8  10        567.89        496.68        21.29 o                         
   0   8  10          1.43          4.09         3.43 o                         
   1   8  10          0.33         -2.73         5.38 o                         
   2   8  10          1.84          5.32         5.42 o                         
   3   8  10        307.76        318.55        14.23 o                         
   4   8  10        325.17        347.04        17.28 o                         
   5   8  10          1.35          1.20         7.45 o                         
  -4   9  10         68.95         36.68        13.80 o                         
  -3   9  10         38.27         51.36        13.55 o                         
  -2   9  10         21.07         25.15        10.71 o                         
  -1   9  10        223.53        195.01        16.08 o                         
   0   9  10        100.04        119.60         8.56 o                         
   1   9  10         55.57         70.06         6.77 o                         
   2   9  10        134.11        126.88        10.48 o                         
   3   9  10         41.90         64.19         8.84 o                         
   4   9  10         35.04         27.77         7.37 o                         
  -2  10  10          6.36         -4.85        10.76 o                         
  -1  10  10         64.83         64.84        12.66 o                         
   0  10  10         15.78          5.74         8.29 o                         
   1  10  10         56.21         60.06         6.81 o                         
   2  10  10         66.17         66.67         7.16 o                         
  -8   1  11          0.63         15.52         7.55 o                         
  -7   1  11         54.36         69.57         7.12 o                         
  -6   1  11         87.70         91.07         6.39 o                         
  -5   1  11        341.29        346.27         9.51 o                         
  -4   1  11        725.17        674.75        13.56 o                         
  -3   1  11         91.11         99.46         4.91 o                         
  -2   1  11          5.74          5.69         3.30 o                         
  -1   1  11         26.23         25.83         3.84 o                         
   0   1  11       1822.27       1819.18        30.04 o                         
   1   1  11       1557.70       1516.94        26.75 o                         
   2   1  11        541.87        570.71        13.52 o                         
   3   1  11        807.92        783.95        16.90 o                         
   4   1  11        149.14        144.77         7.41 o                         
   5   1  11        701.75        658.54        16.68 o                         
   6   1  11        373.03        356.08        15.28 o                         
   7   1  11          0.87          5.37         8.14 o                         
   8   1  11         37.59         55.08        11.16 o                         
  -8   2  11         15.12         28.61         9.13 o                         
  -7   2  11        244.93        246.70        10.13 o                         
  -6   2  11          6.36         17.75         4.52 o                         
  -5   2  11          4.52         15.25         4.05 o                         
  -4   2  11        332.74        351.28         8.82 o                         
  -3   2  11        358.99        350.61         8.47 o                         
  -2   2  11       1743.17       1693.11        27.90 o                         
  -1   2  11         20.46         21.09         3.57 o                         
   0   2  11         60.02         72.01         5.10 o                         
   1   2  11       1307.51       1293.67        23.54 o                         
   2   2  11        755.34        767.87        15.80 o                         
   3   2  11       1869.90       1852.98        32.85 o                         
   4   2  11        102.92        101.62         7.15 o                         
   5   2  11         11.66          8.78         5.46 o                         
   6   2  11        144.95        153.59        10.69 o                         
   7   2  11          4.59         11.21         8.29 o                         
   8   2  11        468.71        523.59        20.36 o                         
  -8   3  11        102.89         91.82         9.21 o                         
  -7   3  11          5.66          7.25         5.53 o                         
  -6   3  11         58.23         49.99         6.26 o                         
  -5   3  11        554.25        560.18        13.23 o                         
  -4   3  11          6.49         14.67         3.62 o                         
  -3   3  11       1305.46       1240.17        22.98 o                         
  -2   3  11        106.80        109.11         4.90 o                         
  -1   3  11        655.53        602.46        12.89 o                         
   0   3  11        546.68        577.26        12.15 o                         
   1   3  11          1.37         -0.06         3.74 o                         
   2   3  11       2183.53       2106.50        37.39 o                         
   3   3  11        160.23        130.22         7.26 o                         
   4   3  11        135.68        154.13         7.70 o                         
   5   3  11        455.04        419.95        13.87 o                         
   6   3  11         38.50         44.62         7.92 o                         
   7   3  11        239.24        233.99        14.23 o                         
   8   3  11          0.79        -11.62        11.62 o                         
  -7   4  11         11.42         12.83         4.19 o                         
  -6   4  11        809.80        776.18        20.63 o                         
  -5   4  11        334.73        340.82         9.51 o                         
  -4   4  11        301.80        283.91         7.47 o                         
  -3   4  11        155.87        173.18         5.56 o                         
  -2   4  11        509.88        529.86        11.03 o                         
  -1   4  11       2684.18       2660.50        47.11 o                         
   0   4  11       1550.46       1569.31        26.46 o                         
   1   4  11        501.89        498.67        11.71 o                         
   2   4  11        320.64        314.92        10.11 o                         
   3   4  11       1047.82        997.04        22.37 o                         
   4   4  11        963.68        869.00        22.84 o                         
   5   4  11       1590.06       1469.54        31.66 o                         
   6   4  11        413.21        436.29        21.46 o                         
   7   4  11         63.29         65.99        11.01 o                         
  -7   5  11         58.26         58.90         5.98 o                         
  -6   5  11         70.89         63.73         5.51 o                         
  -5   5  11        319.76        309.23        16.81 o                         
  -4   5  11          0.36         -4.46         4.46 o                         
  -3   5  11       1420.87       1387.46        28.58 o                         
  -2   5  11          1.04          2.23         2.96 o                         
  -1   5  11        361.84        349.99         8.93 o                         
   0   5  11       1998.92       1926.77        36.85 o                         
   1   5  11        301.94        297.03         8.55 o                         
   2   5  11       1931.95       1951.93        35.29 o                         
   3   5  11        193.69        173.59         8.64 o                         
   4   5  11       1207.83       1179.78        26.36 o                         
   5   5  11        279.41        224.70        12.09 o                         
   6   5  11        207.41        222.14        13.43 o                         
   7   5  11        963.06       1018.97        31.80 o                         
  -7   6  11        510.01        548.24        31.19 o                         
  -6   6  11        106.39        125.76        15.66 o                         
  -5   6  11          2.16          7.55        10.86 o                         
  -4   6  11        874.92        859.13        40.20 o                         
  -3   6  11         77.92         93.71        11.65 o                         
  -2   6  11       2971.00       2817.50        63.96 o                         
  -1   6  11         66.45         66.62         4.41 o                         
   0   6  11        221.93        226.75         7.07 o                         
   1   6  11       1747.25       1639.70        29.88 o                         
   2   6  11        249.25        219.16        10.04 o                         
   3   6  11       2978.52       2839.95        56.88 o                         
   4   6  11         25.63         21.81         6.50 o                         
   5   6  11        196.38        199.68        11.99 o                         
   6   6  11        455.29        449.57        18.96 o                         
  -6   7  11         67.69         80.50        30.71 o                         
  -5   7  11       1227.72       1215.88        42.86 o                         
  -4   7  11        330.50        370.00        21.45 o                         
  -3   7  11        375.41        373.16        18.67 o                         
  -2   7  11       1201.94       1160.05        36.96 o                         
  -1   7  11        610.25        671.81        18.49 o                         
   0   7  11       2722.41       2491.64        46.13 o                         
   1   7  11        940.11        949.61        21.37 o                         
   2   7  11       1232.03       1163.91        26.08 o                         
   3   7  11         50.24         48.17         6.35 o                         
   4   7  11        625.94        640.21        22.66 o                         
   5   7  11       1626.54       1650.63        46.27 o                         
   6   7  11        755.76        921.83        26.70 o                         
  -5   8  11         36.38         26.38        13.01 o                         
  -4   8  11        708.09        765.82        35.35 o                         
  -3   8  11        210.95        245.77        18.22 o                         
  -2   8  11       1430.07       1499.32        50.38 o                         
  -1   8  11        334.37        316.54        22.18 o                         
   0   8  11        548.51        526.57        14.60 o                         
   1   8  11       1059.11        991.83        23.67 o                         
   2   8  11          0.32         -2.86         4.91 o                         
   3   8  11       1468.58       1497.06        36.22 o                         
   4   8  11        134.26        108.97        11.00 o                         
   5   8  11        491.18        538.50        20.85 o                         
  -4   9  11         40.95         56.89        13.80 o                         
  -3   9  11        935.01       1010.96        38.50 o                         
  -2   9  11         21.12         15.90        11.23 o                         
  -1   9  11        419.85        427.88        29.33 o                         
   0   9  11        721.53        692.46        23.59 o                         
   1   9  11         31.17         43.23         5.08 o                         
   2   9  11       1362.68       1384.52        33.99 o                         
   3   9  11          0.40          6.40         6.91 o                         
  -1  10  11        426.13        431.34        24.05 o                         
   0  10  11        239.26        287.51        19.32 o                         
   1  10  11        436.27        442.14        16.91 o                         
  -8   0  12        207.71        234.16        15.24 o                         
  -7   0  12        513.29        535.11        25.38 o                         
  -6   0  12       1045.63       1056.80        37.81 o                         
  -5   0  12         27.14         27.36         7.12 o                         
  -4   0  12       1666.76       1578.70        44.03 o                         
  -3   0  12        453.60        407.12        17.64 o                         
  -2   0  12        135.13        147.71         8.26 o                         
  -1   0  12       6946.15       6985.16       161.75 o                         
   0   0  12         82.17        108.69         7.88 o                         
   1   0  12       2692.90       2655.98        60.80 o                         
   2   0  12        241.74        219.58        11.24 o                         
   3   0  12         57.79         51.79         7.86 o                         
   4   0  12       6117.88       5812.11       138.03 o                         
   5   0  12        349.72        346.72        17.06 o                         
   6   0  12       1494.24       1392.76        43.74 o                         
   7   0  12        341.89        327.06        23.84 o                         
   8   0  12         41.72         80.17        16.15 o                         
  -8   1  12         69.26         97.69         8.09 o                         
  -7   1  12        316.21        353.51        12.28 o                         
  -6   1  12         61.32         85.90         6.54 o                         
  -5   1  12        333.59        321.35        10.33 o                         
  -4   1  12       2054.16       2016.16        34.52 o                         
  -3   1  12        493.96        456.57        12.01 o                         
  -2   1  12       3354.07       3307.32        60.35 o                         
  -1   1  12         13.46          9.09         3.69 o                         
   0   1  12       2298.41       2297.80        38.69 o                         
   1   1  12       2717.43       2821.57        46.93 o                         
   2   1  12       2868.30       2887.85        50.50 o                         
   3   1  12       4032.67       4019.83        68.60 o                         
   4   1  12        303.26        286.19        13.14 o                         
   5   1  12       1904.56       1786.79        41.07 o                         
   6   1  12        439.14        421.96        16.70 o                         
   7   1  12       1343.72       1402.45        36.91 o                         
   8   1  12        314.81        348.89        18.68 o                         
  -8   2  12        313.70        346.52        16.75 o                         
  -7   2  12          3.84          3.82         5.42 o                         
  -6   2  12        624.62        634.21        16.56 o                         
  -5   2  12       1938.06       1936.53        36.01 o                         
  -4   2  12        769.98        732.20        14.88 o                         
  -3   2  12       3029.31       2976.05        48.96 o                         
  -2   2  12        210.82        179.65         6.91 o                         
  -1   2  12       2345.56       2319.16        37.55 o                         
   0   2  12       1322.58       1348.72        26.06 o                         
   1   2  12       5283.25       5228.79        84.05 o                         
   2   2  12       3513.61       3532.79        68.35 o                         
   3   2  12       2087.99       2038.88        35.87 o                         
   4   2  12        972.50        932.20        20.34 o                         
   5   2  12        331.47        301.78        14.03 o                         
   6   2  12       1841.90       1825.93        40.02 o                         
   7   2  12        106.72        118.29        11.10 o                         
  -7   3  12        500.19        551.20        18.90 o                         
  -6   3  12         78.70         88.85         6.52 o                         
  -5   3  12        569.09        530.87        18.72 o                         
  -4   3  12        225.99        241.07         8.24 o                         
  -3   3  12         20.84         26.10         3.98 o                         
  -2   3  12       4572.65       4493.40        72.37 o                         
  -1   3  12         23.93         25.47         4.20 o                         
   0   3  12       3654.93       3666.17        62.30 o                         
   1   3  12        229.40        227.78         8.51 o                         
   2   3  12         46.65         53.65         5.37 o                         
   3   3  12       2161.30       2035.06        39.93 o                         
   4   3  12        210.91        201.33         9.28 o                         
   5   3  12       1911.39       1862.80        40.79 o                         
   6   3  12         98.66         91.99         9.85 o                         
   7   3  12        151.57        145.20        13.05 o                         
  -7   4  12         12.29          8.29         8.30 o                         
  -6   4  12        250.01        232.58        11.12 o                         
  -5   4  12        224.35        242.90         7.40 o                         
  -4   4  12        286.64        276.12         8.49 o                         
  -3   4  12        195.41        209.03         7.11 o                         
  -2   4  12          9.44          8.46         3.34 o                         
  -1   4  12       1157.58       1119.59        20.23 o                         
   0   4  12        454.80        502.27        11.70 o                         
   1   4  12        933.54        926.05        17.75 o                         
   2   4  12        331.19        355.96        10.93 o                         
   3   4  12        142.56        167.59        11.31 o                         
   4   4  12       1672.70       1592.99        33.33 o                         
   5   4  12          8.10         15.91         7.16 o                         
   6   4  12        481.17        507.52        17.31 o                         
   7   4  12        147.18        135.46        11.29 o                         
  -7   5  12         83.05         58.77         8.13 o                         
  -6   5  12         51.91         48.49         6.39 o                         
  -5   5  12         35.59         35.69        11.95 o                         
  -4   5  12       1620.83       1542.08        45.91 o                         
  -3   5  12        944.55        904.67        21.54 o                         
  -2   5  12        396.04        396.49         8.96 o                         
  -1   5  12         55.49         45.09         3.91 o                         
   0   5  12        203.35        205.47         6.99 o                         
   1   5  12       1058.18       1018.15        19.77 o                         
   2   5  12       2011.41       1931.70        38.46 o                         
   3   5  12        504.47        492.19        15.35 o                         
   4   5  12        120.65        139.97         8.90 o                         
   5   5  12        389.74        398.18        16.72 o                         
   6   5  12        321.91        320.01        16.11 o                         
  -6   6  12        309.64        325.21        21.24 o                         
  -5   6  12         21.68         28.50        12.66 o                         
  -4   6  12         20.67         46.50        12.05 o                         
  -3   6  12        182.69        217.54        16.09 o                         
  -2   6  12        136.67        129.40        14.54 o                         
  -1   6  12       2130.23       2158.02        37.65 o                         
   0   6  12          1.17         -2.10         4.56 o                         
   1   6  12        397.48        411.97        11.32 o                         
   2   6  12        344.22        377.10        12.29 o                         
   3   6  12         57.10         50.37         6.70 o                         
   4   6  12        754.35        795.55        22.08 o                         
   5   6  12         92.20        102.45         9.43 o                         
   6   6  12        479.81        535.03        20.11 o                         
  -5   7  12          2.51         19.54        12.54 o                         
  -4   7  12         42.44         68.21        13.65 o                         
  -3   7  12          7.66          1.80         8.80 o                         
  -2   7  12        125.81        130.56        12.34 o                         
  -1   7  12          0.02          4.09         5.74 o                         
   0   7  12        234.55        248.33         8.52 o                         
   1   7  12          0.43         -1.47         4.81 o                         
   2   7  12         40.98         54.16         6.36 o                         
   3   7  12         85.40        101.26         9.13 o                         
   4   7  12         10.94         21.65         7.72 o                         
   5   7  12         54.09        121.51        10.51 o                         
  -4   8  12         14.70         45.23        21.93 o                         
  -3   8  12         72.65         95.71        13.98 o                         
  -2   8  12          8.15         28.93        11.77 o                         
  -1   8  12        203.39        207.82        16.83 o                         
   0   8  12         63.22         63.04         4.95 o                         
   1   8  12        110.75        119.41         7.48 o                         
   2   8  12         31.44         35.21         6.59 o                         
   3   8  12        186.18        203.53        10.62 o                         
   4   8  12         66.34         88.12         8.96 o                         
  -3   9  12         11.55         -5.24        13.07 o                         
  -2   9  12         27.46         22.03        11.68 o                         
  -1   9  12         27.28         30.37        13.30 o                         
   0   9  12          1.65         24.43         5.79 o                         
   1   9  12         12.72         10.60         6.05 o                         
   2   9  12         80.17         77.17        10.04 o                         
  -7   1  13         99.60        107.06         7.97 o                         
  -6   1  13         36.73         40.67         6.16 o                         
  -5   1  13          2.41         13.60         4.97 o                         
  -4   1  13         82.46         80.33         6.11 o                         
  -3   1  13         50.60         46.69         4.31 o                         
  -2   1  13          0.95          4.86         3.84 o                         
  -1   1  13         83.88         77.10         5.42 o                         
   0   1  13        506.06        485.22        11.89 o                         
   1   1  13       1044.96       1028.17        19.53 o                         
   2   1  13        717.39        665.69        16.37 o                         
   3   1  13        297.40        282.79        10.61 o                         
   4   1  13          4.48          2.08         5.68 o                         
   5   1  13          3.55         -1.95         6.89 o                         
   6   1  13         41.57         54.97         8.99 o                         
   7   1  13         42.61         56.32         9.98 o                         
  -7   2  13          2.27          3.61         5.63 o                         
  -6   2  13         36.84         43.44         6.36 o                         
  -5   2  13        386.49        406.39        11.57 o                         
  -4   2  13         22.97         29.20         4.82 o                         
  -3   2  13        241.16        220.84         7.66 o                         
  -2   2  13          1.04          9.94         3.84 o                         
  -1   2  13        111.66        123.51         6.22 o                         
   0   2  13        563.30        550.35        15.49 o                         
   1   2  13         32.07         29.37         4.70 o                         
   2   2  13        616.31        594.67        13.97 o                         
   3   2  13         11.03          1.07         5.17 o                         
   4   2  13          1.12          3.85         6.00 o                         
   5   2  13        626.20        611.76        17.82 o                         
   6   2  13         25.13         33.86        11.20 o                         
   7   2  13        224.37        214.89        14.13 o                         
  -7   3  13          2.30         -2.72         5.96 o                         
  -6   3  13        141.72        133.38         8.03 o                         
  -5   3  13          1.23         -0.07         4.83 o                         
  -4   3  13        522.35        479.85        12.81 o                         
  -3   3  13        234.99        245.32         7.75 o                         
  -2   3  13       1213.44       1162.32        22.90 o                         
  -1   3  13        502.92        516.22        12.09 o                         
   0   3  13         11.27          8.55         4.75 o                         
   1   3  13       2863.97       2717.42        51.49 o                         
   2   3  13        139.82        144.84         7.55 o                         
   3   3  13        449.92        464.79        15.06 o                         
   4   3  13        447.55        423.15        15.87 o                         
   5   3  13        322.89        323.21        14.23 o                         
   6   3  13        321.81        319.36        17.84 o                         
   7   3  13          0.51          6.21         8.88 o                         
  -7   4  13        252.63        274.61        13.59 o                         
  -6   4  13        203.01        183.94         9.83 o                         
  -5   4  13          2.10          2.30         4.11 o                         
  -4   4  13         57.11         68.47         4.84 o                         
  -3   4  13        138.15        154.10         6.75 o                         
  -2   4  13       1229.68       1157.96        23.05 o                         
  -1   4  13       1058.47        994.93        19.00 o                         
   0   4  13        470.38        437.91        10.99 o                         
   1   4  13        133.06        131.91         9.33 o                         
   2   4  13        481.30        467.44        12.71 o                         
   3   4  13        709.26        642.97        25.23 o                         
   4   4  13        969.55        902.23        21.99 o                         
   5   4  13         94.86         82.86         9.89 o                         
   6   4  13          0.14         14.39         8.37 o                         
  -6   5  13        176.15        172.97        12.43 o                         
  -5   5  13          7.07          6.21         6.61 o                         
  -4   5  13       1223.78       1175.65        32.23 o                         
  -3   5  13          0.94          4.58         4.31 o                         
  -2   5  13         15.91         24.66         3.30 o                         
  -1   5  13        853.70        794.02        17.69 o                         
   0   5  13        190.11        181.02         8.07 o                         
   1   5  13        902.89        882.28        19.34 o                         
   2   5  13        171.39        155.61         8.69 o                         
   3   5  13        502.17        482.49        17.45 o                         
   4   5  13        391.32        366.96        14.58 o                         
   5   5  13          2.16          1.85         7.03 o                         
   6   5  13        646.13        723.55        24.33 o                         
  -5   6  13        921.22        945.59        56.63 o                         
  -4   6  13         37.59         31.53        12.98 o                         
  -3   6  13        898.89        847.00        33.31 o                         
  -2   6  13        147.55        151.29        12.19 o                         
  -1   6  13         95.76        106.71         5.11 o                         
   0   6  13       1672.07       1594.01        40.23 o                         
   1   6  13         17.78         24.47         5.04 o                         
   2   6  13       1739.47       1623.64        35.01 o                         
   3   6  13        121.91        114.82         8.71 o                         
   4   6  13        188.38        213.90        11.34 o                         
   5   6  13       1006.18       1052.41        26.71 o                         
  -5   7  13         73.27         66.86        14.35 o                         
  -4   7  13         20.75         15.97        13.04 o                         
  -3   7  13        690.85        713.34        38.70 o                         
  -2   7  13       1033.80       1078.44        36.27 o                         
  -1   7  13        493.32        467.99        22.53 o                         
   0   7  13        109.32        110.90         6.50 o                         
   1   7  13        585.33        560.86        16.73 o                         
   2   7  13        268.83        268.15        11.25 o                         
   3   7  13        988.65        988.93        24.35 o                         
   4   7  13        439.44        451.86        17.30 o                         
  -3   8  13        350.14        362.02        30.20 o                         
  -2   8  13        316.05        303.94        22.85 o                         
  -1   8  13         73.44        101.81         8.61 o                         
   0   8  13        939.43        903.35        24.27 o                         
   1   8  13          8.59         10.45         6.87 o                         
   2   8  13        724.89        766.86        22.39 o                         
   3   8  13         15.33          8.24         7.20 o                         
  -1   9  13        736.28        766.88        32.70 o                         
   0   9  13         33.03         57.12         8.36 o                         
  -7   0  14        536.85        609.46        29.55 o                         
  -6   0  14        236.90        281.39        19.52 o                         
  -5   0  14          9.39          5.67         9.46 o                         
  -4   0  14       1330.53       1348.26        43.87 o                         
  -3   0  14          1.48          3.17         7.19 o                         
  -2   0  14       3579.33       3353.94        87.50 o                         
  -1   0  14         21.35         21.28         7.27 o                         
   0   0  14        549.02        510.93        17.02 o                         
   1   0  14       3826.51       3925.93       112.06 o                         
   2   0  14         47.25         23.20         9.76 o                         
   3   0  14       2698.46       2637.22        72.71 o                         
   4   0  14         84.95        106.62        13.01 o                         
   5   0  14        290.73        322.67        23.56 o                         
   6   0  14        483.90        562.81        35.10 o                         
   7   0  14        364.63        357.72        31.78 o                         
  -7   1  14        100.01        134.16         8.99 o                         
  -6   1  14        447.40        468.56        17.66 o                         
  -5   1  14        634.64        651.58        17.90 o                         
  -4   1  14        331.53        311.66        10.90 o                         
  -3   1  14        689.03        664.58        16.14 o                         
  -2   1  14        280.13        311.04        10.77 o                         
  -1   1  14       2026.35       1924.00        34.73 o                         
   0   1  14       1153.86       1170.48        23.92 o                         
   1   1  14       1174.85       1106.49        24.96 o                         
   2   1  14        865.10        846.58        22.39 o                         
   3   1  14          2.50         -3.38         5.90 o                         
   4   1  14       1950.36       1853.41        41.47 o                         
   5   1  14        335.14        319.62        15.46 o                         
   6   1  14        963.32       1021.15        27.94 o                         
  -7   2  14         56.76         66.22         7.87 o                         
  -6   2  14         92.50        105.81         7.23 o                         
  -5   2  14        101.84        108.31         6.81 o                         
  -4   2  14       1166.78       1150.46        23.53 o                         
  -3   2  14         14.04         11.57         4.42 o                         
  -2   2  14       1025.71        993.38        21.02 o                         
  -1   2  14        847.75        879.49        19.21 o                         
   0   2  14       1528.73       1472.59        31.33 o                         
   1   2  14        966.74        944.81        21.16 o                         
   2   2  14        862.93        808.97        23.49 o                         
   3   2  14       2203.08       2107.85        42.19 o                         
   4   2  14         10.67         20.01         7.03 o                         
   5   2  14       1845.44       1824.77        44.60 o                         
   6   2  14        149.26        162.51        13.41 o                         
  -6   3  14         29.93         30.03         6.64 o                         
  -5   3  14         92.80         95.70         6.89 o                         
  -4   3  14         16.37         27.40         5.10 o                         
  -3   3  14       1333.60       1331.57        26.23 o                         
  -2   3  14          0.62         12.34         4.42 o                         
  -1   3  14       1129.38       1048.39        26.84 o                         
   0   3  14        450.10        463.53        12.60 o                         
   1   3  14        560.37        542.22        18.35 o                         
   2   3  14       2696.95       2617.28        50.78 o                         
   3   3  14        158.58        158.66         9.83 o                         
   4   3  14        829.96        831.63        21.00 o                         
   5   3  14         45.90         36.17         7.72 o                         
   6   3  14        297.03        368.66        17.31 o                         
  -6   4  14        309.86        338.32        17.63 o                         
  -5   4  14        342.08        333.37        12.68 o                         
  -4   4  14        201.15        245.73         9.15 o                         
  -3   4  14          9.51         16.34         4.84 o                         
  -2   4  14        873.73        857.95        20.55 o                         
  -1   4  14         72.35         87.12         5.59 o                         
   0   4  14        507.41        493.60        12.64 o                         
   1   4  14        485.88        451.62        12.61 o                         
   2   4  14         44.57         43.56         7.16 o                         
   3   4  14        824.44        876.27        22.39 o                         
   4   4  14         12.76         25.29         7.12 o                         
   5   4  14        499.12        548.25        19.45 o                         
   6   4  14        145.23        138.74        13.08 o                         
  -5   5  14        274.47        294.85        19.98 o                         
  -4   5  14        124.52        126.86         8.98 o                         
  -3   5  14        276.63        278.68         9.52 o                         
  -2   5  14        195.53        209.36         8.58 o                         
  -1   5  14        475.56        500.66        15.15 o                         
   0   5  14        441.21        428.68        12.92 o                         
   1   5  14        563.28        602.18        19.52 o                         
   2   5  14         96.41        110.28         7.99 o                         
   3   5  14          2.85         -6.24         6.61 o                         
   4   5  14        613.93        671.21        19.61 o                         
   5   5  14         49.05         66.33         9.50 o                         
  -5   6  14         31.41         49.71        13.31 o                         
  -4   6  14        247.63        299.71        28.48 o                         
  -3   6  14          0.01         20.23         9.86 o                         
  -2   6  14        175.09        190.01         8.69 o                         
  -1   6  14          4.40          5.03         3.51 o                         
   0   6  14         39.56         39.00         6.02 o                         
   1   6  14        430.57        440.12        13.61 o                         
   2   6  14         15.25         16.34         6.91 o                         
   3   6  14        415.96        499.27        16.51 o                         
   4   6  14         94.80         98.52         9.16 o                         
  -4   7  14         55.99         43.02        13.77 o                         
  -3   7  14        118.40        198.67        18.97 o                         
  -2   7  14         14.75         19.13        13.17 o                         
  -1   7  14         73.30         80.75         7.10 o                         
   0   7  14         55.02         62.05         6.64 o                         
   1   7  14         63.35         75.71         7.03 o                         
   2   7  14         71.88         76.92         7.58 o                         
   3   7  14         74.57         85.69         8.62 o                         
  -2   8  14          0.79         49.90        30.74 o                         
  -1   8  14        181.94        160.49        17.22 o                         
   0   8  14        104.43         96.98         9.40 o                         
   1   8  14         26.43         23.07         6.12 o                         
   2   8  14         13.64         15.93         9.15 o                         
  -6   1  15          3.74         11.94         6.10 o                         
  -5   1  15        250.08        255.90        10.39 o                         
  -4   1  15         36.22         37.50         6.68 o                         
  -3   1  15        313.75        314.98        11.11 o                         
  -2   1  15          0.06         14.55         5.57 o                         
  -1   1  15         12.27          7.31         5.26 o                         
   0   1  15         34.36         49.27         7.52 o                         
   1   1  15         77.30         81.40         7.25 o                         
   2   1  15        605.69        553.66        16.25 o                         
   3   1  15         19.63         20.83         6.83 o                         
   4   1  15         20.74         12.90         7.50 o                         
   5   1  15        132.11        144.67        12.84 o                         
   6   1  15         84.16        102.08        11.87 o                         
  -6   2  15        143.92        158.09         9.44 o                         
  -5   2  15        116.49        123.92         7.44 o                         
  -4   2  15         52.94         51.56         5.88 o                         
  -3   2  15         61.05         63.04         5.97 o                         
  -2   2  15         12.57         24.09         6.30 o                         
  -1   2  15        637.23        602.82        17.60 o                         
   0   2  15        182.92        182.30         9.95 o                         
   1   2  15          2.47          0.72         5.57 o                         
   2   2  15        127.47        135.25         9.67 o                         
   3   2  15          1.52          8.78         6.65 o                         
   4   2  15        360.35        337.20        16.26 o                         
   5   2  15         92.40         91.48        10.52 o                         
   6   2  15          7.48          9.32         8.88 o                         
  -6   3  15          0.00          1.32         6.82 o                         
  -5   3  15         31.05         29.90         6.10 o                         
  -4   3  15        318.29        317.62        12.85 o                         
  -3   3  15         40.93         38.94         5.45 o                         
  -2   3  15         99.88        103.77         7.04 o                         
  -1   3  15          9.57          9.10         4.93 o                         
   0   3  15        397.99        392.08        13.46 o                         
   1   3  15        241.90        240.39        11.03 o                         
   2   3  15        223.25        228.80        11.24 o                         
   3   3  15        299.86        282.36        12.75 o                         
   4   3  15         76.56         62.35         8.49 o                         
   5   3  15        139.93        162.93        11.87 o                         
  -5   4  15        106.09        125.65         8.18 o                         
  -4   4  15        297.13        309.43        10.91 o                         
  -3   4  15         42.62         50.99         4.99 o                         
  -2   4  15         18.01         22.04         5.25 o                         
  -1   4  15        282.75        273.20         9.76 o                         
   0   4  15         31.03         20.66         5.59 o                         
   1   4  15       1170.95       1168.83        28.23 o                         
   2   4  15         27.92         12.78         7.19 o                         
   3   4  15        213.84        221.46        12.11 o                         
   4   4  15        136.54        139.51        11.86 o                         
   5   4  15         13.00          7.65         8.55 o                         
  -5   5  15        234.76        235.77        20.84 o                         
  -4   5  15         36.30         45.76         7.17 o                         
  -3   5  15        236.39        228.17         8.84 o                         
  -2   5  15        827.43        789.39        18.69 o                         
  -1   5  15        208.35        203.96         9.46 o                         
   0   5  15        376.91        407.76        15.11 o                         
   1   5  15         43.39         25.58         6.03 o                         
   2   5  15        420.82        392.63        16.56 o                         
   3   5  15        401.85        432.73        18.33 o                         
   4   5  15        278.00        299.95        14.40 o                         
  -4   6  15         86.06        122.55        14.94 o                         
  -3   6  15        141.34        147.67        13.99 o                         
  -2   6  15         37.14         38.78         7.02 o                         
  -1   6  15        887.11        836.61        18.48 o                         
   0   6  15          7.16         17.42         5.84 o                         
   1   6  15        185.60        171.55         9.57 o                         
   2   6  15        223.93        190.59        10.63 o                         
   3   6  15        165.88        169.28        11.77 o                         
  -2   7  15         37.22         32.00        22.05 o                         
  -1   7  15          2.38         -4.50         7.26 o                         
   0   7  15        505.05        486.69        15.01 o                         
   1   7  15        205.75        165.50         9.98 o                         
   2   7  15        906.34        933.01        28.17 o                         
  -5   0  16        660.24        619.24        28.40 o                         
  -4   0  16         96.42         66.34        10.51 o                         
  -3   0  16        647.03        600.34        22.45 o                         
  -2   0  16          5.99         14.99         7.53 o                         
  -1   0  16        217.54        210.93        13.72 o                         
   0   0  16       1255.62       1276.30        44.28 o                         
   1   0  16       1394.15       1274.64        48.85 o                         
   2   0  16       1319.18       1295.61        43.69 o                         
   3   0  16         26.80         -2.45         9.77 o                         
   4   0  16        506.92        490.93        29.02 o                         
   5   0  16       1048.76       1063.84        41.22 o                         
  -5   1  16         64.70         61.93         6.87 o                         
  -4   1  16        284.03        300.47        11.39 o                         
  -3   1  16        138.66        158.63         8.42 o                         
  -2   1  16       1092.34       1039.23        25.70 o                         
  -1   1  16        463.23        502.45        14.69 o                         
   0   1  16        565.37        516.13        16.38 o                         
   1   1  16        694.15        698.29        20.38 o                         
   2   1  16         14.28         17.14         6.60 o                         
   3   1  16       1458.13       1395.58        34.55 o                         
   4   1  16         58.08         54.08         8.56 o                         
   5   1  16        458.76        476.97        18.71 o                         
  -5   2  16        105.08        117.59         9.70 o                         
  -4   2  16        148.10        173.28         8.58 o                         
  -3   2  16        957.05        937.93        23.01 o                         
  -2   2  16        224.17        217.73         9.90 o                         
  -1   2  16        274.89        270.77        11.67 o                         
   0   2  16        743.29        760.12        21.49 o                         
   1   2  16        161.69        166.33         9.43 o                         
   2   2  16       1551.95       1512.85        36.29 o                         
   3   2  16          8.76          3.37         6.98 o                         
   4   2  16        691.43        733.25        21.40 o                         
   5   2  16        121.94        102.05        11.12 o                         
  -5   3  16        143.47        146.99         9.86 o                         
  -4   3  16        317.92        345.28        11.61 o                         
  -3   3  16          2.49         12.98         5.30 o                         
  -2   3  16         45.41         57.87         6.83 o                         
  -1   3  16       1015.58       1008.73        23.71 o                         
   0   3  16        591.18        575.31        15.98 o                         
   1   3  16        917.97        989.59        25.66 o                         
   2   3  16        168.46        164.34        10.77 o                         
   3   3  16        279.13        303.39        13.87 o                         
   4   3  16        421.17        421.06        17.20 o                         
   5   3  16        496.10        503.13        22.04 o                         
  -4   4  16          3.73          8.77         5.59 o                         
  -3   4  16        495.24        487.58        21.38 o                         
  -2   4  16         10.64         38.81         6.86 o                         
  -1   4  16        589.11        582.75        17.67 o                         
   0   4  16        244.43        280.69        12.47 o                         
   1   4  16        127.55        120.53         8.62 o                         
   2   4  16        526.88        557.15        18.26 o                         
   3   4  16          0.27          2.73         7.46 o                         
   4   4  16        501.00        569.70        20.86 o                         
  -4   5  16         43.61         48.58         8.12 o                         
  -3   5  16        104.52        126.63         7.92 o                         
  -2   5  16        388.91        399.62        13.18 o                         
  -1   5  16          4.76         -3.51         5.68 o                         
   0   5  16          1.42         -6.75         6.75 o                         
   1   5  16        175.12        192.83        10.17 o                         
   2   5  16         77.94         89.59         9.07 o                         
   3   5  16        509.13        555.01        21.58 o                         
  -2   6  16         51.33         39.39         7.87 o                         
  -1   6  16          0.51         11.06         5.19 o                         
   0   6  16        242.20        278.98        12.59 o                         
   1   6  16        176.59        194.98        10.69 o                         
   2   6  16         90.78        118.23         9.46 o                         
  -4   1  17         28.19         31.89         6.57 o                         
  -3   1  17         13.39         44.38         8.40 o                         
  -2   1  17        106.74        108.54         8.57 o                         
  -1   1  17        317.07        331.53        12.64 o                         
   0   1  17         71.58         82.11         8.28 o                         
   1   1  17          5.38         -4.63         7.02 o                         
   2   1  17        101.84         97.53         8.53 o                         
   3   1  17         25.26         30.43         7.82 o                         
   4   1  17         63.64         59.72        10.32 o                         
  -4   2  17        166.39        173.96         9.73 o                         
  -3   2  17         64.84         54.55         6.67 o                         
  -2   2  17         66.98         70.96         7.85 o                         
  -1   2  17         36.43         32.26         6.64 o                         
   0   2  17          2.53         20.34         6.84 o                         
   1   2  17        282.59        298.96        12.55 o                         
   2   2  17        126.57        135.73        10.44 o                         
   3   2  17         64.92         89.70         9.89 o                         
   4   2  17         61.22         61.31        10.07 o                         
  -4   3  17         16.16         29.09         6.80 o                         
  -3   3  17         97.00         97.10         8.89 o                         
  -2   3  17         39.06         40.49         7.70 o                         
  -1   3  17          4.59          7.98         7.16 o                         
   0   3  17        217.49        207.02        10.93 o                         
   1   3  17        247.81        247.87        12.75 o                         
   2   3  17        158.09        135.35        10.63 o                         
   3   3  17          9.40         13.34         7.94 o                         
   4   3  17        235.51        250.99        13.86 o                         
  -3   4  17         19.06         43.44         8.30 o                         
  -2   4  17        432.75        415.50        16.81 o                         
  -1   4  17         89.86        110.99         8.70 o                         
   0   4  17        757.22        732.43        19.79 o                         
   1   4  17         24.18         34.41         7.46 o                         
   2   4  17         25.68         23.16         8.01 o                         
   3   4  17        443.48        480.54        17.91 o                         
  -2   5  17         88.85         88.67         8.01 o                         
  -1   5  17        206.85        204.48        10.50 o                         
   0   5  17         37.97         33.53         7.15 o                         
   1   5  17        158.47        166.01        10.37 o                         
   2   5  17        451.96        480.76        19.82 o                         
  -3   0  18        766.60        951.81        37.56 o                         
  -2   0  18        421.88        431.64        23.77 o                         
  -1   0  18        638.48        752.12        32.90 o                         
   0   0  18        187.22        183.10        18.22 o                         
   1   0  18         65.43         69.76        12.34 o                         
   2   0  18        148.80        148.70        14.99 o                         
   3   0  18        283.87        272.92        20.77 o                         
  -3   1  18        319.30        343.37        16.86 o                         
  -2   1  18         93.28        124.22         8.92 o                         
  -1   1  18         32.64         32.30         7.71 o                         
   0   1  18        770.97        810.56        25.50 o                         
   1   1  18         10.00         26.46         8.65 o                         
   2   1  18        906.31        981.98        33.06 o                         
   3   1  18         38.19         42.04         9.18 o                         
  -3   2  18         14.81         14.69         6.45 o                         
  -2   2  18         86.88         75.96         8.02 o                         
  -1   2  18        248.66        272.21        13.01 o                         
   0   2  18         19.25         23.56         7.87 o                         
   1   2  18        958.55       1041.52        34.10 o                         
   2   2  18          1.09          4.83         7.67 o                         
   3   2  18        341.00        367.17        16.43 o                         
  -2   3  18        519.59        571.93        22.40 o                         
  -1   3  18        255.29        256.98        11.83 o                         
   0   3  18        154.76        164.16        10.20 o                         
   1   3  18          0.58         -4.15         7.83 o                         
   2   3  18        202.43        233.20        13.21 o                         
  -1   4  18        175.12        197.65        11.05 o                         
   0   4  18          3.42         -8.96         8.96 o                         
   1   4  18        287.81        296.27        13.27 o                         
  -1   1  19         69.48         93.11        10.66 o                         
   0   1  19          7.14         30.98         8.09 o                         
   1   1  19        108.76         77.13        11.49 o                         
                                                                                
