# Supplementary material for: The crystal structures and Hirshfeld surface analysis of the 2-iodophenyl- and 4,5-difluoro-2-iodophenyl derivatives of benzenesulfonamide
Source: Acta Crystallogr E Crystallogr Commun. 2025 Aug 7;81(Pt 9):811–5. doi: 10.1107/S2056989025006656 (PMC12412697; doi:10.1107/S2056989025006656)
Supplement: Supplementary file 3 [file e-81-00811-IIsup3.hkl]

data_II                                                                         
_shelx_title ' shelxt_a.res in P-1'                                             
_shelx_refln_list_code          4                                               
_shelx_F_calc_maximum      204.11                                               
_exptl_crystal_F_000       380.00                                               
_reflns_d_resolution_high  0.8258                                               
                                                                                
loop_                                                                           
 _space_group_symop_operation_xyz                                               
 'x, y, z'                                                                      
 '-x, -y, -z'                                                                   
                                                                                
_cell_length_a     8.2688                                                       
_cell_length_b     8.5178                                                       
_cell_length_c    10.4329                                                       
_cell_angle_alpha  81.291                                                       
_cell_angle_beta   80.503                                                       
_cell_angle_gamma  68.383                                                       
                                                                                
_shelx_F_squared_multiplier     1.000                                           
                                                                                
loop_                                                                           
 _refln_index_h                                                                 
 _refln_index_k                                                                 
 _refln_index_l                                                                 
 _refln_F_squared_calc                                                          
 _refln_F_squared_meas                                                          
 _refln_F_squared_sigma                                                         
 _refln_observed_status                                                         
   1   0   0       2546.77       3196.39       241.19 o                         
   2   0   0       4966.12       4842.66       210.63 o                         
   3   0   0       3657.13       3376.12       148.00 o                         
   4   0   0       1981.10       1672.34        90.00 o                         
   5   0   0         37.04         34.67         1.65 o                         
   6   0   0        781.44        820.96        20.30 o                         
   7   0   0        155.86        179.15         7.81 o                         
   9   0   0         14.56         14.26         2.05 o                         
  -8   1   0         13.20         22.81         4.13 o                         
  -7   1   0        100.77        101.94         6.87 o                         
  -6   1   0         25.93         29.57         1.80 o                         
  -5   1   0        172.02        189.01         5.70 o                         
  -4   1   0        839.20        822.18        25.48 o                         
  -3   1   0         59.12         43.98         4.36 o                         
  -2   1   0       1068.27       1058.16        57.81 o                         
  -1   1   0        630.58        571.77        31.54 o                         
   0   1   0        511.46        393.83        17.40 o                         
   1   1   0        597.03        528.00        15.44 o                         
   2   1   0        932.69        794.00        44.13 o                         
   3   1   0       2532.22       2155.49        73.46 o                         
   4   1   0       2770.22       2013.07       107.56 o                         
   5   1   0        424.02        371.69        14.72 o                         
   6   1   0        252.77        292.09         8.41 o                         
   7   1   0        285.40        370.06        11.98 o                         
   8   1   0         35.28         42.42         3.76 o                         
   9   1   0         19.78         27.50         3.22 o                         
  -8   2   0         32.52         38.47         3.45 o                         
  -7   2   0        184.85        112.06         5.97 o                         
  -6   2   0        126.61        133.53         5.49 o                         
  -5   2   0        118.92        141.81         6.69 o                         
  -4   2   0       1103.33       1043.27        27.04 o                         
  -3   2   0       1205.81       1167.27        35.27 o                         
  -2   2   0        162.58        152.52         7.58 o                         
   0   2   0       8920.24      10069.35       541.74 o                         
   1   2   0        629.31        539.54        16.23 o                         
   2   2   0       6726.92       6297.16       212.21 o                         
   3   2   0       4291.55       3977.52       123.15 o                         
   4   2   0         31.91         43.68         3.04 o                         
   5   2   0       1431.71       1493.20        41.17 o                         
   6   2   0        369.17        369.24        11.38 o                         
   7   2   0         13.41         15.75         1.76 o                         
   8   2   0         63.75         75.89         3.79 o                         
   9   2   0         11.82         10.59         1.86 o                         
  -7   3   0          1.58          0.88         0.64 o                         
  -6   3   0         88.60         60.67         5.63 o                         
  -5   3   0          7.62          8.29         1.06 o                         
  -4   3   0         18.54         25.48         1.54 o                         
  -3   3   0       1100.21       1184.81        35.03 o                         
  -2   3   0       1750.02       1616.32        89.08 o                         
  -1   3   0        385.70        234.47        13.30 o                         
   0   3   0       4326.31       4030.65       188.09 o                         
   1   3   0        497.37        467.76        12.81 o                         
   2   3   0         36.27         26.30         1.58 o                         
   3   3   0       1567.93       1336.43        42.55 o                         
   4   3   0       3527.19       3821.07       130.35 o                         
   5   3   0          4.64          1.90         0.74 o                         
   6   3   0        742.83        752.32        19.38 o                         
   7   3   0        211.89        232.41         9.52 o                         
   8   3   0         10.65         16.55         1.78 o                         
   9   3   0         88.24         85.28         4.08 o                         
  -7   4   0         21.61         16.22         2.89 o                         
  -6   4   0          0.16          0.09         0.69 o                         
  -5   4   0        105.41         95.88         5.73 o                         
  -4   4   0        913.89        993.62        31.89 o                         
  -3   4   0          3.28          3.45         0.83 o                         
  -2   4   0       1536.43       1623.70        48.37 o                         
  -1   4   0       1779.68       1720.31        67.04 o                         
   0   4   0        220.19        216.99        10.04 o                         
   1   4   0       2865.35       2908.24        91.60 o                         
   2   4   0       3863.70       4190.42       120.36 o                         
   3   4   0          4.70          7.12         1.05 o                         
   4   4   0        650.87        507.89        15.39 o                         
   5   4   0       1040.21       1037.32        25.06 o                         
   6   4   0         30.64         33.12         1.72 o                         
   7   4   0         93.01        101.56         4.32 o                         
   8   4   0        167.10        135.25         5.59 o                         
   9   4   0          4.17          5.50         1.22 o                         
  -6   5   0          2.99          2.31         0.71 o                         
  -5   5   0          0.11         -0.35         0.71 o                         
  -4   5   0         13.11         19.78         1.66 o                         
  -3   5   0        166.45        203.11         7.05 o                         
  -2   5   0         80.94         81.91         3.61 o                         
  -1   5   0        958.47       1026.55        40.85 o                         
   0   5   0        399.19        430.38        15.08 o                         
   1   5   0          2.32          1.78         0.86 o                         
   2   5   0       2596.96       2519.22        69.29 o                         
   3   5   0       1241.10       1151.14        27.47 o                         
   4   5   0         14.09         14.62         1.11 o                         
   5   5   0        834.57        836.36        28.75 o                         
   6   5   0        642.46        698.45        26.49 o                         
   7   5   0          0.93          0.47         0.54 o                         
   8   5   0        158.28        121.64         6.86 o                         
   9   5   0         56.53         50.74         3.52 o                         
  -5   6   0         69.16         87.90         5.67 o                         
  -4   6   0         31.59         25.01         2.47 o                         
  -3   6   0        133.03        179.31         6.33 o                         
  -2   6   0        822.29       1060.41        31.82 o                         
  -1   6   0        226.05        277.99        10.71 o                         
   0   6   0        385.47        430.10        13.92 o                         
   1   6   0       2233.95       2515.14        72.82 o                         
   2   6   0        960.46       1034.20        29.09 o                         
   3   6   0         23.64         24.19         1.45 o                         
   4   6   0        953.33        736.31        29.61 o                         
   5   6   0        196.73        196.94         8.44 o                         
   6   6   0         37.59         24.22         2.54 o                         
   7   6   0        176.04        161.01         6.82 o                         
   8   6   0         23.08         20.36         2.48 o                         
   9   6   0          5.71          7.09         1.52 o                         
  -4   7   0          7.09          6.63         1.01 o                         
  -3   7   0          0.89          1.99         0.60 o                         
  -2   7   0          9.31         20.14         1.73 o                         
  -1   7   0         49.65         63.63         2.95 o                         
   0   7   0         38.22         35.04         2.37 o                         
   1   7   0        212.89        237.90         8.10 o                         
   2   7   0        802.07        865.99        23.59 o                         
   3   7   0          8.13          8.23         0.96 o                         
   4   7   0        350.07        321.17        14.68 o                         
   5   7   0        878.01        521.12        24.86 o                         
   6   7   0        222.03        194.27         8.19 o                         
   7   7   0        121.48        103.37        13.13 o                         
   8   7   0        109.12         98.08         5.47 o                         
   9   7   0         44.02         46.14         6.36 o                         
  -3   8   0         41.32         37.76         4.62 o                         
  -2   8   0         46.08         46.24         2.36 o                         
  -1   8   0         54.07         68.43         3.36 o                         
   0   8   0        159.20        128.78        11.10 o                         
   1   8   0         90.82         47.93         5.57 o                         
   2   8   0         11.99         12.62         1.17 o                         
   3   8   0        128.74        134.65         5.52 o                         
   4   8   0        170.55        138.53         6.98 o                         
   5   8   0          5.55          3.36         1.14 o                         
   6   8   0         54.85         45.71         2.83 o                         
   7   8   0          3.24          4.31         1.38 o                         
   8   8   0          3.23          8.27         1.73 o                         
  -1   9   0         25.42         15.66         2.50 o                         
   0   9   0         10.21         13.09         0.95 o                         
   1   9   0        183.93        160.02         6.92 o                         
   2   9   0         85.65         93.25         4.54 o                         
   3   9   0         33.19         24.35         2.53 o                         
   4   9   0        250.93        206.59        12.72 o                         
   5   9   0        164.36        107.53        11.22 o                         
   6   9   0          0.79          1.22         0.41 o                         
   7   9   0        134.64         78.80         9.48 o                         
   2  10   0          6.64          7.40         0.98 o                         
   3  10   0         39.64         46.02         3.41 o                         
   4  10   0          0.37          0.11         0.26 o                         
   5  10   0         31.19         28.33         1.78 o                         
  -3 -10   1         18.04         22.25         1.67 o                         
  -6  -9   1         97.46         50.96         5.02 o                         
  -5  -9   1         68.51         75.05         5.18 o                         
  -4  -9   1          3.44          2.74         0.62 o                         
  -3  -9   1        221.99        229.99         9.97 o                         
  -2  -9   1        191.62        127.18         7.77 o                         
  -1  -9   1          0.16         -0.14         0.43 o                         
   0  -9   1         81.67         71.91         4.60 o                         
   1  -9   1         84.54         92.77         5.31 o                         
  -8  -8   1          7.62          7.61         1.54 o                         
  -7  -8   1         34.28         24.08         4.04 o                         
  -6  -8   1         38.00         28.16         2.78 o                         
  -5  -8   1         18.43         18.79         2.30 o                         
  -4  -8   1         97.81         69.83         8.10 o                         
  -3  -8   1         19.16         18.85         1.65 o                         
  -2  -8   1         55.12         52.39         2.87 o                         
  -1  -8   1         49.50         51.79         4.72 o                         
   0  -8   1          0.23          0.61         0.45 o                         
   1  -8   1         27.44         32.28         2.15 o                         
   2  -8   1          9.70          6.27         0.96 o                         
  -8  -7   1          0.56          0.93         1.28 o                         
  -7  -7   1        306.94        154.90        14.28 o                         
  -6  -7   1        357.43        197.77        13.70 o                         
  -5  -7   1          5.10          4.48         1.00 o                         
  -4  -7   1        387.85        402.93        16.67 o                         
  -3  -7   1       1406.69       1394.28        56.07 o                         
  -2  -7   1        161.39        161.45         7.87 o                         
  -1  -7   1        120.76        133.51         6.35 o                         
   0  -7   1        719.52        764.71        23.57 o                         
   1  -7   1         37.15         47.51         2.42 o                         
   2  -7   1         37.15         48.75         2.69 o                         
   3  -7   1         35.01         50.85         2.37 o                         
   4  -7   1          3.03          7.26         1.35 o                         
  -9  -6   1          1.63          1.71         0.94 o                         
  -8  -6   1         47.59         40.30         2.44 o                         
  -7  -6   1         37.33         38.25         2.58 o                         
  -6  -6   1         36.17         37.07         2.12 o                         
  -5  -6   1        278.69        287.45         8.92 o                         
  -4  -6   1        157.40        127.24         4.75 o                         
  -3  -6   1        206.83        221.55         6.12 o                         
  -2  -6   1        656.85        700.28        17.34 o                         
  -1  -6   1          6.50          7.32         0.89 o                         
   0  -6   1        555.73        623.58        18.30 o                         
   1  -6   1        736.18        857.26        26.57 o                         
   2  -6   1         54.47         82.90         3.30 o                         
   3  -6   1        145.71        180.73         8.97 o                         
   4  -6   1         76.82         81.51         4.05 o                         
   5  -6   1         10.37         14.02         1.50 o                         
  -9  -5   1         20.78         12.87         1.44 o                         
  -8  -5   1         31.06         34.14         2.24 o                         
  -7  -5   1        366.60        355.31        19.03 o                         
  -6  -5   1        322.40        369.48        11.54 o                         
  -5  -5   1        239.11        248.90         8.66 o                         
  -4  -5   1       1731.38       1728.04        42.76 o                         
  -3  -5   1       1316.82       1335.12        30.19 o                         
  -2  -5   1        177.75        181.81         5.51 o                         
  -1  -5   1       2522.54       2936.24        91.18 o                         
   0  -5   1       1972.77       2286.29        61.56 o                         
   1  -5   1         38.44         41.27         2.48 o                         
   2  -5   1        311.90        354.12        10.09 o                         
   3  -5   1        154.00        177.83         7.41 o                         
   4  -5   1          3.07          5.27         0.90 o                         
   5  -5   1         61.01         59.12         5.09 o                         
   6  -5   1          4.78          5.50         1.10 o                         
  -9  -4   1         12.87         10.57         1.28 o                         
  -8  -4   1          4.55          6.00         0.84 o                         
  -7  -4   1         23.83         22.99         1.45 o                         
  -6  -4   1        623.41        704.36        22.03 o                         
  -5  -4   1        220.98        217.35         6.83 o                         
  -4  -4   1          7.45          9.42         0.91 o                         
  -3  -4   1       1045.79        969.66        27.50 o                         
  -2  -4   1        616.19        549.86        15.98 o                         
  -1  -4   1         34.39         43.79         2.59 o                         
   0  -4   1       2367.21       2395.38        91.25 o                         
   1  -4   1        545.90        504.30        21.13 o                         
   2  -4   1        264.37        286.35         9.44 o                         
   3  -4   1        701.00        790.50        25.56 o                         
   4  -4   1        191.67        216.92         8.21 o                         
   5  -4   1         24.01         28.66         2.02 o                         
   6  -4   1        141.92        112.37         7.24 o                         
   7  -4   1         13.35         14.89         1.56 o                         
  -9  -3   1         28.32         34.92         2.67 o                         
  -8  -3   1        208.50        300.02        11.76 o                         
  -7  -3   1        381.91        414.52        12.36 o                         
  -6  -3   1          6.95          9.64         0.96 o                         
  -5  -3   1       1173.84       1253.05        31.26 o                         
  -4  -3   1       2310.70       2268.93        66.13 o                         
  -3  -3   1        411.85        432.96        15.35 o                         
  -2  -3   1      10185.35      12237.16       924.19 o                         
  -1  -3   1       4354.33       4380.41       165.53 o                         
   0  -3   1         26.44         31.52         2.89 o                         
   1  -3   1       1699.59       1579.22        83.22 o                         
   2  -3   1       2017.92       1219.12        69.07 o                         
   3  -3   1         55.59         68.94         3.09 o                         
   4  -3   1        112.66        102.37         3.23 o                         
   5  -3   1        525.12        564.12        23.74 o                         
   6  -3   1          2.84          3.75         1.05 o                         
   7  -3   1          2.29          1.74         1.00 o                         
  -9  -2   1         13.97         12.84         2.43 o                         
  -8  -2   1          1.22          1.87         0.98 o                         
  -7  -2   1         92.15        107.99         4.32 o                         
  -6  -2   1        238.32        284.19         9.50 o                         
  -5  -2   1        117.31        120.26         4.33 o                         
  -4  -2   1        564.67        484.55        15.18 o                         
  -3  -2   1       1679.39       1669.06        75.43 o                         
  -2  -2   1       1079.44       1054.74        33.43 o                         
  -1  -2   1      13401.54      19389.27      1466.70 o                         
   0  -2   1        478.44        356.93        12.88 o                         
   1  -2   1        175.25        160.61         6.61 o                         
   2  -2   1       2173.01       1948.78       106.53 o                         
   3  -2   1       2326.11       2468.74        95.39 o                         
   4  -2   1          0.11          1.28         0.55 o                         
   5  -2   1        710.01        798.04        23.05 o                         
   6  -2   1        126.40        128.24         5.56 o                         
   7  -2   1          0.38          0.28         1.18 o                         
   8  -2   1         30.37         10.43         4.40 o                         
  -9  -1   1         76.60         55.02         4.85 o                         
  -8  -1   1        209.64        237.86        11.11 o                         
  -7  -1   1          2.69          1.99         1.28 o                         
  -6  -1   1        397.49        416.98        12.71 o                         
  -5  -1   1       1866.08       2059.14        60.43 o                         
  -4  -1   1        927.96        935.18        36.86 o                         
  -3  -1   1       3572.60       3665.12       124.38 o                         
  -2  -1   1      13194.41      12713.88       675.22 o                         
  -1  -1   1       1913.53       1821.03        61.76 o                         
   0  -1   1       4145.63       3944.26       171.26 o                         
   1  -1   1       3515.94       3275.11       175.32 o                         
   2  -1   1        445.80        507.24        20.44 o                         
   3  -1   1        106.12         96.74         5.41 o                         
   4  -1   1        412.80        377.08        17.03 o                         
   5  -1   1         73.88         82.36         2.81 o                         
   6  -1   1         88.77         90.65         3.61 o                         
   7  -1   1         22.93         27.64         2.09 o                         
   8  -1   1          1.25         11.48         3.79 o                         
  -9   0   1          1.04         11.00         5.13 o                         
  -8   0   1          3.61         31.63         5.97 o                         
  -7   0   1         68.68         78.39         4.42 o                         
  -6   0   1          1.82          2.50         0.74 o                         
  -5   0   1        689.32        703.38        19.32 o                         
  -4   0   1       1578.82       1352.17        46.93 o                         
  -3   0   1          6.24          5.70         1.06 o                         
  -2   0   1       5139.86       4067.25       307.74 o                         
  -1   0   1       9928.48      13312.52      1002.60 o                         
   0   0   1         50.74         62.29         2.19 o                         
   1   0   1       3778.56       4937.51       373.39 o                         
   2   0   1      41659.05     104573.35      8061.53 o                         
   3   0   1       3492.37       3908.94       170.64 o                         
   4   0   1       3560.09       3345.74       152.76 o                         
   5   0   1       1671.76       1680.22        43.22 o                         
   6   0   1        140.35        129.48         5.37 o                         
   7   0   1         74.17         85.63         4.27 o                         
   8   0   1        120.60        113.67         9.23 o                         
   9   0   1         25.87         20.29         4.72 o                         
  -8   1   1         19.43         22.40         2.77 o                         
  -7   1   1         32.37         36.05         2.69 o                         
  -6   1   1        118.68        119.05         4.12 o                         
  -5   1   1        766.13        823.45        20.97 o                         
  -4   1   1        115.96        113.76         4.73 o                         
  -3   1   1       2815.40       3030.31        93.99 o                         
  -2   1   1       2972.33       2999.52       113.73 o                         
  -1   1   1        944.02        805.36        37.93 o                         
   0   1   1        318.23        341.37        11.27 o                         
   1   1   1       2489.52       1700.88        67.22 o                         
   2   1   1        808.54        538.56        31.55 o                         
   3   1   1        806.83        710.16        25.43 o                         
   4   1   1         39.67         23.94         2.07 o                         
   5   1   1        395.94        362.41        11.91 o                         
   6   1   1        395.74        426.49        11.99 o                         
   7   1   1         27.28         21.75         2.61 o                         
   8   1   1         29.84         23.73         2.93 o                         
   9   1   1         10.18          9.49         2.25 o                         
  -8   2   1         11.12         12.90         3.66 o                         
  -7   2   1          4.10          5.82         1.22 o                         
  -6   2   1         78.31         96.91         4.71 o                         
  -5   2   1       1053.51       1162.14        35.70 o                         
  -4   2   1        250.19        258.21         6.56 o                         
  -3   2   1       1037.96        924.44        32.72 o                         
  -2   2   1       2847.33       2633.42       139.78 o                         
  -1   2   1        891.76        849.54        49.34 o                         
   0   2   1       3120.26       2848.34       153.15 o                         
   1   2   1      11697.79      11735.33       895.31 o                         
   2   2   1       3790.94       2974.18       161.09 o                         
   3   2   1        122.99         97.45         4.92 o                         
   4   2   1       7094.04       7727.58       414.40 o                         
   5   2   1       1319.67       1283.64        35.78 o                         
   6   2   1         29.28         29.63         1.79 o                         
   7   2   1        472.19        532.87        17.53 o                         
   8   2   1         55.75         73.70         4.59 o                         
   9   2   1          1.30          0.74         1.37 o                         
  -7   3   1         35.37         22.71         2.43 o                         
  -6   3   1         96.25         75.90         3.48 o                         
  -5   3   1         14.67         16.66         1.44 o                         
  -4   3   1        619.65        675.79        18.05 o                         
  -3   3   1        607.95        606.50        18.46 o                         
  -2   3   1       1107.24       1047.92        79.94 o                         
   0   3   1       4660.75       5012.53       218.83 o                         
   1   3   1         55.23         36.52         1.93 o                         
   2   3   1       2991.67       2733.00        79.18 o                         
   3   3   1        824.27        765.59        28.13 o                         
   4   3   1        144.78        149.31         9.43 o                         
   5   3   1        379.35        348.86        13.51 o                         
   6   3   1        431.82        471.60        11.72 o                         
   7   3   1         10.64         12.24         1.13 o                         
   8   3   1         76.48         84.77         5.75 o                         
   9   3   1         14.17          9.49         1.60 o                         
  -7   4   1          3.05          1.92         1.09 o                         
  -6   4   1         53.78         44.40         3.04 o                         
  -5   4   1        150.60        140.27         5.18 o                         
  -4   4   1         28.03         40.16         2.13 o                         
  -3   4   1        796.54        905.93        25.48 o                         
  -2   4   1       1607.55       1790.49        52.40 o                         
  -1   4   1         20.96         13.48         1.89 o                         
   0   4   1       4451.94       4545.28       223.56 o                         
   1   4   1       1440.69       1379.78        56.75 o                         
   2   4   1         20.83         16.29         1.59 o                         
   3   4   1       4331.27       3955.08       114.39 o                         
   4   4   1       2394.39       2294.32        80.61 o                         
   5   4   1         16.75         22.05         1.44 o                         
   6   4   1        687.01        686.84        17.58 o                         
   7   4   1        373.00        290.31        11.27 o                         
   8   4   1          3.15          0.87         0.81 o                         
   9   4   1         18.66         22.43         2.12 o                         
  -6   5   1          7.72          4.88         0.98 o                         
  -5   5   1         27.69         33.54         3.29 o                         
  -4   5   1         74.58         80.14         4.23 o                         
  -3   5   1          2.79          2.30         0.76 o                         
  -2   5   1        171.51        203.52         6.67 o                         
  -1   5   1        622.72        657.82        32.55 o                         
   0   5   1        273.73        314.72        11.39 o                         
   1   5   1       1168.20       1148.07        34.90 o                         
   2   5   1        621.78        602.03        17.93 o                         
   3   5   1         44.42         63.67         2.52 o                         
   4   5   1       1293.83       1085.10        23.95 o                         
   5   5   1        580.13        569.02        16.27 o                         
   6   5   1         76.48         79.91         3.95 o                         
   7   5   1        128.39        129.94         4.98 o                         
   8   5   1         58.03         61.31         4.40 o                         
   9   5   1          3.41          4.49         0.99 o                         
  -5   6   1          5.52          7.65         1.24 o                         
  -4   6   1        112.45        123.66         7.46 o                         
  -3   6   1        336.25        465.99        15.39 o                         
  -2   6   1          2.12          3.50         0.89 o                         
  -1   6   1        549.97        669.98        19.80 o                         
   0   6   1       2089.03       2361.18        60.87 o                         
   1   6   1        229.69        235.75         6.48 o                         
   2   6   1       1485.80       1469.59        38.22 o                         
   3   6   1       3336.28       2949.54        71.67 o                         
   4   6   1        432.53        373.62        17.04 o                         
   5   6   1        183.66        143.99         5.55 o                         
   6   6   1        599.18        498.72        14.86 o                         
   7   6   1        130.52        124.92         4.98 o                         
   8   6   1         27.79         24.97         3.18 o                         
   9   6   1         62.34         44.54         3.19 o                         
  -4   7   1          8.05          4.40         1.37 o                         
  -3   7   1          9.16         13.09         1.25 o                         
  -2   7   1         26.82         39.28         2.17 o                         
  -1   7   1          2.46          1.85         0.82 o                         
   0   7   1         21.53         24.35         1.66 o                         
   1   7   1         38.10         35.70         2.03 o                         
   2   7   1         28.68         35.26         1.88 o                         
   3   7   1        147.91        120.19         4.55 o                         
   4   7   1        457.36        376.89        17.95 o                         
   5   7   1          5.60          5.69         0.95 o                         
   6   7   1        434.79        365.04        19.35 o                         
   7   7   1        114.03        100.19         5.96 o                         
   8   7   1         29.10         38.14         6.16 o                         
   9   7   1         30.94         50.26         3.67 o                         
  -3   8   1         20.77          3.85         1.54 o                         
  -2   8   1         53.05         63.69         3.00 o                         
  -1   8   1        301.82        299.89        12.11 o                         
   0   8   1         61.95         54.96         3.71 o                         
   1   8   1        137.88        127.61         5.82 o                         
   2   8   1        751.12        642.49        29.43 o                         
   3   8   1        206.34        193.29         8.82 o                         
   4   8   1         20.11         13.25         3.36 o                         
   5   8   1        191.88        166.21         7.68 o                         
   6   8   1        106.38         84.56         6.81 o                         
   7   8   1          6.30          4.95         1.32 o                         
   8   8   1         49.54         61.82         3.61 o                         
  -1   9   1          4.65          8.92         1.07 o                         
   0   9   1         71.93         68.72         3.50 o                         
   1   9   1         58.62         56.57         4.42 o                         
   2   9   1         57.40         67.08         3.56 o                         
   3   9   1        121.85         84.52         5.59 o                         
   4   9   1         36.48         31.58         1.96 o                         
   5   9   1         59.85         58.72         4.49 o                         
   6   9   1        178.96        117.71         6.03 o                         
   7   9   1         25.22         26.16         1.91 o                         
   2  10   1         85.03         72.90         4.20 o                         
   3  10   1          8.70          6.70         0.89 o                         
   4  10   1         69.79         71.43         8.87 o                         
   5  10   1         31.11         30.09         2.53 o                         
  -6  -9   2         15.35          7.99         1.20 o                         
  -5  -9   2          1.58          1.15         0.38 o                         
  -4  -9   2        121.45         69.34        10.24 o                         
  -3  -9   2         22.99         18.81         1.91 o                         
  -2  -9   2         32.27         25.89         2.11 o                         
  -1  -9   2        116.62        123.54         8.36 o                         
   0  -9   2         31.29         32.19         2.29 o                         
  -6  -8   2         64.29         68.97         4.14 o                         
  -5  -8   2        139.32         64.46         4.92 o                         
  -4  -8   2         25.98         21.43         2.21 o                         
  -3  -8   2         44.46         35.03         3.01 o                         
  -2  -8   2        169.26        218.72         9.00 o                         
  -1  -8   2         31.98         48.06         2.68 o                         
   0  -8   2         25.27         30.65         2.03 o                         
   1  -8   2         16.15         18.54         1.39 o                         
   2  -8   2          0.44          1.61         0.42 o                         
  -8  -7   2         62.36         58.50         6.88 o                         
  -7  -7   2         71.40         90.87         9.60 o                         
  -6  -7   2         14.88         11.29         1.32 o                         
  -5  -7   2        403.34        377.01        17.69 o                         
  -4  -7   2        518.58        505.81        23.31 o                         
  -3  -7   2         28.65         24.17         1.62 o                         
  -2  -7   2        583.22        713.39        19.42 o                         
  -1  -7   2        698.51        904.11        27.79 o                         
   0  -7   2          0.64          1.60         0.85 o                         
   1  -7   2        117.81        137.62         5.96 o                         
   2  -7   2        196.78        276.92        10.50 o                         
   3  -7   2          4.67          5.72         0.98 o                         
   4  -7   2         37.67         19.62         2.89 o                         
  -8  -6   2         66.16         77.70         4.32 o                         
  -7  -6   2         15.63         12.41         1.56 o                         
  -6  -6   2        256.15        287.82        15.35 o                         
  -5  -6   2        224.02        213.30        10.39 o                         
  -4  -6   2        195.86        199.52         8.84 o                         
  -3  -6   2        441.26        458.94        14.18 o                         
  -2  -6   2        212.40        220.84         6.76 o                         
  -1  -6   2        124.79        127.03         5.78 o                         
   0  -6   2        286.08        350.76        11.48 o                         
   1  -6   2         10.10         14.96         1.14 o                         
   2  -6   2        134.53        155.28         5.21 o                         
   3  -6   2        103.96        125.74         5.61 o                         
   4  -6   2         10.76         13.60         1.38 o                         
   5  -6   2         15.69         13.43         1.56 o                         
  -9  -5   2         11.41          8.82         1.33 o                         
  -8  -5   2         96.29         79.64         4.99 o                         
  -7  -5   2         12.41         12.69         1.58 o                         
  -6  -5   2        186.34        248.42         8.58 o                         
  -5  -5   2        749.87        810.11        25.17 o                         
  -4  -5   2        260.14        264.20         9.18 o                         
  -3  -5   2        725.92        748.29        16.64 o                         
  -2  -5   2       2417.76       2680.85        61.93 o                         
  -1  -5   2        486.28        520.21        13.74 o                         
   0  -5   2        494.79        530.32        18.96 o                         
   1  -5   2       1387.37       1537.73        39.50 o                         
   2  -5   2        451.57        527.27        15.50 o                         
   3  -5   2          5.03          4.96         0.96 o                         
   4  -5   2        283.08        347.94        14.52 o                         
   5  -5   2          5.30          9.64         1.26 o                         
   6  -5   2          1.18          1.09         0.59 o                         
  -9  -4   2         10.04          9.43         1.34 o                         
  -8  -4   2          1.70          2.35         0.76 o                         
  -7  -4   2        135.76        172.84         6.83 o                         
  -6  -4   2         95.43        112.38         3.94 o                         
  -5  -4   2         47.69         45.54         2.04 o                         
  -4  -4   2       1947.11       2097.73        54.03 o                         
  -3  -4   2       1136.21       1060.80        26.56 o                         
  -2  -4   2        405.79        471.30        16.18 o                         
  -1  -4   2        230.76        194.88         7.53 o                         
   0  -4   2        243.94        225.67         9.40 o                         
   1  -4   2         27.00         31.88         1.80 o                         
   2  -4   2        620.74        657.48        21.81 o                         
   3  -4   2        107.10        132.04         5.15 o                         
   4  -4   2        142.24        163.51         6.26 o                         
   5  -4   2         57.65         62.97         3.53 o                         
   6  -4   2         13.85         22.18         1.91 o                         
   7  -4   2          7.03          4.62         3.46 o                         
  -9  -3   2         63.53         70.45         4.21 o                         
  -8  -3   2         32.51         39.80         2.36 o                         
  -7  -3   2        171.49        186.85         6.51 o                         
  -6  -3   2        813.83        924.84        23.97 o                         
  -5  -3   2        784.57        811.08        20.62 o                         
  -4  -3   2        445.57        493.89        13.21 o                         
  -3  -3   2       2553.35       2600.33        81.49 o                         
  -2  -3   2       1718.62       1766.07        48.12 o                         
  -1  -3   2       1500.91       1620.52        62.65 o                         
   0  -3   2      12203.95      14065.00       750.65 o                         
   1  -3   2       2145.53       1949.00       151.00 o                         
   2  -3   2         66.64         56.71         4.83 o                         
   3  -3   2       1163.12       1249.68        43.22 o                         
   4  -3   2        853.49        922.69        26.72 o                         
   5  -3   2          0.59          0.57         1.10 o                         
   6  -3   2         32.75         32.45         3.04 o                         
   7  -3   2         48.67         43.64         3.55 o                         
  -9  -2   2         21.51         25.00         3.45 o                         
  -8  -2   2         23.75         26.48         2.36 o                         
  -7  -2   2        140.83        173.57         5.92 o                         
  -6  -2   2         31.99         29.91         1.55 o                         
  -5  -2   2        339.41        346.38        10.06 o                         
  -4  -2   2       1644.69       1645.70        52.14 o                         
  -3  -2   2         75.33         64.25         3.28 o                         
  -2  -2   2       3335.75       3629.58       158.66 o                         
  -1  -2   2         71.44         72.90         2.82 o                         
   0  -2   2       3107.03       3485.71       117.95 o                         
   1  -2   2       1774.46       1662.67        63.86 o                         
   2  -2   2        540.38        373.77        24.04 o                         
   3  -2   2        392.49        262.48        22.85 o                         
   4  -2   2        480.79        441.49        12.69 o                         
   5  -2   2         72.82         78.18         3.19 o                         
   6  -2   2          5.85          6.32         1.18 o                         
   7  -2   2         71.81         75.02         8.32 o                         
   8  -2   2         11.11         14.30         2.00 o                         
  -9  -1   2          2.69         20.29         4.48 o                         
  -8  -1   2         45.80         45.14         4.26 o                         
  -7  -1   2        370.60        515.47        17.96 o                         
  -6  -1   2       1237.62       1381.83        38.79 o                         
  -5  -1   2        120.65        128.79         4.55 o                         
  -4  -1   2       3282.67       3393.92       148.35 o                         
  -3  -1   2       3788.38       3444.39       130.41 o                         
  -2  -1   2         28.55         29.90         2.03 o                         
  -1  -1   2       3409.70       3257.18       245.30 o                         
   0  -1   2      25761.04      54104.60      4259.16 o                         
   1  -1   2        520.07        441.36        49.85 o                         
   2  -1   2       7934.59       8500.09       452.68 o                         
   3  -1   2       2734.84       2684.46       120.75 o                         
   4  -1   2         10.72         19.53         1.92 o                         
   5  -1   2        163.81        165.36         5.29 o                         
   6  -1   2        151.31         88.39         6.17 o                         
   7  -1   2         13.46         20.50         2.59 o                         
   8  -1   2          1.77          1.42         1.34 o                         
  -8   0   2         21.28         26.23         4.51 o                         
  -7   0   2         99.86        101.67         4.77 o                         
  -6   0   2         17.63         17.63         1.49 o                         
  -5   0   2        268.83        276.09         8.11 o                         
  -4   0   2         21.69         25.35         2.08 o                         
  -3   0   2       1626.15       1486.41        57.75 o                         
  -2   0   2       3028.20       2772.03        93.96 o                         
  -1   0   2        339.36        259.17         8.65 o                         
   0   0   2       2939.76       2934.53        96.36 o                         
   1   0   2       3057.94       3069.01       138.56 o                         
   2   0   2        976.34        917.00        44.33 o                         
   3   0   2       4564.87       4861.68       183.54 o                         
   4   0   2       4964.21       4496.86       198.83 o                         
   5   0   2        178.41        186.04         5.41 o                         
   6   0   2        648.02        668.56        22.54 o                         
   7   0   2        207.15        205.58         8.56 o                         
   8   0   2          8.31         11.49         3.04 o                         
   9   0   2         30.96         28.14         6.93 o                         
  -8   1   2         51.10         34.33         5.72 o                         
  -7   1   2        144.78        157.18         8.42 o                         
  -6   1   2         84.85         90.66         5.13 o                         
  -5   1   2        713.37        727.94        19.99 o                         
  -4   1   2       2029.54       2131.40        66.95 o                         
  -3   1   2        285.83        156.37         9.07 o                         
  -2   1   2        342.40        237.74        10.20 o                         
  -1   1   2       7609.34       5856.81       328.13 o                         
   0   1   2       8658.74       8329.45       362.69 o                         
   1   1   2       2687.12       2368.58       106.22 o                         
   2   1   2       3737.20       2979.34       130.71 o                         
   3   1   2        263.86        238.01        10.69 o                         
   4   1   2        172.05        188.15        14.64 o                         
   5   1   2        542.57        484.16        21.12 o                         
   6   1   2         34.46         28.19         1.88 o                         
   7   1   2         31.98         41.14         3.38 o                         
   8   1   2         48.60         33.17         3.27 o                         
   9   1   2          3.32          7.21         7.50 o                         
  -8   2   2          4.68          5.40         2.89 o                         
  -7   2   2          7.67          8.28         1.72 o                         
  -6   2   2        194.75        170.02        11.10 o                         
  -5   2   2         42.29         52.67         2.41 o                         
  -4   2   2        244.18        261.53         7.95 o                         
  -3   2   2       1968.27       1698.96        57.99 o                         
  -2   2   2       1084.87       1104.71        91.57 o                         
  -1   2   2       3497.82       3363.30       114.29 o                         
   0   2   2       2932.18       2746.75        92.78 o                         
   1   2   2        170.04        163.71         7.82 o                         
   2   2   2       4380.81       3763.57       144.28 o                         
   3   2   2       5932.06       6379.16       216.51 o                         
   4   2   2        492.12        483.80        18.74 o                         
   5   2   2        356.27        382.65        12.67 o                         
   6   2   2       1465.04       1424.31        40.10 o                         
   7   2   2        160.72        195.06         7.34 o                         
   8   2   2         20.52         26.57         2.49 o                         
   9   2   2         95.08         73.77         3.88 o                         
  -7   3   2         38.64         36.83         3.16 o                         
  -6   3   2         20.56         20.09         2.27 o                         
  -5   3   2        446.86        451.08        17.05 o                         
  -4   3   2        486.17        496.26        23.00 o                         
  -3   3   2        166.22        160.61         5.33 o                         
  -2   3   2       2297.40       2166.04        98.20 o                         
  -1   3   2       2162.71       2571.98       113.36 o                         
   0   3   2       3267.90       3273.15       187.43 o                         
   1   3   2       5672.79       6094.33       188.92 o                         
   2   3   2       6636.71       5713.03       251.41 o                         
   3   3   2        113.72        109.61         6.57 o                         
   4   3   2       1589.19       1563.90        62.95 o                         
   5   3   2        283.42        274.09        11.16 o                         
   6   3   2          1.78          2.94         0.83 o                         
   7   3   2         82.32         73.75         3.38 o                         
   8   3   2         74.18         67.28         3.35 o                         
   9   3   2          1.65          2.16         1.27 o                         
  -6   4   2          1.46          0.47         0.67 o                         
  -5   4   2         38.55         49.89         3.75 o                         
  -4   4   2        191.75        216.23         8.37 o                         
  -3   4   2        145.06        142.35         4.93 o                         
  -2   4   2         21.94         30.54         1.68 o                         
  -1   4   2       2045.72       2283.61        78.11 o                         
   0   4   2       2330.23       2564.63       139.84 o                         
   1   4   2        339.17        261.62        11.37 o                         
   2   4   2       4741.88       4674.98       180.21 o                         
   3   4   2        193.47        157.13         5.62 o                         
   4   4   2        569.07        426.16        13.69 o                         
   5   4   2       2203.83       2171.39        53.72 o                         
   6   4   2        580.12        510.39        13.36 o                         
   7   4   2         69.14         65.09         3.09 o                         
   8   4   2        223.95        201.55         7.24 o                         
   9   4   2         66.08         58.55         3.73 o                         
  10   4   2          0.32         -0.77         2.69 o                         
  -6   5   2         42.80         41.31         3.00 o                         
  -5   5   2        137.17        118.73         6.11 o                         
  -4   5   2         15.08         14.65         1.54 o                         
  -3   5   2        362.23        401.95        14.99 o                         
  -2   5   2        627.35        712.40        19.01 o                         
  -1   5   2         33.95         34.98         1.91 o                         
   0   5   2        858.20        834.73        29.32 o                         
   1   5   2       1992.13       1961.98        69.53 o                         
   2   5   2        299.17        299.87         8.29 o                         
   3   5   2       1480.13       1157.43        29.02 o                         
   4   5   2        875.34        718.44        15.67 o                         
   5   5   2          4.08          4.11         0.68 o                         
   6   5   2         86.97         72.51         3.63 o                         
   7   5   2        202.54        194.20         7.61 o                         
   8   5   2          7.46          9.88         1.01 o                         
   9   5   2         26.76         27.65         2.11 o                         
  -5   6   2         13.08         11.26         1.50 o                         
  -4   6   2         19.43         18.86         2.23 o                         
  -3   6   2         64.87         82.26         4.17 o                         
  -2   6   2        353.83        413.20        12.51 o                         
  -1   6   2        567.89        625.06        16.60 o                         
   0   6   2          0.03         -0.11         0.79 o                         
   1   6   2       1482.19       1413.00        37.72 o                         
   2   6   2       2036.36       1717.76        42.86 o                         
   3   6   2          3.54          4.18         0.68 o                         
   4   6   2       1547.17       1130.22        44.67 o                         
   5   6   2       1485.36       1216.06        52.89 o                         
   6   6   2        144.05        126.71         6.01 o                         
   7   6   2        374.48        255.25        10.04 o                         
   8   6   2        185.17        149.82         9.50 o                         
   9   6   2         15.96         15.95         1.55 o                         
  -4   7   2         13.54         11.09         1.24 o                         
  -3   7   2         73.08         60.76         3.31 o                         
  -2   7   2         81.71         82.08         4.99 o                         
  -1   7   2         71.56         61.41         3.79 o                         
   0   7   2        220.31        197.95         8.48 o                         
   1   7   2          3.35          3.26         0.61 o                         
   2   7   2         19.82         15.70         1.24 o                         
   3   7   2         63.35         67.91         3.24 o                         
   4   7   2         33.10         38.16         2.63 o                         
   5   7   2         66.93         60.52         4.38 o                         
   6   7   2         67.13         41.21         6.72 o                         
   7   7   2          0.70          1.25         1.37 o                         
   8   7   2         94.27        109.75         9.13 o                         
   9   7   2         16.66         19.78         1.78 o                         
  -2   8   2        102.30         82.50         3.78 o                         
  -1   8   2          5.63          5.45         0.68 o                         
   0   8   2        157.51        176.94         9.62 o                         
   1   8   2        917.07        867.15        31.09 o                         
   2   8   2         21.34         18.93         1.39 o                         
   3   8   2        497.15        480.05        25.83 o                         
   4   8   2        677.81        619.33        34.84 o                         
   5   8   2        150.30        155.75         8.92 o                         
   6   8   2         38.09         24.59         2.17 o                         
   7   8   2        262.37        340.70        18.67 o                         
   8   8   2         19.68         25.49         2.65 o                         
  -1   9   2         45.16         26.41         3.04 o                         
   0   9   2         25.11         25.35         1.54 o                         
   1   9   2         44.12         53.59         2.52 o                         
   2   9   2         43.33         35.95         2.84 o                         
   3   9   2         85.26         87.46         4.27 o                         
   4   9   2         28.33         19.56         1.43 o                         
   5   9   2         81.77         96.12         5.71 o                         
   6   9   2          2.54          2.80         0.63 o                         
   7   9   2         27.22         15.40         1.93 o                         
   2  10   2         13.21         15.00         0.93 o                         
   3  10   2        126.92        109.63         7.09 o                         
   4  10   2         54.82         99.51        13.30 o                         
   5  10   2         10.68         13.66         1.36 o                         
  -5  -9   3         36.06         35.57         2.28 o                         
  -4  -9   3          7.92         11.02         1.17 o                         
  -3  -9   3          0.39         -0.13         0.44 o                         
  -2  -9   3         33.35         23.47         1.67 o                         
  -1  -9   3          1.89          3.10         0.65 o                         
   0  -9   3          7.52          9.66         1.10 o                         
  -7  -8   3        117.97        127.10         7.51 o                         
  -6  -8   3        125.29        133.14         7.91 o                         
  -5  -8   3          8.67          5.38         0.77 o                         
  -4  -8   3        138.01        170.65         8.98 o                         
  -3  -8   3        166.85        195.14         7.98 o                         
  -2  -8   3          0.79          2.39         0.68 o                         
  -1  -8   3         78.69        113.01         7.95 o                         
   0  -8   3        127.75        160.17        11.32 o                         
   1  -8   3          9.12         10.18         1.04 o                         
   2  -8   3          6.45          3.15         0.65 o                         
  -8  -7   3          3.91          4.04         0.59 o                         
  -7  -7   3          3.65          4.14         1.18 o                         
  -6  -7   3         86.81        107.58         7.74 o                         
  -5  -7   3        121.07         89.04         6.14 o                         
  -4  -7   3         23.65         19.15         2.04 o                         
  -3  -7   3        353.10        382.82        12.33 o                         
  -2  -7   3        197.60        197.86         7.94 o                         
  -1  -7   3         40.81         45.51         3.01 o                         
   0  -7   3        213.01        206.44        24.76 o                         
   1  -7   3        139.11        144.23         6.09 o                         
   2  -7   3          4.03          3.66         0.65 o                         
   3  -7   3         94.20         89.50         5.01 o                         
  -8  -6   3         80.32        100.05         5.52 o                         
  -7  -6   3        232.96        296.26        14.87 o                         
  -6  -6   3        113.67         89.42         9.70 o                         
  -5  -6   3        204.36        241.20        12.28 o                         
  -4  -6   3        570.44        585.17        19.41 o                         
  -3  -6   3        121.63        122.85         4.88 o                         
  -2  -6   3        263.11        315.93        11.86 o                         
  -1  -6   3        568.31        721.64        26.43 o                         
   0  -6   3        185.34        209.28         7.95 o                         
   1  -6   3        122.08        114.77         4.16 o                         
   2  -6   3        142.98        163.40         6.76 o                         
   3  -6   3          2.75          6.14         1.22 o                         
   4  -6   3          6.42          3.42         0.65 o                         
   5  -6   3         18.66         14.05         1.60 o                         
  -8  -5   3          0.36          0.73         0.77 o                         
  -7  -5   3         20.87         25.75         1.76 o                         
  -6  -5   3        207.27        278.36        13.13 o                         
  -5  -5   3          1.78          3.57         0.69 o                         
  -4  -5   3        324.85        337.05        18.57 o                         
  -3  -5   3        670.42        713.73        21.16 o                         
  -2  -5   3        109.36        117.11         4.01 o                         
  -1  -5   3        640.99        742.23        19.84 o                         
   0  -5   3        933.37       1014.24        26.53 o                         
   1  -5   3         88.33        102.11         3.85 o                         
   2  -5   3        253.73        274.87         9.84 o                         
   3  -5   3        470.54        578.16        21.29 o                         
   4  -5   3          6.59          9.41         1.20 o                         
   5  -5   3          3.76          3.84         0.86 o                         
   6  -5   3         29.27         34.25         2.49 o                         
  -9  -4   3         44.05         21.23         3.40 o                         
  -8  -4   3        149.08        157.28        10.89 o                         
  -7  -4   3         31.62         29.53         1.71 o                         
  -6  -4   3         93.50        100.49         4.28 o                         
  -5  -4   3        913.72       1068.94        29.92 o                         
  -4  -4   3        323.73        339.79         8.55 o                         
  -3  -4   3        691.40        752.98        16.23 o                         
  -2  -4   3       1519.89       1695.45        41.55 o                         
  -1  -4   3       2299.47       2467.91        67.16 o                         
   0  -4   3        375.30        419.74        20.23 o                         
   1  -4   3        616.92        642.30        20.02 o                         
   2  -4   3         47.94         46.57         2.38 o                         
   3  -4   3          3.22          3.15         0.83 o                         
   4  -4   3         22.40         26.30         2.27 o                         
   5  -4   3         43.82         53.44         5.48 o                         
   6  -4   3         10.74         10.25         1.47 o                         
  -9  -3   3         10.47          7.44         2.20 o                         
  -8  -3   3          6.60         10.21         1.30 o                         
  -7  -3   3        302.17        339.84        11.63 o                         
  -6  -3   3         39.45         42.80         2.15 o                         
  -5  -3   3        644.76        716.44        17.71 o                         
  -4  -3   3       1126.23       1169.99        30.90 o                         
  -3  -3   3        295.51        315.79         9.70 o                         
  -2  -3   3        268.41        259.29         8.68 o                         
  -1  -3   3       3964.84       4330.28       147.02 o                         
   0  -3   3        271.91        228.69        14.32 o                         
   1  -3   3       1780.13       2137.10        73.84 o                         
   2  -3   3       4405.08       5010.95       134.13 o                         
   3  -3   3        493.41        459.96        18.55 o                         
   4  -3   3        121.73        124.83         4.53 o                         
   5  -3   3        355.81        371.43        15.64 o                         
   6  -3   3        107.49         87.58         7.09 o                         
   7  -3   3          0.13          0.53         1.23 o                         
  -9  -2   3         41.55         32.95         4.49 o                         
  -8  -2   3        128.93        196.23         7.27 o                         
  -7  -2   3          6.38          6.63         1.00 o                         
  -6  -2   3        381.93        372.03        10.89 o                         
  -5  -2   3        760.78        795.17        17.80 o                         
  -4  -2   3         10.57         16.30         1.31 o                         
  -3  -2   3       1521.54       1566.65        49.74 o                         
  -2  -2   3       3462.27       3813.61       117.96 o                         
  -1  -2   3        107.31        100.55         4.76 o                         
   0  -2   3       4045.01       4270.25       188.39 o                         
   1  -2   3       1194.36       1216.05        54.87 o                         
   2  -2   3         50.17         55.69        10.79 o                         
   3  -2   3         54.68         44.39         2.63 o                         
   4  -2   3         29.98         30.70         2.48 o                         
   5  -2   3         14.49         15.60         1.74 o                         
   6  -2   3         25.77         25.91         2.59 o                         
   7  -2   3          2.70          6.15         7.31 o                         
   8  -2   3          8.13          5.04         2.38 o                         
  -8  -1   3         22.90         24.41         3.96 o                         
  -7  -1   3         31.22         36.04         2.24 o                         
  -6  -1   3        348.29        395.98        14.77 o                         
  -5  -1   3       1753.67       1839.46        50.38 o                         
  -4  -1   3       1626.48       1650.73        48.10 o                         
  -3  -1   3        701.25        644.22        23.27 o                         
  -2  -1   3       5926.17       6465.05       243.38 o                         
  -1  -1   3       6752.64       7781.68       221.68 o                         
   0  -1   3       2487.11       2524.01        72.97 o                         
   1  -1   3       5777.86       6468.62       281.22 o                         
   2  -1   3       5135.60       5347.56       286.28 o                         
   3  -1   3        132.29        104.09         5.95 o                         
   4  -1   3       3824.07       3793.91       128.48 o                         
   5  -1   3        918.79        887.94        25.81 o                         
   6  -1   3          7.50          7.65         1.34 o                         
   7  -1   3         91.97         70.76         4.77 o                         
   8  -1   3         32.36         36.00         3.73 o                         
  -8   0   3         16.67         20.44         3.76 o                         
  -7   0   3        129.16        148.06         7.46 o                         
  -6   0   3        108.61        134.03         5.99 o                         
  -5   0   3        560.56        626.47        15.30 o                         
  -4   0   3         33.27         27.97         2.06 o                         
  -3   0   3       1692.88       1607.82        72.10 o                         
  -2   0   3         53.59         49.97         2.58 o                         
  -1   0   3       2229.82       1766.01        60.28 o                         
   0   0   3       4394.96       4413.19       126.23 o                         
   1   0   3         13.46          9.10         1.24 o                         
   2   0   3       1877.91       1897.00        95.87 o                         
   3   0   3        249.95        231.45        10.97 o                         
   4   0   3        190.30        166.52        17.82 o                         
   5   0   3        518.21        520.97        16.75 o                         
   6   0   3        442.53        476.30        14.90 o                         
   7   0   3          5.69          5.14         1.67 o                         
   8   0   3         85.57         85.82         5.50 o                         
   9   0   3          7.60          6.64         1.66 o                         
  -8   1   3         10.12         16.16         3.09 o                         
  -7   1   3         22.48         22.89         2.54 o                         
  -6   1   3        411.72        439.39        19.38 o                         
  -5   1   3        518.79        568.04        18.22 o                         
  -4   1   3         11.69         20.06         1.57 o                         
  -3   1   3       2115.10       1896.83       105.30 o                         
  -2   1   3       8088.38       7253.09       315.28 o                         
  -1   1   3          9.43          5.45         0.93 o                         
   0   1   3       3016.89       2688.53       118.71 o                         
   1   1   3       6834.59       6357.21       215.89 o                         
   2   1   3       1184.55        981.26        40.10 o                         
   3   1   3       1155.28        854.57        49.80 o                         
   4   1   3       2570.05       2079.41       163.91 o                         
   5   1   3        123.93         85.45         4.12 o                         
   6   1   3         34.56         24.78         2.28 o                         
   7   1   3        198.26        114.73         7.47 o                         
   8   1   3          4.15          5.61         1.38 o                         
   9   1   3          3.35          4.63         1.23 o                         
  -7   2   3         59.77         64.94         5.12 o                         
  -6   2   3         25.70         24.37         2.28 o                         
  -5   2   3         22.95         28.33         2.03 o                         
  -4   2   3        631.55        618.47        25.71 o                         
  -3   2   3         77.64         68.77         3.20 o                         
  -2   2   3       1304.17        947.88        42.04 o                         
  -1   2   3       2659.97       1908.53       103.05 o                         
   0   2   3       1129.46        935.84        42.44 o                         
   1   2   3       3609.07       3408.85       106.67 o                         
   2   2   3       1300.95       1110.06        65.49 o                         
   3   2   3         35.49         45.17         3.25 o                         
   4   2   3       1565.88       1297.12        42.51 o                         
   5   2   3       1073.27        993.51        27.00 o                         
   6   2   3         22.44         17.14         1.71 o                         
   7   2   3        117.13        115.31         7.03 o                         
   8   2   3        156.29        120.07         5.94 o                         
   9   2   3          2.76          2.62         1.08 o                         
  -7   3   3         21.37         28.86         3.34 o                         
  -6   3   3        132.59        114.76         9.84 o                         
  -5   3   3         68.22         48.45         3.96 o                         
  -4   3   3        311.68        346.48        14.95 o                         
  -3   3   3       2031.66       2178.63        76.39 o                         
  -2   3   3        702.77        650.05        32.22 o                         
  -1   3   3       1222.19        947.49       104.82 o                         
   0   3   3       6894.92       6114.55       326.62 o                         
   1   3   3       1455.09       1473.18        68.86 o                         
   2   3   3       5249.85       5193.95       327.76 o                         
   3   3   3       4875.14       4786.05       214.10 o                         
   4   3   3       2058.48       1997.06        92.61 o                         
   5   3   3         13.47         16.13         1.51 o                         
   6   3   3        859.21        856.58        30.11 o                         
   7   3   3         98.34         76.76         3.85 o                         
   8   3   3          3.34          3.18         1.15 o                         
   9   3   3          7.13          9.64         1.28 o                         
  -6   4   3          5.81          5.34         1.06 o                         
  -5   4   3         65.22         36.28         5.59 o                         
  -4   4   3         49.55         49.71         2.62 o                         
  -3   4   3         34.11         38.98         2.32 o                         
  -2   4   3        795.10        727.50        33.62 o                         
  -1   4   3        171.47        175.43         6.20 o                         
   0   4   3         42.36         64.33         4.04 o                         
   1   4   3       1289.83        951.98        38.03 o                         
   2   4   3       1190.33        947.56        29.27 o                         
   3   4   3        102.91         62.10         3.83 o                         
   4   4   3       1371.62       1134.62        41.91 o                         
   5   4   3         66.15         64.09         2.66 o                         
   6   4   3        703.12        666.91        18.07 o                         
   7   4   3        381.51        299.62        15.65 o                         
   8   4   3         31.12         24.11         1.69 o                         
   9   4   3         30.58         34.13         2.59 o                         
  -5   5   3         55.55         43.27         3.97 o                         
  -4   5   3        328.82        310.44        26.42 o                         
  -3   5   3        476.56        570.76        19.72 o                         
  -2   5   3         25.01         27.39         1.82 o                         
  -1   5   3       1770.19       1829.94        45.15 o                         
   0   5   3       1310.43       1255.35        30.73 o                         
   1   5   3        321.69        251.52         7.41 o                         
   2   5   3       2560.28       2089.91        53.49 o                         
   3   5   3       2285.98       2030.57        47.57 o                         
   4   5   3         24.19         30.63         1.64 o                         
   5   5   3        816.27        679.70        37.50 o                         
   6   5   3        835.94        717.41        28.09 o                         
   7   5   3          2.08          0.95         0.77 o                         
   8   5   3         25.76         26.23         1.88 o                         
   9   5   3         17.33         13.91         1.40 o                         
  -5   6   3          5.67          1.44         0.83 o                         
  -4   6   3          0.46          0.04         0.57 o                         
  -3   6   3         45.91         52.26         2.58 o                         
  -2   6   3         27.95         28.67         1.99 o                         
  -1   6   3         90.44         91.84         4.20 o                         
   0   6   3        820.21        821.99        42.38 o                         
   1   6   3        265.92        242.89         7.00 o                         
   2   6   3         17.28         11.38         1.02 o                         
   3   6   3        630.56        484.08        16.39 o                         
   4   6   3        946.10        734.63        25.21 o                         
   5   6   3         19.34         20.14         2.04 o                         
   6   6   3       1132.86       1113.20        43.32 o                         
   7   6   3        141.55        136.96         7.36 o                         
   8   6   3          1.70          1.10         0.78 o                         
   9   6   3         85.42         65.08         8.85 o                         
  -4   7   3         50.50         37.87         5.16 o                         
  -3   7   3         14.59          9.61         1.21 o                         
  -2   7   3        175.77        228.22        10.56 o                         
  -1   7   3        466.44        439.21        14.17 o                         
   0   7   3         44.01         50.21         2.82 o                         
   1   7   3        150.46        147.98         6.36 o                         
   2   7   3        796.40        715.61        21.88 o                         
   3   7   3          1.96          0.93         0.94 o                         
   4   7   3        115.64         87.00         4.64 o                         
   5   7   3         77.67         84.56         5.44 o                         
   6   7   3         32.43         31.11         3.01 o                         
   7   7   3         13.46         11.23         2.42 o                         
   8   7   3         20.57         32.51         2.29 o                         
   9   7   3          0.12          0.63         0.86 o                         
  -2   8   3          7.05          8.46         1.01 o                         
  -1   8   3        132.69        116.87         7.55 o                         
   0   8   3        195.39        211.60         7.86 o                         
   1   8   3          5.81          4.78         0.87 o                         
   2   8   3        345.18        334.40        13.88 o                         
   3   8   3        649.03        675.55        24.53 o                         
   4   8   3         12.17         11.33         1.04 o                         
   5   8   3        527.04        563.21        26.14 o                         
   6   8   3        387.33        377.10        21.48 o                         
   7   8   3          3.47          3.36         0.81 o                         
   8   8   3         31.00         41.07         2.75 o                         
  -1   9   3         24.91         20.80         1.63 o                         
   0   9   3         15.11         15.32         2.16 o                         
   1   9   3         79.75        105.84         5.72 o                         
   2   9   3        135.05        156.53         7.80 o                         
   3   9   3         60.51         64.32         4.74 o                         
   4   9   3        141.49        122.88        10.43 o                         
   5   9   3         24.28         28.34         1.95 o                         
   6   9   3          4.51          4.90         0.72 o                         
   7   9   3         28.28         18.87         1.91 o                         
   2  10   3         91.34        106.40         6.23 o                         
   3  10   3          9.05          8.70         1.20 o                         
   4  10   3         33.32         28.11         3.47 o                         
   5  10   3        138.15         96.38         7.54 o                         
  -4  -9   4          0.35          0.14         0.51 o                         
  -3  -9   4         21.71         23.87         3.08 o                         
  -2  -9   4         14.64         11.49         1.92 o                         
  -6  -8   4         31.29         31.29         2.14 o                         
  -5  -8   4        129.54        129.07         5.65 o                         
  -4  -8   4         94.68         90.15         4.90 o                         
  -3  -8   4         54.25         47.71         6.17 o                         
  -2  -8   4        171.77        124.96         8.07 o                         
  -1  -8   4         66.87         81.57         4.49 o                         
   0  -8   4         17.57         17.12         1.69 o                         
   1  -8   4         48.66         31.35         3.50 o                         
  -7  -7   4         10.07          5.90         1.21 o                         
  -6  -7   4         26.15         25.50         4.62 o                         
  -5  -7   4          0.13         -0.41         0.41 o                         
  -4  -7   4        118.04        154.96         6.98 o                         
  -3  -7   4        138.86        146.47         6.53 o                         
  -2  -7   4          2.56          2.95         0.71 o                         
  -1  -7   4        141.70        187.12         8.41 o                         
   0  -7   4         64.37         73.49         2.83 o                         
   1  -7   4         10.70          7.34         0.81 o                         
   2  -7   4         53.57         58.17         3.08 o                         
   3  -7   4          1.12          1.82         0.48 o                         
  -8  -6   4         28.34         32.72         3.61 o                         
  -7  -6   4          6.43         12.51         3.50 o                         
  -6  -6   4        303.40        207.08        13.04 o                         
  -5  -6   4        351.16        173.64        10.29 o                         
  -4  -6   4         18.10         22.98         2.04 o                         
  -3  -6   4        226.68        254.22         9.20 o                         
  -2  -6   4        790.00        917.22        31.45 o                         
  -1  -6   4          2.86          3.16         0.70 o                         
   0  -6   4        408.91        562.89        23.08 o                         
   1  -6   4        234.75        251.11        13.04 o                         
   2  -6   4         22.14         31.09         1.67 o                         
   3  -6   4         24.35         25.79         1.76 o                         
   4  -6   4         89.53         96.10         4.94 o                         
  -8  -5   4          7.71         11.56         2.62 o                         
  -7  -5   4         40.54         31.13         2.47 o                         
  -6  -5   4          3.22          2.97         1.03 o                         
  -5  -5   4         12.20         14.54         1.20 o                         
  -4  -5   4        332.24        296.78        14.02 o                         
  -3  -5   4         18.54         24.16         1.56 o                         
  -2  -5   4        582.61        704.96        22.65 o                         
  -1  -5   4        236.96        281.23        10.99 o                         
   0  -5   4         30.30         34.06         2.00 o                         
   1  -5   4        159.39        156.11         4.92 o                         
   2  -5   4        146.81        150.24         5.03 o                         
   3  -5   4          1.42          2.78         0.75 o                         
   4  -5   4         32.33         33.98         2.32 o                         
   5  -5   4         38.16         42.85         2.95 o                         
  -8  -4   4          0.81          1.37         0.70 o                         
  -7  -4   4        328.78        339.87        18.12 o                         
  -6  -4   4        526.00        624.57        25.04 o                         
  -5  -4   4          3.77          3.99         0.88 o                         
  -4  -4   4        619.91        637.00        19.09 o                         
  -3  -4   4       1372.62       1445.97        32.40 o                         
  -2  -4   4        538.36        571.99        13.45 o                         
  -1  -4   4       1542.01       1829.44        44.60 o                         
   0  -4   4       1713.76       2122.66        61.38 o                         
   1  -4   4        320.71        344.00        14.24 o                         
   2  -4   4        137.62        146.85         4.96 o                         
   3  -4   4        274.74        272.72         9.64 o                         
   4  -4   4         61.97         77.06         4.24 o                         
   5  -4   4         11.44         11.20         1.55 o                         
   6  -4   4          7.94          8.89         1.47 o                         
  -8  -3   4         57.11         68.18         4.78 o                         
  -7  -3   4         62.59         76.64         4.27 o                         
  -6  -3   4          4.19          4.74         0.82 o                         
  -5  -3   4        501.86        567.17        15.66 o                         
  -4  -3   4        213.80        228.15         6.42 o                         
  -3  -3   4        460.99        485.92        13.36 o                         
  -2  -3   4       2450.78       2511.53        67.81 o                         
  -1  -3   4        159.43        186.79         7.45 o                         
   0  -3   4        208.85        169.80         9.12 o                         
   1  -3   4        652.14        694.70        21.52 o                         
   2  -3   4        126.78        137.47         5.34 o                         
   3  -3   4        755.45        764.68        25.57 o                         
   4  -3   4        699.56        722.63        23.11 o                         
   5  -3   4         22.93         29.92         2.32 o                         
   6  -3   4         33.90         38.51         2.64 o                         
   7  -3   4         43.44         48.87         4.06 o                         
  -8  -2   4         65.57         90.91         5.05 o                         
  -7  -2   4        153.17        191.93         7.61 o                         
  -6  -2   4        374.21        502.66        16.77 o                         
  -5  -2   4         98.79        101.86         3.92 o                         
  -4  -2   4       2356.18       2565.02        74.30 o                         
  -3  -2   4        930.16        885.10        28.75 o                         
  -2  -2   4        187.08        179.03         5.52 o                         
  -1  -2   4       2912.71       3063.93       135.43 o                         
   0  -2   4       3801.35       4629.15       175.88 o                         
   1  -2   4         51.47         58.73         4.33 o                         
   2  -2   4       1280.69       1319.24        52.13 o                         
   3  -2   4       1015.16       1037.84        33.33 o                         
   4  -2   4          9.33         12.34         1.44 o                         
   5  -2   4         26.82         30.57         2.35 o                         
   6  -2   4          3.87          2.96         1.09 o                         
   7  -2   4          2.93          3.16         0.96 o                         
   8  -2   4          1.85          0.31         1.18 o                         
  -8  -1   4          3.63          5.22         1.14 o                         
  -7  -1   4         14.12         22.18         2.22 o                         
  -6  -1   4         47.67         52.62         3.06 o                         
  -5  -1   4         24.21         24.79         1.41 o                         
  -4  -1   4        152.19        160.68         4.54 o                         
  -3  -1   4       4516.99       5419.73       236.55 o                         
  -2  -1   4       1847.54       1926.90        55.72 o                         
  -1  -1   4       2613.29       2710.82        84.65 o                         
   0  -1   4       3221.52       3416.36       106.11 o                         
   1  -1   4        940.55        889.46        41.59 o                         
   2  -1   4        603.26        502.96        23.50 o                         
   3  -1   4       3566.02       3318.52       113.33 o                         
   4  -1   4        606.08        514.67        16.31 o                         
   5  -1   4         47.26         48.22         2.56 o                         
   6  -1   4        772.18        977.51        39.21 o                         
   7  -1   4         94.19         96.74         6.37 o                         
   8  -1   4          4.30         20.00        10.00 o                         
  -8   0   4         83.06         54.02         6.95 o                         
  -7   0   4        116.84        129.12         9.58 o                         
  -6   0   4         50.90         52.79         3.53 o                         
  -5   0   4       1039.05       1156.71        29.70 o                         
  -4   0   4       1099.37       1065.53        30.10 o                         
  -3   0   4        196.14        238.93         7.93 o                         
  -2   0   4         80.83         79.15         3.55 o                         
  -1   0   4       2855.91       2288.05       101.39 o                         
   0   0   4         53.66         66.76         2.80 o                         
   1   0   4       1940.06       1984.50        76.79 o                         
   2   0   4       3745.97       4003.01       124.58 o                         
   3   0   4         29.35         20.52         2.10 o                         
   4   0   4        323.06        259.78        10.68 o                         
   5   0   4        137.09         95.36         4.37 o                         
   6   0   4         40.07         35.93         2.35 o                         
   7   0   4         28.75         27.44         2.12 o                         
   8   0   4         16.93         16.59         1.88 o                         
   9   0   4          0.42         24.62         6.92 o                         
  -8   1   4          0.03         12.83         3.33 o                         
  -7   1   4         15.75         15.78         2.69 o                         
  -6   1   4         48.70         52.94         3.60 o                         
  -5   1   4        132.45        169.04         6.77 o                         
  -4   1   4       1194.61       1081.91        35.18 o                         
  -3   1   4        834.06        744.03        33.75 o                         
  -2   1   4        263.85        189.87         8.94 o                         
  -1   1   4       4545.61       4512.30       262.91 o                         
   0   1   4       7693.74       8395.43       316.75 o                         
   1   1   4        256.96        163.37         6.55 o                         
   2   1   4       1974.93       1420.42        89.04 o                         
   3   1   4       2206.52       1884.74        84.32 o                         
   4   1   4         12.71         13.18         1.79 o                         
   5   1   4        892.07        867.64        27.19 o                         
   6   1   4        421.45        285.19        10.60 o                         
   7   1   4          0.43          0.90         1.16 o                         
   8   1   4         16.07         30.14         3.45 o                         
   9   1   4         31.28         28.49         2.74 o                         
  -7   2   4          3.14          4.12         1.42 o                         
  -6   2   4        163.16        211.72        20.65 o                         
  -5   2   4        582.31        586.98        22.53 o                         
  -4   2   4        275.32        240.40         9.90 o                         
  -3   2   4        937.67        897.66        28.15 o                         
  -2   2   4       1259.28       1128.84        62.26 o                         
  -1   2   4        153.31        178.72         7.37 o                         
   0   2   4       1542.52       1308.35        39.77 o                         
   1   2   4       2702.04       2838.99        97.34 o                         
   2   2   4        906.23        978.23        35.39 o                         
   3   2   4       1678.46       1374.09        78.81 o                         
   4   2   4       1015.10        780.37        39.14 o                         
   5   2   4          2.37          5.46         3.62 o                         
   6   2   4        146.06        147.90         5.66 o                         
   7   2   4        105.03         75.84         6.01 o                         
   8   2   4          1.99          2.05         1.04 o                         
   9   2   4          8.25         10.97         1.53 o                         
  -7   3   4         39.00         28.98         2.61 o                         
  -6   3   4         10.46          6.69         1.58 o                         
  -5   3   4        127.25         95.88        10.81 o                         
  -4   3   4        280.39        291.94        13.79 o                         
  -3   3   4          2.20          4.36         0.92 o                         
  -2   3   4        724.71        659.74        23.43 o                         
  -1   3   4       3703.31       3220.03       143.84 o                         
   0   3   4        413.82        411.34        12.58 o                         
   1   3   4       2214.63       2053.98        66.67 o                         
   2   3   4       6313.60       7648.03       290.21 o                         
   3   3   4        283.38        283.74        26.76 o                         
   4   3   4       2440.07       2002.09       109.87 o                         
   5   3   4       2481.02       2473.29        76.81 o                         
   6   3   4        161.79        125.59         6.75 o                         
   7   3   4         54.74         49.17         2.38 o                         
   8   3   4        132.84        124.71         6.05 o                         
   9   3   4         27.12         23.73         2.73 o                         
  -6   4   4         21.63         19.06         2.44 o                         
  -5   4   4         73.06         37.01         6.94 o                         
  -4   4   4          3.74          4.91         1.29 o                         
  -3   4   4        626.13        673.25        20.10 o                         
  -2   4   4        448.24        389.49        14.94 o                         
  -1   4   4        205.06        164.16        10.41 o                         
   0   4   4       1216.29       1008.42        36.12 o                         
   1   4   4        400.95        359.79        14.02 o                         
   2   4   4        176.42        229.29         9.56 o                         
   3   4   4       1015.16        965.91        30.83 o                         
   4   4   4        609.48        546.15        17.33 o                         
   5   4   4        216.18        207.53         8.04 o                         
   6   4   4         37.89         44.97         2.77 o                         
   7   4   4         16.52         16.60         1.89 o                         
   8   4   4         95.18        104.90         5.53 o                         
   9   4   4         47.35         39.94         3.62 o                         
  -5   5   4         61.14         88.14         6.21 o                         
  -4   5   4         18.64         12.32         2.01 o                         
  -3   5   4        380.67        400.80        17.02 o                         
  -2   5   4        889.15        889.95        30.72 o                         
  -1   5   4        336.39        335.60        10.88 o                         
   0   5   4        138.00        107.60         5.16 o                         
   1   5   4       3972.21       3869.83       103.81 o                         
   2   5   4        949.38        883.49        23.67 o                         
   3   5   4        991.26        949.17        22.64 o                         
   4   5   4       2476.17       2652.49        71.58 o                         
   5   5   4       1095.07        956.14        30.54 o                         
   6   5   4         20.77         15.33         1.49 o                         
   7   5   4        440.89        335.06        16.72 o                         
   8   5   4        199.39        161.51         9.23 o                         
   9   5   4          3.29          2.96         0.86 o                         
  -4   6   4         15.83         18.07         1.73 o                         
  -3   6   4         76.55         88.76         4.02 o                         
  -2   6   4         25.15         23.87         2.00 o                         
  -1   6   4        243.44        247.98         8.61 o                         
   0   6   4         67.70         62.38         4.70 o                         
   1   6   4         70.11         50.87         2.18 o                         
   2   6   4        566.63        538.33        18.58 o                         
   3   6   4        253.54        269.40        10.90 o                         
   4   6   4         27.98         27.26         1.78 o                         
   5   6   4        187.39        194.55         6.85 o                         
   6   6   4         34.50         39.05         2.35 o                         
   7   6   4          0.81         13.96         6.36 o                         
   8   6   4        176.60        219.34         9.93 o                         
   9   6   4         21.38         26.21         4.67 o                         
  -3   7   4        224.38        254.10        11.19 o                         
  -2   7   4        116.69         76.57         8.67 o                         
  -1   7   4         10.96          9.85         1.10 o                         
   0   7   4        353.99        385.56        12.54 o                         
   1   7   4       1265.31       1306.86        39.31 o                         
   2   7   4          2.16          0.18         1.01 o                         
   3   7   4        624.23        676.50        22.81 o                         
   4   7   4        494.55        525.44        18.30 o                         
   5   7   4          2.05          1.25         0.79 o                         
   6   7   4        157.10        212.87        10.83 o                         
   7   7   4        102.72        101.56         7.99 o                         
   8   7   4          5.99          5.48         1.16 o                         
   9   7   4          5.90          7.43         0.72 o                         
  -2   8   4          9.11          7.86         1.32 o                         
  -1   8   4         52.70         31.41         2.26 o                         
   0   8   4          2.83          4.40         0.74 o                         
   1   8   4        288.92        334.88        14.75 o                         
   2   8   4        131.46        155.34         6.15 o                         
   3   8   4          1.77          1.16         0.57 o                         
   4   8   4        326.68        356.56        14.95 o                         
   5   8   4        257.04        371.07        14.48 o                         
   6   8   4          2.61          5.29         1.28 o                         
   7   8   4        146.21        179.62        10.86 o                         
   8   8   4         74.32        106.99         6.41 o                         
   0   9   4        129.29        117.88        10.24 o                         
   1   9   4         62.07         45.59         3.88 o                         
   2   9   4        103.88        115.22         4.51 o                         
   3   9   4        210.19        236.68        14.45 o                         
   4   9   4         38.93         46.85         2.40 o                         
   5   9   4         29.33         40.76         2.21 o                         
   6   9   4        163.97         80.14         8.90 o                         
   7   9   4         13.45         10.26         0.95 o                         
   3  10   4         19.13         15.15         1.28 o                         
   4  10   4         54.15         43.56         4.63 o                         
   5  10   4          2.60          1.41         0.48 o                         
  -5  -8   5          9.12          8.43         0.89 o                         
  -4  -8   5         37.03         36.80         5.01 o                         
  -3  -8   5        115.40        126.35         7.92 o                         
  -2  -8   5         10.90         15.03         1.47 o                         
  -1  -8   5         68.81         67.36         3.15 o                         
   0  -8   5         49.33         51.37         2.69 o                         
   1  -8   5          6.53          8.15         1.36 o                         
  -6  -7   5          9.87          4.93         1.54 o                         
  -5  -7   5         78.92         76.45         6.36 o                         
  -4  -7   5         81.06         98.88         5.02 o                         
  -3  -7   5          2.62          2.74         0.59 o                         
  -2  -7   5         91.72        112.95         5.95 o                         
  -1  -7   5        129.82        123.01         6.63 o                         
   0  -7   5          0.55          1.31         0.56 o                         
   1  -7   5         45.98         36.11         2.01 o                         
   2  -7   5         13.17          7.95         1.08 o                         
  -7  -6   5         63.35         52.56         3.75 o                         
  -6  -6   5         23.96         18.92         2.50 o                         
  -5  -6   5         30.67         36.19         2.97 o                         
  -4  -6   5        318.31        351.45        16.74 o                         
  -3  -6   5        353.01        408.42        21.89 o                         
  -2  -6   5         35.45         35.25         2.00 o                         
  -1  -6   5        171.46        229.71        11.32 o                         
   0  -6   5        159.65        202.09         9.93 o                         
   1  -6   5          0.74          0.44         0.49 o                         
   2  -6   5        154.03        171.87         6.16 o                         
   3  -6   5        100.63        109.63         8.72 o                         
   4  -6   5          3.63          1.40         0.59 o                         
  -8  -5   5         53.44         48.33         3.98 o                         
  -7  -5   5         15.47         20.49         3.05 o                         
  -6  -5   5         60.60         56.14         4.25 o                         
  -5  -5   5        193.35        196.37         9.22 o                         
  -4  -5   5         21.90         24.81         2.86 o                         
  -3  -5   5        146.06        165.96         6.00 o                         
  -2  -5   5        119.28        135.86         5.53 o                         
  -1  -5   5         97.67        131.13         5.22 o                         
   0  -5   5        222.99        284.81        10.68 o                         
   1  -5   5        199.16        238.59         8.30 o                         
   2  -5   5          3.99          4.55         0.77 o                         
   3  -5   5         14.58         11.97         1.41 o                         
   4  -5   5          4.79          6.72         0.91 o                         
   5  -5   5          0.92          0.74         0.50 o                         
  -8  -4   5         13.85         12.92         1.96 o                         
  -7  -4   5         69.22         58.70         8.43 o                         
  -6  -4   5         25.70         28.75         2.75 o                         
  -5  -4   5        993.68       1331.02        39.58 o                         
  -4  -4   5        658.01        798.78        24.15 o                         
  -3  -4   5        140.32        149.57         5.02 o                         
  -2  -4   5       1021.51       1125.47        27.60 o                         
  -1  -4   5       1003.72       1102.89        35.64 o                         
   0  -4   5         15.48         25.35         1.66 o                         
   1  -4   5        614.96        690.47        21.02 o                         
   2  -4   5        834.95        881.74        25.06 o                         
   3  -4   5         18.44         15.68         1.14 o                         
   4  -4   5        130.62        163.06         5.90 o                         
   5  -4   5         60.14         65.02         4.68 o                         
   6  -4   5          2.78          4.14         0.94 o                         
  -8  -3   5         20.10         19.75         1.92 o                         
  -7  -3   5          5.15          7.07         1.71 o                         
  -6  -3   5        299.37        352.57        12.65 o                         
  -5  -3   5        559.55        673.54        23.32 o                         
  -4  -3   5         19.18         19.75         1.46 o                         
  -3  -3   5        992.01       1079.25        25.80 o                         
  -2  -3   5         98.58         98.23         2.97 o                         
  -1  -3   5         22.89         22.85         1.43 o                         
   0  -3   5       1349.20       1616.11        44.46 o                         
   1  -3   5         55.14         56.81         2.93 o                         
   2  -3   5        341.76        335.17         9.02 o                         
   3  -3   5         44.85         41.49         1.88 o                         
   4  -3   5          4.69          8.37         1.32 o                         
   5  -3   5         74.99         91.67         6.17 o                         
   6  -3   5         37.17         31.46         2.54 o                         
   7  -3   5          0.99          0.56         1.39 o                         
  -8  -2   5         15.32         21.57         1.80 o                         
  -7  -2   5         16.50         23.26         2.65 o                         
  -6  -2   5        451.34        535.15        18.71 o                         
  -5  -2   5        515.75        578.61        16.15 o                         
  -4  -2   5         75.62         96.35         3.71 o                         
  -3  -2   5        637.87        701.36        18.88 o                         
  -2  -2   5       4174.90       4358.85       109.53 o                         
  -1  -2   5        530.48        569.20        15.26 o                         
   0  -2   5       1037.40       1172.80        42.03 o                         
   1  -2   5       2398.68       2897.07        91.57 o                         
   2  -2   5       1072.37       1121.25        29.87 o                         
   3  -2   5         97.74         96.53         4.89 o                         
   4  -2   5        566.67        548.56        17.26 o                         
   5  -2   5        189.81        225.65         9.26 o                         
   6  -2   5          0.85          4.86         4.23 o                         
   7  -2   5          4.83          7.06         1.31 o                         
  -8  -1   5          0.24          7.31         4.62 o                         
  -7  -1   5         73.31         82.13         6.09 o                         
  -6  -1   5         65.09         79.94         3.88 o                         
  -5  -1   5          8.57         10.01         1.09 o                         
  -4  -1   5        219.28        230.53         7.23 o                         
  -3  -1   5         57.99         66.38         2.85 o                         
  -2  -1   5         10.06          9.96         2.05 o                         
  -1  -1   5       3406.95       3768.17       108.99 o                         
   0  -1   5       1524.49       1656.27        43.21 o                         
   1  -1   5        770.54        745.52        25.35 o                         
   2  -1   5       1816.84       1893.33        74.76 o                         
   3  -1   5         18.63         18.42         1.45 o                         
   4  -1   5        244.43        206.03         8.80 o                         
   5  -1   5        432.10        467.03        18.55 o                         
   6  -1   5         34.61         33.76         4.57 o                         
   7  -1   5         16.89         19.24         2.11 o                         
   8  -1   5         94.81         64.10         5.59 o                         
  -8   0   5         18.12         26.17         3.81 o                         
  -7   0   5         43.81         51.13         2.99 o                         
  -6   0   5        470.72        577.33        17.33 o                         
  -5   0   5        321.64        381.91        11.86 o                         
  -4   0   5        158.88        163.25         5.18 o                         
  -3   0   5       2057.96       1994.21        51.51 o                         
  -2   0   5       2164.12       2135.07        67.62 o                         
  -1   0   5          4.70         12.73         1.52 o                         
   0   0   5        762.12        539.20        20.61 o                         
   1   0   5       2276.96       2026.48        78.63 o                         
   2   0   5         98.37         91.62         4.13 o                         
   3   0   5       1235.71       1150.39        48.65 o                         
   4   0   5       1206.96       1121.28        44.97 o                         
   5   0   5         26.25         20.26         2.04 o                         
   6   0   5         63.96         71.09         3.79 o                         
   7   0   5         50.20         49.78         4.81 o                         
   8   0   5         12.21         10.57         1.35 o                         
  -7   1   5         36.63         38.53         3.51 o                         
  -6   1   5          1.14          0.62         0.94 o                         
  -5   1   5         62.37         82.18         3.70 o                         
  -4   1   5        116.85        107.70         3.88 o                         
  -3   1   5         64.95         65.06         2.61 o                         
  -2   1   5       2509.34       2205.20        98.40 o                         
  -1   1   5        537.13        515.40        21.56 o                         
   0   1   5        225.35        167.64        10.05 o                         
   1   1   5       3306.30       2781.50       131.66 o                         
   2   1   5       3008.42       2788.81       152.30 o                         
   3   1   5        135.76        137.20         6.27 o                         
   4   1   5        828.28        747.37        22.77 o                         
   5   1   5        141.88        137.34         4.62 o                         
   6   1   5         26.32         25.33         2.14 o                         
   7   1   5        143.53        106.42         6.20 o                         
   8   1   5         44.60         63.52         3.97 o                         
  -7   2   5         59.47         65.91         9.83 o                         
  -6   2   5        121.27        122.11        11.97 o                         
  -5   2   5         14.57         17.75         1.67 o                         
  -4   2   5       1097.99       1305.65        52.49 o                         
  -3   2   5       1454.87       1497.74        47.66 o                         
  -2   2   5        400.10        479.56        15.38 o                         
  -1   2   5       2823.54       2966.55       114.03 o                         
   0   2   5       3001.89       2901.18       103.94 o                         
   1   2   5         27.16         42.57         3.70 o                         
   2   2   5       2824.38       3200.69       100.89 o                         
   3   2   5       1802.32       1963.71        70.22 o                         
   4   2   5          6.86          9.62         1.18 o                         
   5   2   5        217.36        179.85         6.02 o                         
   6   2   5        524.24        455.13        17.11 o                         
   7   2   5          8.46          3.57         0.94 o                         
   8   2   5         20.59         30.65         3.00 o                         
   9   2   5          6.62          8.08         7.69 o                         
  -6   3   5          3.22          2.64         1.01 o                         
  -5   3   5        163.41        103.39         7.52 o                         
  -4   3   5         72.73         80.42         4.22 o                         
  -3   3   5        215.37        240.59         8.65 o                         
  -2   3   5        398.01        439.46        14.93 o                         
  -1   3   5         20.39         17.30         1.57 o                         
   0   3   5       1286.88       1102.55        35.57 o                         
   1   3   5       2195.02       2331.08        68.34 o                         
   2   3   5         41.52         59.87         3.22 o                         
   3   3   5       1090.86       1047.24        29.40 o                         
   4   3   5       2030.60       2104.92        58.16 o                         
   5   3   5          2.68          1.21         0.77 o                         
   6   3   5        672.43        669.31        23.61 o                         
   7   3   5        360.70        338.51        12.02 o                         
   8   3   5          4.85          5.35         1.25 o                         
   9   3   5         36.71         35.94         4.11 o                         
  -6   4   5          0.66          1.30         0.92 o                         
  -5   4   5         88.38         71.41         8.29 o                         
  -4   4   5        184.92        191.01         6.84 o                         
  -3   4   5        188.65        187.82         7.59 o                         
  -2   4   5        307.42        265.30         8.49 o                         
  -1   4   5       1939.32       1999.82        47.02 o                         
   0   4   5       1163.98       1239.20        32.30 o                         
   1   4   5        605.87        564.15        14.96 o                         
   2   4   5       2311.37       2453.81        71.22 o                         
   3   4   5        198.98        198.31         5.72 o                         
   4   4   5         12.61         15.31         1.33 o                         
   5   4   5        150.46        163.29         6.78 o                         
   6   4   5        450.93        507.34        18.88 o                         
   7   4   5         50.53         59.48         3.42 o                         
   8   4   5         11.76         15.15         2.21 o                         
   9   4   5          1.73          3.54         0.92 o                         
  -5   5   5          2.30          1.02         0.70 o                         
  -4   5   5         87.62         47.17         6.57 o                         
  -3   5   5        112.14        132.84         5.41 o                         
  -2   5   5          5.85          6.00         1.14 o                         
  -1   5   5        546.41        537.00        15.53 o                         
   0   5   5       1713.81       1770.33        52.94 o                         
   1   5   5         10.56         14.32         1.10 o                         
   2   5   5        511.93        500.08        14.79 o                         
   3   5   5       1954.97       2159.94        55.66 o                         
   4   5   5        270.59        337.49         9.87 o                         
   5   5   5        627.46        690.20        18.64 o                         
   6   5   5       1217.41       1562.05        44.66 o                         
   7   5   5        136.22        132.93         6.49 o                         
   8   5   5         33.89         30.55         2.41 o                         
   9   5   5        108.38        108.02         4.64 o                         
  -4   6   5         54.97         57.26         3.55 o                         
  -3   6   5          1.05          2.13         0.65 o                         
  -2   6   5        168.90        127.72        10.60 o                         
  -1   6   5        348.34        349.92        10.16 o                         
   0   6   5         11.79         12.75         1.09 o                         
   1   6   5        437.00        513.83        18.43 o                         
   2   6   5        376.24        465.28        14.27 o                         
   3   6   5         78.71         67.75         4.03 o                         
   4   6   5        313.16        290.49        21.47 o                         
   5   6   5         85.82        117.54         4.41 o                         
   6   6   5         10.16          7.54         1.25 o                         
   7   6   5         30.17         32.93         2.44 o                         
   8   6   5          2.69          2.51         0.80 o                         
   9   6   5          2.29          6.36         1.67 o                         
  -3   7   5         10.81          9.90         1.14 o                         
  -2   7   5        105.75        128.95         7.05 o                         
  -1   7   5        479.66        517.70        16.14 o                         
   0   7   5        231.63        313.53        11.61 o                         
   1   7   5        282.24        247.49        11.06 o                         
   2   7   5        571.24        630.69        23.82 o                         
   3   7   5        512.97        632.12        19.96 o                         
   4   7   5          6.31          7.22         1.26 o                         
   5   7   5        708.31        691.20        55.81 o                         
   6   7   5        178.39        236.37        14.88 o                         
   7   7   5         38.31         48.27         3.65 o                         
   8   7   5         95.54        125.42         9.64 o                         
   9   7   5         20.56          9.62         1.92 o                         
  -2   8   5         82.91         30.11         4.25 o                         
  -1   8   5         13.39          8.87         1.08 o                         
   0   8   5         52.02         56.29         3.04 o                         
   1   8   5         69.85         95.87         4.57 o                         
   2   8   5          8.59         10.32         1.27 o                         
   3   8   5        290.62        202.58        10.55 o                         
   4   8   5        154.86        181.43        10.76 o                         
   5   8   5          3.41          3.61         0.69 o                         
   6   8   5         93.23        107.86         7.24 o                         
   7   8   5         74.01         80.53         4.73 o                         
   8   8   5          1.11          2.82         0.64 o                         
   0   9   5          2.31          3.21         1.13 o                         
   1   9   5        165.17        159.85         8.76 o                         
   2   9   5        171.24        247.85        11.68 o                         
   3   9   5          6.67         10.76         1.15 o                         
   4   9   5        102.51        102.03         5.25 o                         
   5   9   5        214.43        222.02        11.13 o                         
   6   9   5          1.77          1.75         0.44 o                         
   7   9   5         40.64         30.14         2.30 o                         
  -3  -8   6          0.45          0.77         0.49 o                         
  -2  -8   6         10.61         13.12         1.73 o                         
  -1  -8   6         27.20         21.93         1.62 o                         
  -5  -7   6         21.73         24.17         2.83 o                         
  -4  -7   6          8.54          8.27         1.02 o                         
  -3  -7   6         72.95         86.99         5.31 o                         
  -2  -7   6        120.14        121.31         6.65 o                         
  -1  -7   6         10.92         13.54         1.49 o                         
   0  -7   6         90.36         73.40         5.59 o                         
   1  -7   6         43.75         37.60         2.79 o                         
   2  -7   6          0.22          0.21         0.59 o                         
  -6  -6   6         10.11         12.02         1.62 o                         
  -5  -6   6         58.64         58.12         4.20 o                         
  -4  -6   6         25.02         32.84         2.13 o                         
  -3  -6   6         21.70         20.58         1.97 o                         
  -2  -6   6        162.06        136.31         8.25 o                         
  -1  -6   6         88.29        111.83         7.33 o                         
   0  -6   6         10.53         12.00         1.35 o                         
   1  -6   6         76.27         85.75         4.41 o                         
   2  -6   6         12.24          8.30         1.44 o                         
   3  -6   6         13.50         15.76         1.69 o                         
  -7  -5   6        108.82         76.09         5.61 o                         
  -6  -5   6        158.82        258.21        11.94 o                         
  -5  -5   6          6.16          9.79         1.48 o                         
  -4  -5   6        280.50        293.75        12.94 o                         
  -3  -5   6         90.76        109.20         5.70 o                         
  -2  -5   6         74.20         95.49         4.65 o                         
  -1  -5   6        286.15        344.59        17.67 o                         
   0  -5   6        205.47        285.90        13.86 o                         
   1  -5   6          0.04          1.28         0.95 o                         
   2  -5   6         39.59         42.01         3.59 o                         
   3  -5   6         61.91         54.94         3.80 o                         
   4  -5   6          8.96         12.59         1.70 o                         
   5  -5   6          0.91         -0.09         0.49 o                         
  -7  -4   6          5.43          6.57         1.11 o                         
  -6  -4   6         17.31         22.15         1.81 o                         
  -5  -4   6         50.60         59.04         3.61 o                         
  -4  -4   6         10.33         10.75         1.15 o                         
  -3  -4   6       1104.49       1102.55        38.77 o                         
  -2  -4   6        612.22        608.85        23.53 o                         
  -1  -4   6        370.90        430.88        12.63 o                         
   0  -4   6        554.32        705.64        26.12 o                         
   1  -4   6        252.80        281.13        10.13 o                         
   2  -4   6         19.82         22.89         2.23 o                         
   3  -4   6        214.09        224.25         8.59 o                         
   4  -4   6         99.01         73.36         4.79 o                         
   5  -4   6          1.77          1.67         0.78 o                         
   6  -4   6         26.76         16.27         1.52 o                         
  -7  -3   6        130.00        166.57         7.83 o                         
  -6  -3   6         36.84         48.35         3.38 o                         
  -5  -3   6        204.11        281.93        10.75 o                         
  -4  -3   6        704.12        819.25        24.29 o                         
  -3  -3   6        860.76        946.14        51.51 o                         
  -2  -3   6         36.23         34.06         2.11 o                         
  -1  -3   6       1337.42       1623.08        40.41 o                         
   0  -3   6        163.92        206.91         6.25 o                         
   1  -3   6        135.80        149.39         6.09 o                         
   2  -3   6        225.20        235.51         7.49 o                         
   3  -3   6         91.65        102.28         3.60 o                         
   4  -3   6         26.15         32.89         2.67 o                         
   5  -3   6         11.07         12.28         1.47 o                         
   6  -3   6          3.48          3.06         0.74 o                         
  -7  -2   6         49.09         58.64         5.62 o                         
  -6  -2   6         17.36         17.86         1.80 o                         
  -5  -2   6          7.70          6.38         1.04 o                         
  -4  -2   6        420.27        542.25        17.54 o                         
  -3  -2   6        730.18        858.69        28.71 o                         
  -2  -2   6          7.88          9.43         1.16 o                         
  -1  -2   6       1615.22       1776.52        39.73 o                         
   0  -2   6       2821.50       3096.19        78.38 o                         
   1  -2   6          4.89          5.29         0.99 o                         
   2  -2   6        626.55        638.32        16.16 o                         
   3  -2   6        879.06        752.76        25.59 o                         
   4  -2   6         69.50         63.96         3.11 o                         
   5  -2   6         70.90         71.60         3.94 o                         
   6  -2   6        111.56        103.86         5.61 o                         
   7  -2   6         13.06         10.30         1.32 o                         
  -7  -1   6          8.81         12.52         2.06 o                         
  -6  -1   6         11.11         12.64         2.09 o                         
  -5  -1   6        466.81        511.04        17.74 o                         
  -4  -1   6        482.10        543.98        18.07 o                         
  -3  -1   6        172.12        197.66         7.17 o                         
  -2  -1   6        467.50        463.18        12.10 o                         
  -1  -1   6        289.03        287.41        15.53 o                         
   0  -1   6         36.44         40.76         1.88 o                         
   1  -1   6       1590.58       1724.78        39.10 o                         
   2  -1   6        510.83        567.71        18.20 o                         
   3  -1   6        110.80         96.63         4.54 o                         
   4  -1   6        265.12        255.32        10.54 o                         
   5  -1   6          7.22          6.34         0.96 o                         
   6  -1   6         23.91         32.84         2.68 o                         
   7  -1   6         42.14         38.75         3.22 o                         
   8  -1   6          0.29          0.15         0.81 o                         
  -7   0   6         83.54         62.69         7.72 o                         
  -6   0   6         26.16         29.17         2.15 o                         
  -5   0   6        245.02        271.66        16.19 o                         
  -4   0   6        543.13        592.34        19.26 o                         
  -3   0   6        494.45        595.47        17.72 o                         
  -2   0   6        912.69        891.14        24.24 o                         
  -1   0   6       3064.71       3081.93        78.40 o                         
   0   0   6        822.24        733.66        19.73 o                         
   1   0   6        463.24        359.83        11.62 o                         
   2   0   6        870.25        706.39        20.53 o                         
   3   0   6        463.99        443.79        16.08 o                         
   4   0   6         51.74         55.86         2.61 o                         
   5   0   6        609.48        634.13        24.66 o                         
   6   0   6        172.24        178.08         7.10 o                         
   7   0   6          0.25          2.23         1.79 o                         
   8   0   6          8.38         10.12         1.82 o                         
  -7   1   6          5.27          4.74         2.12 o                         
  -6   1   6         69.71         76.60         3.82 o                         
  -5   1   6        248.99        243.72        10.32 o                         
  -4   1   6          1.14          0.71         0.71 o                         
  -3   1   6        609.65        523.64        18.26 o                         
  -2   1   6        316.48        325.41        13.44 o                         
  -1   1   6         78.55         70.43         2.97 o                         
   0   1   6       2347.53       2175.36        59.81 o                         
   1   1   6        309.20        266.44         9.95 o                         
   2   1   6         30.59         26.12         1.89 o                         
   3   1   6        994.25       1004.32        45.86 o                         
   4   1   6        444.74        375.53        13.37 o                         
   5   1   6         17.47         23.31         2.55 o                         
   6   1   6         80.29         89.78         3.47 o                         
   7   1   6          4.81          6.58         1.42 o                         
   8   1   6         19.21         27.33         2.13 o                         
  -6   2   6         17.33          9.64         4.23 o                         
  -5   2   6        244.51        228.70         9.69 o                         
  -4   2   6        283.31        305.48         9.34 o                         
  -3   2   6        337.12        306.79         9.66 o                         
  -2   2   6       2201.72       2448.45        76.70 o                         
  -1   2   6       1813.90       2134.47        63.17 o                         
   0   2   6         22.19         34.57         1.82 o                         
   1   2   6       3687.28       3914.04       112.96 o                         
   2   2   6       1443.23       1465.46        38.44 o                         
   3   2   6         49.48         50.04         2.50 o                         
   4   2   6       1087.65       1210.88        30.41 o                         
   5   2   6       1191.32       1241.97        33.06 o                         
   6   2   6         48.94         62.55         3.04 o                         
   7   2   6        108.86        123.88         6.37 o                         
   8   2   6         60.31         69.41         4.00 o                         
   9   2   6          6.65          7.57         1.30 o                         
  -6   3   6         39.94         37.30         2.72 o                         
  -5   3   6         21.53         10.35         1.47 o                         
  -4   3   6         11.67         11.85         1.31 o                         
  -3   3   6        704.86        744.82        21.11 o                         
  -2   3   6        458.13        444.47        16.43 o                         
  -1   3   6        673.62        613.25        17.19 o                         
   0   3   6        205.35        223.00         6.85 o                         
   1   3   6          5.23          3.07         0.70 o                         
   2   3   6        492.02        448.54        10.74 o                         
   3   3   6        867.48        965.90        21.32 o                         
   4   3   6         24.15         25.26         1.66 o                         
   5   3   6        352.45        386.71        11.71 o                         
   6   3   6        141.38        130.11         5.31 o                         
   7   3   6          0.61          1.36         0.68 o                         
   8   3   6         78.12         91.05         5.79 o                         
   9   3   6         18.34         24.67         2.14 o                         
  -5   4   6         41.16         19.64         2.70 o                         
  -4   4   6         66.51         75.72         3.49 o                         
  -3   4   6        605.04        698.24        27.11 o                         
  -2   4   6        407.56        402.13        15.43 o                         
  -1   4   6         40.06         58.72         2.58 o                         
   0   4   6       1044.10       1144.82        30.04 o                         
   1   4   6       3074.72       3297.05        80.06 o                         
   2   4   6        489.16        550.52        16.80 o                         
   3   4   6        730.47        760.08        18.52 o                         
   4   4   6       1302.93       1515.59        34.86 o                         
   5   4   6        195.17        206.78         6.67 o                         
   6   4   6        113.66        150.86         8.83 o                         
   7   4   6         71.24         89.52         3.88 o                         
   8   4   6         42.18         37.35         3.71 o                         
   9   4   6          0.52          0.85         0.62 o                         
  -4   5   6         92.14         74.86         7.33 o                         
  -3   5   6         59.33         63.57         3.39 o                         
  -2   5   6         53.21         34.69         2.53 o                         
  -1   5   6        359.12        416.59        11.86 o                         
   0   5   6         19.35         20.28         1.51 o                         
   1   5   6        364.90        397.20        12.61 o                         
   2   5   6        753.94        769.61        22.25 o                         
   3   5   6          3.36          3.84         1.13 o                         
   4   5   6        562.40        630.93        19.85 o                         
   5   5   6        537.76        649.57        19.42 o                         
   6   5   6          2.23          2.97         1.25 o                         
   7   5   6        128.42        165.39         6.79 o                         
   8   5   6        167.63        215.88         9.58 o                         
   9   5   6         14.83         12.51         1.71 o                         
  -4   6   6         22.83         21.56         2.70 o                         
  -3   6   6        225.41        252.35        14.62 o                         
  -2   6   6         47.03         58.17         3.09 o                         
  -1   6   6        161.37        184.21         6.99 o                         
   0   6   6        327.52        445.12        15.29 o                         
   1   6   6        734.05       1007.71        27.52 o                         
   2   6   6         39.58         54.59         2.98 o                         
   3   6   6        658.32        844.22        30.35 o                         
   4   6   6        290.98        309.76         9.97 o                         
   5   6   6         18.93         17.35         2.08 o                         
   6   6   6        191.36        220.97         9.13 o                         
   7   6   6         32.63         44.07         3.47 o                         
   8   6   6          4.15          3.35         0.79 o                         
   9   6   6          1.51          1.61         0.47 o                         
  -2   7   6         72.10         92.24         4.52 o                         
  -1   7   6         42.86         52.83         2.73 o                         
   0   7   6        202.58        227.22         9.29 o                         
   1   7   6        494.42        619.37        26.43 o                         
   2   7   6         90.52        119.93         5.30 o                         
   3   7   6        202.30        221.28         9.98 o                         
   4   7   6        569.34        630.42        26.42 o                         
   5   7   6         62.96         78.77         3.80 o                         
   6   7   6         44.98         65.56         3.18 o                         
   7   7   6        211.95        264.09        11.58 o                         
   8   7   6         13.80         17.64         1.26 o                         
  -1   8   6         70.30         38.47         5.21 o                         
   0   8   6        164.08        114.18         4.87 o                         
   1   8   6         16.67         15.50         1.33 o                         
   2   8   6        183.20        310.49        21.56 o                         
   3   8   6        161.37        211.83        15.12 o                         
   4   8   6          1.81          1.33         0.54 o                         
   5   8   6        129.35        166.03         8.23 o                         
   6   8   6        131.20        152.10         7.64 o                         
   7   8   6          0.06          0.44         0.46 o                         
   1   9   6         28.80         27.73         4.24 o                         
   2   9   6         15.75         22.70         1.67 o                         
   3   9   6        164.86        160.68         9.64 o                         
   4   9   6        102.13        104.55         7.61 o                         
   5   9   6          2.69          2.49         0.50 o                         
   6   9   6         70.83         74.96         4.77 o                         
  -4  -7   7         54.91         71.00         4.51 o                         
  -3  -7   7         23.46         23.76         4.43 o                         
  -2  -7   7         68.71         44.13         3.51 o                         
  -1  -7   7         61.67         67.42         5.98 o                         
   0  -7   7         12.53         11.56         1.73 o                         
   1  -7   7          4.47          2.78         0.84 o                         
  -5  -6   7         60.21         60.18         9.06 o                         
  -4  -6   7          3.20          1.80         0.67 o                         
  -3  -6   7         75.13         78.67         6.99 o                         
  -2  -6   7          8.52         11.44         1.09 o                         
  -1  -6   7          1.61          2.31         0.73 o                         
   0  -6   7         49.41         63.05         3.27 o                         
   1  -6   7         15.90         22.68         1.81 o                         
   2  -6   7          1.76          0.77         0.51 o                         
   3  -6   7          4.57          4.38         1.05 o                         
  -6  -5   7         34.16         58.43         3.97 o                         
  -5  -5   7        166.33        182.67        10.29 o                         
  -4  -5   7        118.75        164.87         7.14 o                         
  -3  -5   7         54.83         59.47         3.20 o                         
  -2  -5   7        528.67        636.46        25.21 o                         
  -1  -5   7         22.37         19.08         1.77 o                         
   0  -5   7         14.73         17.43         1.74 o                         
   1  -5   7         68.16         74.54         5.35 o                         
   2  -5   7        108.00         87.84         5.95 o                         
   3  -5   7          0.74          0.02         0.51 o                         
   4  -5   7         22.34         20.07         1.86 o                         
  -7  -4   7          5.02          9.17         2.10 o                         
  -6  -4   7         69.38        120.43         8.60 o                         
  -5  -4   7         11.15         10.79         1.68 o                         
  -4  -4   7         54.11         70.63         3.56 o                         
  -3  -4   7         94.08        111.91         5.13 o                         
  -2  -4   7          9.50          9.26         1.55 o                         
  -1  -4   7        457.37        581.25        20.27 o                         
   0  -4   7        209.10        252.58         8.84 o                         
   1  -4   7         72.70         60.54         4.43 o                         
   2  -4   7        193.20        216.29         9.04 o                         
   3  -4   7         13.08         12.32         1.22 o                         
   4  -4   7         13.00         11.64         1.37 o                         
   5  -4   7         27.67         24.27         1.86 o                         
  -7  -3   7          0.03          1.06         0.64 o                         
  -6  -3   7        205.95        313.76        16.16 o                         
  -5  -3   7        278.76        319.36        21.53 o                         
  -4  -3   7          1.84          2.26         1.06 o                         
  -3  -3   7        554.33        738.97        22.83 o                         
  -2  -3   7        859.33        899.18        37.59 o                         
  -1  -3   7        369.77        409.18        13.38 o                         
   0  -3   7        175.95        198.09         8.39 o                         
   1  -3   7        523.08        638.75        20.65 o                         
   2  -3   7         86.00        106.35         5.19 o                         
   3  -3   7         77.20         71.90         3.05 o                         
   4  -3   7         91.54         67.64         5.20 o                         
   5  -3   7         19.18         20.24         2.48 o                         
   6  -3   7          3.75          4.67         0.92 o                         
  -7  -2   7         16.58         20.30         2.08 o                         
  -6  -2   7          2.97          4.37         1.05 o                         
  -5  -2   7         17.36         21.67         2.14 o                         
  -4  -2   7        107.66        138.81         6.28 o                         
  -3  -2   7         48.51         58.58         2.94 o                         
  -2  -2   7        343.79        400.62        14.93 o                         
  -1  -2   7        205.03        146.75         6.54 o                         
   0  -2   7         46.72         48.21         3.08 o                         
   1  -2   7        663.49        714.20        22.62 o                         
   2  -2   7        915.92        970.84        42.26 o                         
   3  -2   7         19.13         19.15         2.59 o                         
   4  -2   7        236.66        196.55         8.76 o                         
   5  -2   7         89.93         92.56         4.89 o                         
   6  -2   7          0.50          0.81         1.14 o                         
   7  -2   7         12.86         12.99         1.64 o                         
  -7  -1   7         31.22         36.94         3.70 o                         
  -6  -1   7        224.76        281.40        15.40 o                         
  -5  -1   7          4.95          5.80         0.93 o                         
  -4  -1   7        377.25        455.74        21.50 o                         
  -3  -1   7        838.00       1044.39        32.78 o                         
  -2  -1   7        738.16        781.99        24.70 o                         
  -1  -1   7        517.60        510.73        15.28 o                         
   0  -1   7        696.12        633.73        18.56 o                         
   1  -1   7        327.20        349.07        12.29 o                         
   2  -1   7          8.97          7.76         1.24 o                         
   3  -1   7        448.99        474.64        14.79 o                         
   4  -1   7        169.66        156.06         5.90 o                         
   5  -1   7         12.78         13.56         1.57 o                         
   6  -1   7         42.53         48.27         3.22 o                         
   7  -1   7          1.29          1.42         0.77 o                         
  -7   0   7          2.67          2.69         3.46 o                         
  -6   0   7         25.41         32.77         3.10 o                         
  -5   0   7        229.69        193.63         8.90 o                         
  -4   0   7         57.71         43.76         3.85 o                         
  -3   0   7        373.45        399.19        13.87 o                         
  -2   0   7        448.88        478.99        17.21 o                         
  -1   0   7        122.13        144.57         5.44 o                         
   0   0   7        939.47        886.39        21.92 o                         
   1   0   7       1205.66       1017.53        32.01 o                         
   2   0   7        114.20        106.83         4.02 o                         
   3   0   7        256.39        233.03        11.66 o                         
   4   0   7        561.02        497.19        19.39 o                         
   5   0   7          4.07          2.85         0.89 o                         
   6   0   7         27.50         37.20         2.58 o                         
   7   0   7         64.02         90.13         4.60 o                         
   8   0   7         17.44         21.47         2.22 o                         
  -6   1   7         20.82         20.40         2.33 o                         
  -5   1   7          3.63          2.78         0.96 o                         
  -4   1   7        446.46        473.86        15.42 o                         
  -3   1   7        449.45        440.93        18.24 o                         
  -2   1   7        131.30        121.66         5.53 o                         
  -1   1   7       1095.24       1056.98        32.57 o                         
   0   1   7        784.62        717.89        19.65 o                         
   1   1   7         61.11         46.04         2.10 o                         
   2   1   7       1759.22       1649.91        45.84 o                         
   3   1   7        251.75        195.70         8.85 o                         
   4   1   7         32.20         39.98         2.78 o                         
   5   1   7        107.29        111.82         4.99 o                         
   6   1   7         74.03         80.19         6.18 o                         
   7   1   7          0.63          1.68         0.85 o                         
   8   1   7          2.33          1.59         0.75 o                         
  -6   2   7         27.75         13.42         2.74 o                         
  -5   2   7         30.61         26.42         1.90 o                         
  -4   2   7         36.94         31.93         3.18 o                         
  -3   2   7        373.28        368.50        16.90 o                         
  -2   2   7        437.33        464.23        19.77 o                         
  -1   2   7        785.21        853.59        26.52 o                         
   0   2   7       2164.21       2327.02        63.46 o                         
   1   2   7        546.97        535.46        15.06 o                         
   2   2   7         38.93         43.83         2.09 o                         
   3   2   7       1534.13       1670.31        46.62 o                         
   4   2   7        531.55        569.57        18.05 o                         
   5   2   7        255.85        316.01        10.18 o                         
   6   2   7        279.96        331.92        13.05 o                         
   7   2   7        141.50        172.92         7.87 o                         
   8   2   7          4.86          6.94         1.26 o                         
  -5   3   7         88.90         50.42         4.24 o                         
  -4   3   7        168.48        151.21         6.25 o                         
  -3   3   7         23.84         24.54         2.28 o                         
  -2   3   7         70.67         60.11         2.70 o                         
  -1   3   7       1041.01       1177.65        37.85 o                         
   0   3   7       1026.87       1182.30        33.24 o                         
   1   3   7        746.89        784.72        18.36 o                         
   2   3   7        614.81        700.42        17.27 o                         
   3   3   7         10.51         10.60         1.19 o                         
   4   3   7        235.22        286.60         9.57 o                         
   5   3   7         78.58         90.22         4.07 o                         
   6   3   7         76.41         82.96         4.47 o                         
   7   3   7         28.77         23.98         2.26 o                         
   8   3   7         12.30         13.24         1.89 o                         
   9   3   7          1.42          2.96         0.75 o                         
  -5   4   7          5.22          8.83         1.61 o                         
  -4   4   7        173.26        187.53         6.35 o                         
  -3   4   7         66.42         78.14         3.51 o                         
  -2   4   7        411.67        275.99        17.11 o                         
  -1   4   7        944.62       1036.08        40.11 o                         
   0   4   7        627.12        723.19        29.42 o                         
   1   4   7        171.95        158.49         5.32 o                         
   2   4   7       1289.52       1274.54        40.90 o                         
   3   4   7       1437.58       1609.65        38.06 o                         
   4   4   7         63.45         67.50         2.77 o                         
   5   4   7        565.02        696.25        23.06 o                         
   6   4   7        310.04        372.74        12.84 o                         
   7   4   7         11.36          9.70         1.39 o                         
   8   4   7         36.91         40.41         2.28 o                         
   9   4   7         36.90         24.65         3.08 o                         
  -4   5   7         18.16         10.54         1.27 o                         
  -3   5   7         38.99         47.02         4.11 o                         
  -2   5   7        393.03        263.92        13.00 o                         
  -1   5   7        130.25        160.27         8.00 o                         
   0   5   7         15.06         17.74         1.35 o                         
   1   5   7        445.22        567.53        16.22 o                         
   2   5   7         51.36         59.29         2.70 o                         
   3   5   7        333.25        360.26        11.27 o                         
   4   5   7        158.77        198.35         6.79 o                         
   5   5   7          1.99          3.18         0.81 o                         
   6   5   7         89.46        128.37         7.54 o                         
   7   5   7         73.85         96.70         5.36 o                         
   8   5   7          0.15          0.29         0.77 o                         
   9   5   7         25.59         16.94         2.70 o                         
  -3   6   7          1.75          1.07         0.50 o                         
  -2   6   7         85.95         70.64         5.98 o                         
  -1   6   7        398.73        470.22        14.51 o                         
   0   6   7         33.68         35.80         2.45 o                         
   1   6   7        871.86       1061.00        37.36 o                         
   2   6   7        472.97        595.46        21.65 o                         
   3   6   7        159.77        180.89        14.11 o                         
   4   6   7         57.24         53.50         5.75 o                         
   5   6   7        516.82        617.60        22.92 o                         
   6   6   7         75.33         73.57         3.51 o                         
   7   6   7         17.18         23.54         1.91 o                         
   8   6   7         57.42         67.64         4.67 o                         
  -2   7   7         12.88          8.75         1.14 o                         
  -1   7   7         14.07         20.30         2.04 o                         
   0   7   7        133.23        167.03         8.39 o                         
   1   7   7         86.29        107.37         5.14 o                         
   2   7   7         84.89         92.61         4.14 o                         
   3   7   7        378.93        435.75        19.22 o                         
   4   7   7         17.26         15.01         1.99 o                         
   5   7   7         83.63        103.36         6.40 o                         
   6   7   7        140.41        212.77        10.98 o                         
   7   7   7          3.98          2.02         0.72 o                         
   8   7   7         16.83         31.03         3.08 o                         
   0   8   7         28.42         40.59         2.14 o                         
   1   8   7        220.34        324.55        18.91 o                         
   2   8   7        131.74        206.03        10.47 o                         
   3   8   7         16.75         25.77         2.22 o                         
   4   8   7        157.25        225.35        14.31 o                         
   5   8   7        143.31        188.28         9.58 o                         
   6   8   7         10.69         14.02         1.64 o                         
   7   8   7         74.14         53.28         3.82 o                         
   2   9   7         37.98         36.31         3.08 o                         
   3   9   7         17.30         13.91         1.28 o                         
   4   9   7          6.19          8.46         1.18 o                         
   5   9   7         73.12         88.76         5.46 o                         
  -4  -6   8         74.12         94.94         6.13 o                         
  -3  -6   8         42.22         55.92         3.84 o                         
  -2  -6   8          2.10          3.00         0.83 o                         
  -1  -6   8         58.87         36.39         4.24 o                         
   0  -6   8         16.67         16.85         2.18 o                         
   1  -6   8          0.75          0.44         0.48 o                         
  -5  -5   8          1.44          1.86         0.65 o                         
  -4  -5   8         46.67         50.30         3.89 o                         
  -3  -5   8        131.69        185.73         8.73 o                         
  -2  -5   8         20.64         20.43         2.10 o                         
  -1  -5   8        133.27        147.24         5.96 o                         
   0  -5   8        191.19        247.20        13.63 o                         
   1  -5   8          4.75          3.25         1.03 o                         
   2  -5   8         48.95         42.74         2.40 o                         
   3  -5   8         27.09         21.61         1.80 o                         
  -6  -4   8          0.39          0.83         1.07 o                         
  -5  -4   8         97.50         86.81         5.29 o                         
  -4  -4   8        100.65         89.13         7.07 o                         
  -3  -4   8         11.83         14.04         1.82 o                         
  -2  -4   8         41.25         46.66         3.97 o                         
  -1  -4   8        171.83        109.04        11.21 o                         
   0  -4   8         10.84         10.69         1.38 o                         
   1  -4   8        222.71        265.68         9.21 o                         
   2  -4   8         35.53         38.56         2.83 o                         
   3  -4   8          3.66          1.77         0.74 o                         
   4  -4   8         17.40         19.61         1.82 o                         
  -6  -3   8          5.90          7.59         1.18 o                         
  -5  -3   8         39.29         47.82         2.69 o                         
  -4  -3   8        183.49        229.48         9.88 o                         
  -3  -3   8        280.15        254.73        11.71 o                         
  -2  -3   8         80.42         79.08         4.27 o                         
  -1  -3   8        553.98        458.80        27.51 o                         
   0  -3   8        345.03        256.64        13.61 o                         
   1  -3   8         26.74         26.96         2.27 o                         
   2  -3   8        142.20        141.03         5.66 o                         
   3  -3   8        137.50        131.92         6.11 o                         
   4  -3   8          1.39          0.72         0.73 o                         
   5  -3   8         25.19         25.74         2.83 o                         
  -6  -2   8         17.70         21.32         2.38 o                         
  -5  -2   8        119.26        157.40         6.97 o                         
  -4  -2   8          6.51          8.51         1.33 o                         
  -3  -2   8         22.59         26.72         2.19 o                         
  -2  -2   8        141.31        169.30         8.70 o                         
  -1  -2   8          4.03          2.95         0.77 o                         
   0  -2   8        126.30        121.25         6.72 o                         
   1  -2   8         92.16         89.89         4.46 o                         
   2  -2   8         14.39         16.56         1.81 o                         
   3  -2   8        179.11        181.73        11.59 o                         
   4  -2   8         68.89         51.99         3.12 o                         
   5  -2   8          1.63          1.61         0.73 o                         
   6  -2   8         21.01         29.96         2.45 o                         
  -6  -1   8          0.01          0.13         1.03 o                         
  -5  -1   8        180.43        155.00         9.23 o                         
  -4  -1   8        253.54        270.84        14.51 o                         
  -3  -1   8         11.05         10.72         1.52 o                         
  -2  -1   8        792.52        833.30        31.08 o                         
  -1  -1   8        964.68       1036.72        38.49 o                         
   0  -1   8        261.83        293.99        10.11 o                         
   1  -1   8        657.35        731.18        23.14 o                         
   2  -1   8        383.86        406.14        13.02 o                         
   3  -1   8         66.15         72.29         3.83 o                         
   4  -1   8          7.13          7.39         1.13 o                         
   5  -1   8        126.24         90.91         4.69 o                         
   6  -1   8         22.77         19.16         2.22 o                         
   7  -1   8          2.05          2.26         0.66 o                         
  -6   0   8         29.31         16.62         4.25 o                         
  -5   0   8         27.35         20.42         1.52 o                         
  -4   0   8         15.97         16.28         1.52 o                         
  -3   0   8        649.59        660.22        21.52 o                         
  -2   0   8         99.55        105.98         5.96 o                         
  -1   0   8        243.40        239.63         8.27 o                         
   0   0   8        200.37        202.68         7.00 o                         
   1   0   8         34.10         36.42         2.23 o                         
   2   0   8        383.30        349.68        12.03 o                         
   3   0   8        330.23        237.21        10.36 o                         
   4   0   8         17.57         25.50         2.38 o                         
   5   0   8         25.34         20.73         1.82 o                         
   6   0   8         54.59         56.46         3.09 o                         
   7   0   8          0.16          0.57         0.60 o                         
  -6   1   8         31.12         14.97         1.84 o                         
  -5   1   8        162.46        156.63        10.89 o                         
  -4   1   8          3.50          2.85         0.76 o                         
  -3   1   8        140.76         97.38         6.30 o                         
  -2   1   8        638.90        734.98        21.18 o                         
  -1   1   8        424.54        455.06        16.74 o                         
   0   1   8        643.35        508.75        22.94 o                         
   1   1   8       1416.78       1354.16        48.82 o                         
   2   1   8        286.42        283.08        10.18 o                         
   3   1   8        114.46        122.41         5.54 o                         
   4   1   8        408.53        476.28        22.70 o                         
   5   1   8        216.73        234.96        10.61 o                         
   6   1   8         28.06         36.85         2.71 o                         
   7   1   8         26.43         35.57         3.72 o                         
   8   1   8          4.40          2.62         0.77 o                         
  -5   2   8         10.33         10.85         1.16 o                         
  -4   2   8         82.58         79.47         4.92 o                         
  -3   2   8        110.02        100.27         5.68 o                         
  -2   2   8          3.87          3.76         0.99 o                         
  -1   2   8        594.33        723.07        36.00 o                         
   0   2   8        288.54        315.02        11.13 o                         
   1   2   8        407.13        375.49        11.14 o                         
   2   2   8        848.32        864.63        25.60 o                         
   3   2   8         90.75         94.50         3.75 o                         
   4   2   8        122.20        164.55         6.51 o                         
   5   2   8        217.82        264.18        11.65 o                         
   6   2   8         42.18         32.97         2.06 o                         
   7   2   8         50.62         57.82         3.85 o                         
   8   2   8         64.09         54.84         2.96 o                         
  -5   3   8         49.27         34.25         3.40 o                         
  -4   3   8         19.38         27.95         1.85 o                         
  -3   3   8        448.62        493.68        20.88 o                         
  -2   3   8        118.39        115.83         5.30 o                         
  -1   3   8          1.69          3.38         0.99 o                         
   0   3   8        311.06        354.86        11.16 o                         
   1   3   8       1129.53       1142.00        41.64 o                         
   2   3   8        200.33        237.34         8.01 o                         
   3   3   8        381.41        451.80        13.38 o                         
   4   3   8        374.69        445.19        14.15 o                         
   5   3   8         17.16         15.19         1.70 o                         
   6   3   8        118.30        112.99         6.80 o                         
   7   3   8         26.60         28.17         2.03 o                         
   8   3   8          6.50         11.56         2.48 o                         
  -4   4   8          5.20          6.36         0.91 o                         
  -3   4   8          0.41          1.29         0.51 o                         
  -2   4   8        214.80        269.93        10.69 o                         
  -1   4   8        222.09        305.56        11.64 o                         
   0   4   8        916.73       1135.54        34.16 o                         
   1   4   8        642.82        630.08        23.65 o                         
   2   4   8        168.05        182.90         6.71 o                         
   3   4   8        163.99        148.67        11.43 o                         
   4   4   8        764.51        954.83        30.32 o                         
   5   4   8        231.41        246.40        16.83 o                         
   6   4   8          5.85         12.77         1.49 o                         
   7   4   8        137.46        178.42         9.26 o                         
   8   4   8         33.60         25.48         2.70 o                         
  -3   5   8        158.91        137.17         6.93 o                         
  -2   5   8         10.19          9.36         0.93 o                         
  -1   5   8        195.56        207.47         9.42 o                         
   0   5   8        664.58        899.14        39.71 o                         
   1   5   8        179.43        213.01         7.47 o                         
   2   5   8         69.68         78.06         5.89 o                         
   3   5   8        253.18        302.40        14.62 o                         
   4   5   8         87.61         88.63         4.01 o                         
   5   5   8         72.34        106.94         4.86 o                         
   6   5   8         69.02         97.42         5.08 o                         
   7   5   8          0.97          0.64         0.61 o                         
   8   5   8         14.62         14.36         1.34 o                         
  -2   6   8         81.81         85.28         5.98 o                         
  -1   6   8          0.18          0.46         0.40 o                         
   0   6   8        218.87        231.84        11.61 o                         
   1   6   8        277.94        378.44        14.63 o                         
   2   6   8         11.47         13.08         1.24 o                         
   3   6   8        577.60        688.51        27.96 o                         
   4   6   8        410.32        575.15        21.48 o                         
   5   6   8          0.60          0.55         0.65 o                         
   6   6   8         65.44         85.90         3.80 o                         
   7   6   8        126.05        144.42         9.42 o                         
   8   6   8          2.31          1.01         0.33 o                         
  -1   7   8         91.97         56.75         5.79 o                         
   0   7   8         37.00         52.50         3.65 o                         
   1   7   8         26.26         32.69         2.06 o                         
   2   7   8        222.20        199.71        13.35 o                         
   3   7   8        113.41         93.19         6.26 o                         
   4   7   8         37.39         36.98         5.44 o                         
   5   7   8        135.08        164.21         8.70 o                         
   6   7   8         11.48         13.53         1.30 o                         
   7   7   8         14.34          7.95         3.66 o                         
   1   8   8         17.48         15.41         1.27 o                         
   2   8   8         69.55         53.02         4.09 o                         
   3   8   8        170.81        194.27        16.82 o                         
   4   8   8         46.21         60.63         4.94 o                         
   5   8   8         54.69         67.33         3.44 o                         
   6   8   8        104.84        149.21         8.87 o                         
  -4  -5   9         25.76         25.47         2.50 o                         
  -3  -5   9          0.47          0.44         0.65 o                         
  -2  -5   9         26.68         31.58         2.44 o                         
  -1  -5   9         29.42         47.73         3.69 o                         
   0  -5   9          1.04          1.54         0.72 o                         
   1  -5   9         72.44         91.75         5.41 o                         
   2  -5   9         39.78         38.91         4.62 o                         
  -5  -4   9         38.38         26.58         2.49 o                         
  -4  -4   9          3.98          3.59         1.11 o                         
  -3  -4   9        181.26        139.33        12.77 o                         
  -2  -4   9        129.28        165.37         8.14 o                         
  -1  -4   9          0.66          1.16         0.75 o                         
   0  -4   9         80.16        102.07         7.29 o                         
   1  -4   9         78.84         41.48         3.85 o                         
   2  -4   9         12.37         13.20         1.54 o                         
   3  -4   9         41.62         27.53         2.21 o                         
  -5  -3   9         32.90         25.14         2.56 o                         
  -4  -3   9         17.71         14.28         3.18 o                         
  -3  -3   9         75.29         93.99         5.62 o                         
  -2  -3   9        104.97        135.68         8.64 o                         
  -1  -3   9         72.48         77.75         4.46 o                         
   0  -3   9        106.03         80.54         5.18 o                         
   1  -3   9        153.68        143.63         7.45 o                         
   2  -3   9         48.96         40.86         3.02 o                         
   3  -3   9          1.95          0.71         0.65 o                         
   4  -3   9         40.99         58.37         3.37 o                         
   5  -3   9          9.73         10.00         1.81 o                         
  -5  -2   9          1.56          1.29         0.83 o                         
  -4  -2   9        120.47        146.61        10.25 o                         
  -3  -2   9        176.79        227.08        12.58 o                         
  -2  -2   9          5.78          7.49         1.32 o                         
  -1  -2   9         58.95         57.52         4.57 o                         
   0  -2   9        168.08         94.72        10.83 o                         
   1  -2   9          0.22         -0.33         0.70 o                         
   2  -2   9         54.50         57.89         4.35 o                         
   3  -2   9         14.55         14.84         1.64 o                         
   4  -2   9          4.18          3.92         0.78 o                         
   5  -2   9         24.96         25.76         3.00 o                         
  -5  -1   9         30.71         23.05         3.40 o                         
  -4  -1   9          1.56          2.64         1.00 o                         
  -3  -1   9        261.54        328.26        14.65 o                         
  -2  -1   9        244.52        182.05        10.79 o                         
  -1  -1   9        146.79        134.28         7.52 o                         
   0  -1   9        636.26        633.62        22.84 o                         
   1  -1   9        278.66        290.35        15.50 o                         
   2  -1   9         12.35          8.07         1.43 o                         
   3  -1   9        179.87        194.01        12.20 o                         
   4  -1   9        150.13        103.25         7.58 o                         
   5  -1   9          0.54          0.11         0.46 o                         
   6  -1   9          5.45          7.03         1.35 o                         
  -5   0   9         22.96         19.17         1.97 o                         
  -4   0   9        137.77        124.01         7.57 o                         
  -3   0   9         49.15         37.72         3.80 o                         
  -2   0   9         43.89         45.60         3.41 o                         
  -1   0   9        726.02        658.58        27.46 o                         
   0   0   9        174.63        129.24        15.27 o                         
   1   0   9        100.75        100.91         7.89 o                         
   2   0   9        117.07        123.01         6.23 o                         
   3   0   9          2.73          1.25         0.85 o                         
   4   0   9         40.87         47.51         3.60 o                         
   5   0   9         47.58         38.97         2.83 o                         
   6   0   9          2.32          3.14         0.77 o                         
   7   0   9          4.73          4.74         0.93 o                         
  -5   1   9          0.90          0.15         0.79 o                         
  -4   1   9         98.76         89.22         8.90 o                         
  -3   1   9        161.67        186.23        10.44 o                         
  -2   1   9          4.93          3.22         0.86 o                         
  -1   1   9        431.98        451.82        20.03 o                         
   0   1   9        498.54        539.50        25.73 o                         
   1   1   9          8.16          8.68         1.10 o                         
   2   1   9        505.15        476.51        25.32 o                         
   3   1   9        574.09        616.46        21.21 o                         
   4   1   9        104.65        102.16         5.12 o                         
   5   1   9        163.59        233.12        13.48 o                         
   6   1   9         70.54         87.90         3.91 o                         
   7   1   9         15.07         11.43         1.02 o                         
  -4   2   9         51.42         65.45         3.36 o                         
  -3   2   9         20.21         19.76         1.43 o                         
  -2   2   9        352.85        334.77        13.29 o                         
  -1   2   9         87.09        105.21         5.36 o                         
   0   2   9        109.48        124.39         5.86 o                         
   1   2   9        437.52        231.36        12.43 o                         
   2   2   9        366.11        333.72        11.91 o                         
   3   2   9        101.79        114.73         4.80 o                         
   4   2   9        155.55        162.96         9.72 o                         
   6   2   9         16.33         24.99         1.75 o                         
   7   2   9         18.58         17.47         1.47 o                         
  -4   3   9        131.33         78.14         6.11 o                         
  -3   3   9         40.15         39.68         2.03 o                         
  -2   3   9        108.24        118.32         4.99 o                         
  -1   3   9        724.86        943.27        34.05 o                         
   0   3   9         28.34         22.21         1.83 o                         
   1   3   9        246.40        236.59        11.13 o                         
   2   3   9        222.89        263.43        10.20 o                         
   3   3   9        417.62        461.33        14.41 o                         
   4   3   9          6.76          4.69         1.15 o                         
   5   3   9        241.86        303.36        11.63 o                         
   6   3   9         82.12         93.82         4.43 o                         
   7   3   9          0.37          0.27         0.62 o                         
   8   3   9          9.73          8.85         1.92 o                         
  -3   4   9         49.02         50.95         4.08 o                         
  -2   4   9         25.71         29.18         2.21 o                         
  -1   4   9          4.45          3.77         0.85 o                         
   0   4   9        109.48        162.26         6.62 o                         
   1   4   9        222.31        214.47        10.19 o                         
   2   4   9        243.42        242.84         9.91 o                         
   3   4   9        427.65        492.40        33.32 o                         
   4   4   9          8.75          9.49         1.21 o                         
   5   4   9         54.86         57.64         4.39 o                         
   6   4   9        125.88        168.31         9.95 o                         
   7   4   9         12.14         11.07         1.30 o                         
   8   4   9          5.12          4.72         0.79 o                         
  -2   5   9        201.44        158.25        10.55 o                         
  -1   5   9        247.43        266.54        15.56 o                         
   0   5   9          0.45         -0.22         0.49 o                         
   1   5   9        505.10        533.18        25.58 o                         
   2   5   9        478.35        502.49        16.44 o                         
   3   5   9         28.36         31.59         2.24 o                         
   4   5   9         78.20         88.91         6.81 o                         
   5   5   9        144.23        103.85         6.94 o                         
   6   5   9         16.37         15.27         1.44 o                         
   7   5   9         19.87         29.86         2.89 o                         
  -1   6   9         43.60         58.69         3.63 o                         
   0   6   9         56.75         53.56         5.27 o                         
   1   6   9          0.01         -0.42         0.49 o                         
   2   6   9        109.84        114.10         6.11 o                         
   3   6   9        180.93        157.18         8.75 o                         
   4   6   9         54.56         61.26         6.67 o                         
   5   6   9        197.41        303.23        19.84 o                         
   6   6   9         80.00         86.70         5.10 o                         
   7   6   9          7.24         13.69         1.33 o                         
   0   7   9         92.71        137.86        13.71 o                         
   1   7   9        201.02        202.65        12.17 o                         
   2   7   9         27.20         34.64         2.67 o                         
   3   7   9         86.13         84.91         5.85 o                         
   4   7   9        163.45        233.66        14.67 o                         
   5   7   9         61.72         25.55         3.47 o                         
   6   7   9         14.36         16.75         3.46 o                         
   2   8   9         42.38         34.73         2.70 o                         
   3   8   9          1.47          2.50         0.82 o                         
   4   8   9         42.56         28.51         3.47 o                         
   5   8   9         63.58         42.56         3.28 o                         
  -3  -4  10         16.82         10.63         1.51 o                         
  -2  -4  10         32.59         26.58         2.12 o                         
  -1  -4  10        148.29         92.67         6.11 o                         
   0  -4  10         34.53         26.66         2.84 o                         
   1  -4  10          4.34          3.98         0.85 o                         
   2  -4  10         37.49         39.82         3.03 o                         
  -4  -3  10          7.72          5.09         2.02 o                         
  -3  -3  10         33.27         23.88         2.45 o                         
  -2  -3  10          9.25          7.78         1.20 o                         
  -1  -3  10         19.49         17.13         1.83 o                         
   0  -3  10         17.10         16.81         1.52 o                         
   1  -3  10         14.47         13.51         1.33 o                         
   2  -3  10         27.10         22.36         1.85 o                         
   3  -3  10         27.13         22.99         3.08 o                         
  -4  -2  10         36.87         29.73         2.52 o                         
  -3  -2  10          1.86          3.61         0.94 o                         
  -2  -2  10        193.01        219.89        14.57 o                         
  -1  -2  10        122.28        120.33         5.85 o                         
   0  -2  10          4.88          5.45         2.13 o                         
   1  -2  10         79.99         76.79         3.73 o                         
   2  -2  10         61.98         59.46         5.59 o                         
   3  -2  10          0.57          0.53         0.66 o                         
   4  -2  10         26.51         34.04         1.97 o                         
   5  -2  10          6.60          4.62         1.54 o                         
  -4  -1  10         50.74         57.03         3.51 o                         
  -3  -1  10         51.96         49.84         3.42 o                         
  -2  -1  10          6.96          5.37         0.98 o                         
  -1  -1  10        156.73        132.94         7.38 o                         
   0  -1  10         84.58         79.29         5.69 o                         
   1  -1  10         61.47         52.17         3.46 o                         
   2  -1  10        199.39        168.62        12.51 o                         
   3  -1  10         72.16         89.72         5.78 o                         
   4  -1  10         23.42         26.12         2.15 o                         
   5  -1  10         12.15         14.66         1.52 o                         
  -4   0  10          0.17         -0.32         0.32 o                         
  -3   0  10        149.87        199.13         8.57 o                         
  -2   0  10        113.48         82.62         6.65 o                         
  -1   0  10         61.25         46.88         3.45 o                         
   0   0  10        115.09        112.82         6.67 o                         
   1   0  10        497.65        511.54        25.04 o                         
   2   0  10         46.69         39.65         2.98 o                         
   3   0  10         32.42         49.05         3.06 o                         
   4   0  10         41.86         37.87         3.71 o                         
   5   0  10          4.71          4.64         0.76 o                         
   6   0  10          7.57          7.79         1.61 o                         
  -4   1  10         20.66         20.88         2.22 o                         
  -3   1  10          5.17          6.10         0.92 o                         
  -2   1  10        116.70         95.93         5.80 o                         
  -1   1  10        102.98         67.39         4.76 o                         
   0   1  10         43.27         47.25         3.08 o                         
   1   1  10        203.57        222.96         9.45 o                         
   2   1  10        218.61        129.79         7.66 o                         
   3   1  10         16.09         19.30         2.85 o                         
   4   1  10        293.15        241.39        16.01 o                         
   5   1  10         62.70         87.63         4.58 o                         
   6   1  10          2.88          3.50         0.77 o                         
  -4   2  10         27.60         18.48         2.70 o                         
  -3   2  10        135.97        178.63         7.94 o                         
  -2   2  10         24.92         29.92         3.36 o                         
  -1   2  10         24.49         22.46         2.00 o                         
   0   2  10        552.42        528.80        25.61 o                         
   1   2  10        141.74        153.83         9.31 o                         
   2   2  10         18.25         15.81         1.81 o                         
   3   2  10        135.58         74.89         6.29 o                         
   4   2  10        195.44        150.43         9.71 o                         
   5   2  10          1.56          2.08         0.72 o                         
   6   2  10         30.02         32.55         1.98 o                         
   7   2  10          2.85          0.92         0.56 o                         
  -3   3  10         52.51         66.58         4.07 o                         
  -2   3  10        120.37        142.18         6.95 o                         
  -1   3  10         31.00         36.29         2.76 o                         
   0   3  10        243.39        311.08        17.54 o                         
   1   3  10        354.41        391.28        17.25 o                         
   2   3  10         11.80         10.86         1.24 o                         
   3   3  10        257.27        290.45        13.94 o                         
   4   3  10        120.12        142.09        15.44 o                         
   5   3  10         22.02         18.62         1.90 o                         
   6   3  10          7.97         11.78         1.59 o                         
   7   3  10         43.12         38.92         4.24 o                         
  -2   4  10          3.73          4.09         0.82 o                         
  -1   4  10        106.94        132.07         7.35 o                         
   0   4  10         80.71         75.06         6.88 o                         
   1   4  10          1.39          1.19         0.77 o                         
   2   4  10        193.70        216.99        10.95 o                         
   3   4  10         66.36         81.11         4.90 o                         
   4   4  10         14.06         18.55         2.04 o                         
   5   4  10         92.52        110.28         4.74 o                         
   6   4  10          2.48          2.62         0.59 o                         
   7   4  10          3.14          6.22         1.65 o                         
  -1   5  10         23.52         16.52         1.44 o                         
   0   5  10        303.42        472.87        22.58 o                         
   1   5  10        126.25        103.99        10.81 o                         
   2   5  10         26.95         33.43         2.27 o                         
   3   5  10        292.04        376.96        21.69 o                         
   4   5  10        187.89         76.58         8.32 o                         
   5   5  10          3.97          5.91         0.90 o                         
   6   5  10         47.81         59.32         3.94 o                         
   7   5  10         26.81         19.69         1.85 o                         
   0   6  10          6.61         10.75         1.35 o                         
   1   6  10         54.79         47.21         4.62 o                         
   2   6  10         59.78         47.31         3.51 o                         
   3   6  10          0.05         -0.24         0.72 o                         
   4   6  10         38.74         29.34         3.52 o                         
   5   6  10         44.39         21.52         2.12 o                         
   6   6  10         11.34          5.93         1.06 o                         
   3   7  10        124.50        163.52        13.92 o                         
   4   7  10          2.93          1.73         0.49 o                         
   5   7  10         65.41         44.78         4.63 o                         
  -2  -3  11          1.79          1.15         0.54 o                         
  -1  -3  11         30.22         28.25         1.79 o                         
   0  -3  11         16.68         13.24         1.75 o                         
   1  -3  11          2.05          1.73         1.73 o                         
   2  -3  11          4.96          3.68         0.72 o                         
  -3  -2  11         91.85        122.43        11.20 o                         
  -2  -2  11         20.12         17.05         2.20 o                         
  -1  -2  11         31.68         17.50         2.58 o                         
   0  -2  11        121.55         82.03         4.81 o                         
   1  -2  11         12.46         11.55         1.46 o                         
   2  -2  11         15.26         22.49         1.83 o                         
   3  -2  11         37.35         34.54         2.42 o                         
  -3  -1  11          0.86          1.08         0.64 o                         
  -2  -1  11         44.31         28.57         2.69 o                         
  -1  -1  11         47.04         28.93         2.71 o                         
   0  -1  11          2.05          2.30         0.86 o                         
   1  -1  11         87.49        123.09         7.51 o                         
   2  -1  11         32.06         25.79         1.89 o                         
   3  -1  11         21.39         30.23         2.01 o                         
   4  -1  11          9.33          8.82         0.84 o                         
  -3   0  11         44.10         28.90         3.08 o                         
  -2   0  11          0.17         -0.01         0.49 o                         
  -1   0  11        286.23        179.44        11.06 o                         
   0   0  11         49.66         54.81         5.47 o                         
   1   0  11          0.24         -0.15         0.48 o                         
   2   0  11         62.06         57.62         5.59 o                         
   3   0  11        135.56        125.89         7.64 o                         
   4   0  11          7.20          7.69         1.30 o                         
   5   0  11         23.30         25.84         2.66 o                         
  -3   1  11         28.01         38.41         2.58 o                         
  -2   1  11         37.48         45.54         2.74 o                         
  -1   1  11          1.44          1.10         0.80 o                         
   0   1  11         27.51         26.54         2.29 o                         
   1   1  11         56.67         64.44         3.74 o                         
   2   1  11         11.90         16.08         1.55 o                         
   3   1  11         66.73         55.08         3.45 o                         
   4   1  11         24.93         16.34         1.75 o                         
   5   1  11          6.18          6.23         0.91 o                         
  -2   2  11         79.26        106.18         5.71 o                         
  -1   2  11        247.65        208.81        14.19 o                         
   0   2  11          3.02          3.36         0.67 o                         
   1   2  11        143.65        159.41        11.04 o                         
   2   2  11        196.49        221.56        11.02 o                         
   3   2  11         87.07         87.65         6.02 o                         
   4   2  11          2.23          2.69         0.77 o                         
   5   2  11         54.02         76.99         4.28 o                         
   6   2  11         44.67         42.34         3.26 o                         
  -2   3  11          2.33          4.00         0.51 o                         
  -1   3  11         66.53         87.57         4.81 o                         
   0   3  11         29.22         29.24         2.54 o                         
   1   3  11         10.94         11.05         1.17 o                         
   2   3  11         85.27        100.38        12.73 o                         
   3   3  11        114.28        122.08         7.75 o                         
   4   3  11         46.51         55.38         3.28 o                         
   5   3  11         79.20        110.57         7.71 o                         
   6   3  11         15.20         21.28         1.52 o                         
  -1   4  11         81.93         63.91         3.95 o                         
   0   4  11         33.17         42.58         2.57 o                         
   1   4  11        198.09        195.94        13.92 o                         
   2   4  11         43.17         28.50         4.24 o                         
   3   4  11          2.74          2.40         0.77 o                         
   4   4  11        129.13         76.76         5.05 o                         
   5   4  11         36.48         34.04         3.12 o                         
   6   4  11          0.82          0.38         0.64 o                         
   0   5  11         24.84         19.64         1.52 o                         
   1   5  11         26.66         39.57         2.83 o                         
   2   5  11        124.74        111.35        13.14 o                         
   3   5  11         46.42         60.37         4.93 o                         
   4   5  11         36.28         28.93         2.58 o                         
   5   5  11         82.75         95.76         6.00 o                         
   2   6  11          2.96          3.94         0.92 o                         
   3   6  11         63.16         73.48         9.64 o                         
   4   6  11         37.09         40.47         2.37 o                         
   0  -1  12         55.83         39.03         2.37 o                         
   1  -1  12         30.30         22.52         2.89 o                         
   2  -1  12          1.37          1.28         0.44 o                         
  -1   0  12          8.19          6.79         0.95 o                         
   0   0  12         12.02          7.61         0.78 o                         
   1   0  12         82.88         43.62         5.98 o                         
   2   0  12         15.00         17.67         1.85 o                         
   3   0  12          9.52          9.70         1.48 o                         
  -1   1  12         16.16         22.16         2.89 o                         
   0   1  12         63.74         29.69         3.86 o                         
   1   1  12          3.64          2.79         0.94 o                         
   2   1  12         19.23         22.53         1.69 o                         
   3   1  12         11.09          6.90         0.95 o                         
   4   1  12          0.45          0.38         0.54 o                         
  -1   2  12          0.13          0.38         0.54 o                         
   0   2  12        110.28         59.49         4.46 o                         
   1   2  12         87.75         84.84         7.02 o                         
   2   2  12          0.01          0.38         0.41 o                         
   3   2  12        115.95         66.84         6.57 o                         
   4   2  12         49.40         70.94         8.48 o                         
   0   3  12          1.49          0.26         0.48 o                         
   1   3  12         23.25         11.58         1.00 o                         
   2   3  12         25.33         20.30         1.42 o                         
   3   3  12          0.16          0.29         0.38 o                         
   4   3  12         10.63         14.22         2.31 o                         
   1   4  12         24.70         12.93         2.50 o                         
   2   4  12         59.15         43.16         7.71 o                         
   3   4  12        113.62         98.72         7.36 o                         
   4   4  12         15.04          4.62         1.54 o                         
                                                                                
